# Supplementary material for: Proteomic analysis of the response to cell cycle arrests in human myeloid leukemia cells
Source: eLife. 2015 Jan 2;4:e04534. doi: 10.7554/eLife.04534 (PMC4383314; doi:10.7554/eLife.04534)
Supplement: Supplementary file 1. — Filename: Supp_Table_1.txt. Title: Proteomics Data set Legend. This tab-delimited table summarizes the proteins identified and quantified in asynchronous NB4 cells and in serum starvation, hydroxyurea, and RO-3306 arrested cells and includes the following data for each protein identification: protein and gene identifiers, protein descriptions, the number of supporting peptides, the posterior error probabilities (PEPs), the extracted ion chromatogram (XIC) intensities, the LFQ-normalized intensities, and the p-value results from the statistical tests. P-values were calculated for pairwise comparisons between asynchronous and each of the arrest treatments (‘ss.pvalue’, ‘hu.pvalue’, ‘ro.pvalue’). An ANOVA was also used to calculate a global p-value (‘arrest.pvalue’). DOI: http://dx.doi.org/10.7554/eLife.04534.006 [file elife04534s001.txt]

id	Majority.protein.IDs	Gene.names	Fasta.headers	Peptides	PEP	Intensity.arrest.control.r1	Intensity.arrest.control.r2	Intensity.arrest.control.r3	Intensity.elu.async.r1	Intensity.elu.async.r2	Intensity.elu.async.r3	Intensity.arrest.hu.r1	Intensity.arrest.hu.r2	Intensity.arrest.hu.r3	Intensity.arrest.ro.r1	Intensity.arrest.ro.r2	Intensity.arrest.ro.r3	Intensity.arrest.ss.r1	Intensity.arrest.ss.r2	Intensity.arrest.ss.r3	LFQ.intensity.arrest.control.r1	LFQ.intensity.arrest.control.r2	LFQ.intensity.arrest.control.r3	LFQ.intensity.elu.async.r1	LFQ.intensity.elu.async.r2	LFQ.intensity.elu.async.r3	LFQ.intensity.arrest.hu.r1	LFQ.intensity.arrest.hu.r2	LFQ.intensity.arrest.hu.r3	LFQ.intensity.arrest.ro.r1	LFQ.intensity.arrest.ro.r2	LFQ.intensity.arrest.ro.r3	LFQ.intensity.arrest.ss.r1	LFQ.intensity.arrest.ss.r2	LFQ.intensity.arrest.ss.r3	log2.ss.lfqfc	log2.hu.lfqfc	log2.ro.lfqfc	log2.arrest.maxlfqfc	ss.pvalue	hu.pvalue	ro.pvalue	arrest.pvalue
2	A0FGR8-6;A0FGR8-2;A0FGR8	ESYT2	>sp|A0FGR8-6|ESYT2_HUMAN Isoform 6 of Extended synaptotagmin-2 OS=Homo sapiens GN=ESYT2;>sp|A0FGR8-2|ESYT2_HUMAN Isoform 2 of Extended synaptotagmin-2 OS=Homo sapiens GN=ESYT2;>sp|A0FGR8|ESYT2_HUMAN Extended synaptotagmin-2 OS=Homo sapiens GN=ESYT2 PE=1 SV	30	0	4482700000	4672300000	4889600000	1142500000	1858500000	2111400000	5939400000	5351300000	6660300000	3154700000	3430500000	3965800000	3156200000	2466300000	4659200000	3784400000	4030100000	3960900000	5005800000	4504900000	4912300000	4158700000	4.01e+09	4745400000	3566500000	4295700000	5473300000	5166800000	6613400000	5076800000	0.396529378104496	0.0833909537867182	0.130151581024468	0.313138424317778	0.0158213149057191	0.173875146833904	0.432587083452233	0.0683506914436215
4	A0JLT2;A0JLT2-2	MED19	>sp|A0JLT2|MED19_HUMAN Mediator of RNA polymerase II transcription subunit 19 OS=Homo sapiens GN=MED19 PE=1 SV=2;>sp|A0JLT2-2|MED19_HUMAN Isoform 2 of Mediator of RNA polymerase II transcription subunit 19 OS=Homo sapiens GN=MED19	4	6.4269e-55	53682000	38257000	27930000	0	0	0	98149000	99505000	57388000	91838000	52144000	0	13880000	7244700	109730000	66120000	65588000	52389000	0	0	0	59016000	83405000	37215000	0	0	0	0	0	0	-Inf	-0.0563255704697932	-Inf	0	NA	0.784863062004589	NA	0.784863062004589
6	A1L0T0	ILVBL	>sp|A1L0T0|ILVBL_HUMAN Acetolactate synthase-like protein OS=Homo sapiens GN=ILVBL PE=1 SV=2	15	0	1.048e+09	1218900000	1428600000	230630000	267790000	214680000	1.633e+09	1756300000	1771100000	1846500000	1228600000	2315100000	867760000	424800000	1262400000	1.214e+09	1.052e+09	1119800000	1106400000	884510000	681900000	1099700000	1083400000	1274900000	1587500000	1603700000	6184100000	1893200000	1.121e+09	1375800000	0.285736506057598	-0.0374242468925508	0.506870031117928	0.544294278010478	0.20660251839231	0.777590613292687	0.152657458045272	0.143416876406762
9	A2RRP1;A2RRP1-2	NBAS	>sp|A2RRP1|NBAS_HUMAN Neuroblastoma-amplified sequence OS=Homo sapiens GN=NBAS PE=1 SV=2;>sp|A2RRP1-2|NBAS_HUMAN Isoform 2 of Neuroblastoma-amplified sequence OS=Homo sapiens GN=NBAS	23	1.0515e-146	898090000	901650000	433380000	82726000	117730000	243650000	610680000	463070000	536290000	364620000	364720000	1.454e+09	379120000	200510000	628020000	423140000	372150000	352860000	449090000	354790000	719300000	391830000	380240000	406640000	595420000	646600000	1.419e+09	572330000	538390000	652260000	0.580570501749319	0.0339511307566152	0.756596778148777	0.722645647392162	0.00538652552113388	0.641304858590537	0.053980222795383	0.0167128085288804
12	A4D1E9;A4D1E9-2	GTPBP10	>sp|A4D1E9|GTPBA_HUMAN GTP-binding protein 10 OS=Homo sapiens GN=GTPBP10 PE=1 SV=1;>sp|A4D1E9-2|GTPBA_HUMAN Isoform 2 of GTP-binding protein 10 OS=Homo sapiens GN=GTPBP10	10	3.3324e-69	410960000	536380000	605520000	67313000	160100000	256010000	712820000	619900000	577400000	560170000	523780000	589370000	301980000	315950000	409360000	692640000	675460000	628620000	389450000	347160000	504390000	596690000	491710000	567480000	436860000	505400000	413670000	587300000	452510000	488560000	-0.446061881745227	-0.230028084409518	-0.607426616995033	0.377398532585515	0.0299950657623158	0.0430598925950911	0.00422143695847095	0.00918562498313953
15	A5YKK6;A5YKK6-2;A5YKK6-3;A5YKK6-4	CNOT1	>sp|A5YKK6|CNOT1_HUMAN CCR4-NOT transcription complex subunit 1 OS=Homo sapiens GN=CNOT1 PE=1 SV=2;>sp|A5YKK6-2|CNOT1_HUMAN Isoform 2 of CCR4-NOT transcription complex subunit 1 OS=Homo sapiens GN=CNOT1;>sp|A5YKK6-3|CNOT1_HUMAN Isoform 3 of CCR4-NOT transc	61	0	4019300000	4016900000	4669700000	719390000	1880700000	1810800000	5.21e+09	5360400000	4742300000	4084100000	2114300000	4981600000	2951800000	1805500000	4512200000	3.774e+09	4241400000	3739500000	3259800000	4029700000	3890400000	3558700000	3784700000	3664500000	4681500000	3981500000	5685800000	3379200000	3514100000	3.535e+09	-0.157072613673941	-0.0966114957455114	0.256742997906443	0.413815611580384	0.0511070837814323	0.219928850067286	0.160489274937703	0.0221321234510288
17	Q9GZQ8;A6NCE7	MAP1LC3B;MAP1LC3B2	>sp|Q9GZQ8|MLP3B_HUMAN Microtubule-associated proteins 1A/1B light chain 3B OS=Homo sapiens GN=MAP1LC3B PE=1 SV=3;>sp|A6NCE7|MP3B2_HUMAN Microtubule-associated proteins 1A/1B light chain 3 beta 2 OS=Homo sapiens GN=MAP1LC3B2 PE=2 SV=1	3	2.0319e-08	227920000	209210000	244780000	0	12839000	0	214220000	230950000	221720000	39263000	60735000	46935000	90068000	87307000	134080000	183340000	150320000	174840000	0	0	0	190090000	185640000	180320000	0	0	0	0	0	0	-Inf	0.131222329259123	-Inf	0	NA	0.20795368849946	NA	0.20795368849946
18	A6NDG6	PGP	>sp|A6NDG6|PGP_HUMAN Phosphoglycolate phosphatase OS=Homo sapiens GN=PGP PE=1 SV=1	8	4.5704e-213	1498200000	1.956e+09	2166300000	317390000	5.85e+08	661620000	2.412e+09	2242700000	2482500000	1535100000	1201100000	2838600000	1440400000	807010000	2.172e+09	1525900000	1.414e+09	1655600000	1339700000	1738200000	1.859e+09	1659700000	1361700000	1633300000	1461300000	1453100000	2755400000	1748600000	1804200000	1869600000	0.236099936178462	0.0925304678830652	-0.0680069485550927	0.304106884733555	0.0278207749233256	0.895444598650028	0.491035510773241	0.595855512061851
20	A6NDU8	C5orf51	>sp|A6NDU8|CE051_HUMAN UPF0600 protein C5orf51 OS=Homo sapiens GN=C5orf51 PE=1 SV=1	6	3.1526e-235	259350000	388430000	285230000	13477000	450210000	532790000	318390000	338570000	325870000	486530000	390340000	334380000	725220000	539050000	487130000	361940000	373100000	459530000	0	958610000	999900000	456340000	431610000	395170000	0	0	924100000	666920000	739130000	489490000	0.744056723954942	0.116271300917253	-Inf	0.627785423037689	0.0353166920540269	0.429148514893408	NA	0.0216475166804945
22	A6NHQ2	FBLL1	>sp|A6NHQ2|FBLL1_HUMAN rRNA/tRNA 2-O-methyltransferase fibrillarin-like protein 1 OS=Homo sapiens GN=FBLL1 PE=1 SV=1	5	9.4325e-134	2673800000	2416400000	1070200000	759680000	841670000	753780000	1.104e+09	2107300000	2855300000	2123300000	1.353e+09	3.854e+09	3.277e+09	1046800000	1539700000	3068700000	1869300000	0	1772300000	2576600000	1.155e+09	0	2302500000	2938400000	2464100000	1073600000	4444600000	2190100000	2.824e+09	1859400000	0.412032409048812	0.484236820557072	0.582096470020281	0.170064060971469	NA	NA	NA	0.987095294752704
27	A6NKT7;Q7Z3J3	RGPD3;RGPD4	>sp|A6NKT7|RGPD3_HUMAN RanBP2-like and GRIP domain-containing protein 3 OS=Homo sapiens GN=RGPD3 PE=2 SV=2;>sp|Q7Z3J3|RGPD4_HUMAN RanBP2-like and GRIP domain-containing protein 4 OS=Homo sapiens GN=RGPD4 PE=2 SV=3	35	0	263610000	507250000	396830000	85936000	168790000	133900000	380480000	367450000	496240000	195750000	158670000	323150000	215700000	137500000	157050000	0	522160000	402370000	259820000	511470000	0	439820000	360400000	407260000	283490000	283940000	356460000	245140000	272880000	207730000	-0.330151722622104	0.402192490044645	-0.118171530761969	0.732344212666749	NA	NA	NA	0.00692406591880922
29	A8CG34;A8CG34-2	POM121C	>sp|A8CG34|P121C_HUMAN Nuclear envelope pore membrane protein POM 121C OS=Homo sapiens GN=POM121C PE=1 SV=2;>sp|A8CG34-2|P121C_HUMAN Isoform 2 of Nuclear envelope pore membrane protein POM 121C OS=Homo sapiens GN=POM121C	14	1.9679e-223	391850000	566270000	397280000	40507000	151730000	116210000	517950000	449430000	685960000	40810000	46268000	77287000	42709000	50388000	51292000	431500000	528500000	358670000	166510000	416240000	288080000	417040000	403760000	461130000	89900000	110640000	0	50933000	134230000	90611000	-2.27829105998932	-0.0758634013438866	-2.28965614553809	2.2137927441942	0.00578932310474884	0.891058916609277	NA	0.000898274691960227
31	A8MXV4	NUDT19	>sp|A8MXV4|NUD19_HUMAN Nucleoside diphosphate-linked moiety X motif 19, mitochondrial OS=Homo sapiens GN=NUDT19 PE=1 SV=1	10	1.4699e-87	394260000	695960000	654220000	42475000	157850000	158260000	808110000	663310000	758050000	335110000	250140000	804120000	723560000	182280000	194470000	402020000	455570000	454700000	483810000	500220000	426100000	450680000	422400000	414460000	401770000	365380000	979480000	446460000	584740000	303310000	0.0294787574904578	-0.0504423325735913	-0.122682324620027	0.152161082110485	0.93543902389545	0.72947288615288	0.596279261147804	0.841832272189986
33	B0I1T2;B0I1T2-4	MYO1G	>sp|B0I1T2|MYO1G_HUMAN Unconventional myosin-Ig OS=Homo sapiens GN=MYO1G PE=1 SV=2;>sp|B0I1T2-4|MYO1G_HUMAN Isoform 4 of Unconventional myosin-Ig OS=Homo sapiens GN=MYO1G	39	0	5439100000	6232400000	5240900000	1375800000	2980100000	3735300000	6453100000	6008900000	6658500000	5439700000	4205900000	8996200000	5.731e+09	3.4e+09	6165800000	6761800000	6473100000	5.747e+09	6082900000	4470800000	4587100000	6384300000	6536900000	6778100000	5138700000	4957700000	7656400000	6587900000	5324600000	5.972e+09	-0.0833758353513197	0.0470166265014874	-0.300186571515073	0.347203198016561	0.480039274150041	0.490637243871944	0.596245567523761	0.695754238780963
35	C9JLW8	FAM195B	>sp|C9JLW8|F195B_HUMAN Protein FAM195B OS=Homo sapiens GN=FAM195B PE=1 SV=1	4	1.8273e-44	403750000	534350000	522470000	27077000	145920000	116070000	401690000	485160000	589740000	162980000	149610000	435790000	539870000	11288000	260270000	420410000	602800000	618380000	0	0	0	483710000	578240000	562620000	315880000	333670000	643260000	470020000	0	304300000	-0.84656510799755	0.0401013965970131	-0.713637461044065	0.886666504594563	NA	0.992375217180685	0.343619784335888	0.389722589468518
70	O00116	AGPS	>sp|O00116|ADAS_HUMAN Alkyldihydroxyacetonephosphate synthase, peroxisomal OS=Homo sapiens GN=AGPS PE=1 SV=1	23	0	2707100000	2830100000	2699600000	807260000	1924700000	1542400000	2791800000	2572600000	2877100000	3238800000	2417300000	4855600000	3280600000	2468400000	3640800000	3190100000	3.113e+09	2821700000	3443900000	3490300000	2952700000	2.744e+09	2543800000	2834100000	3741800000	3940200000	5237100000	3687300000	4554700000	3321300000	0.277734362274061	-0.148549955588377	0.373438423974706	0.521988379563084	0.0837701681255709	0.0782105867617528	0.0383089612867232	0.00909384672144367
71	O00139-1;O00139-5;O00139;O00139-4	KIF2A	>sp|O00139-1|KIF2A_HUMAN Isoform 1 of Kinesin-like protein KIF2A OS=Homo sapiens GN=KIF2A;>sp|O00139-5|KIF2A_HUMAN Isoform 5 of Kinesin-like protein KIF2A OS=Homo sapiens GN=KIF2A;>sp|O00139|KIF2A_HUMAN Kinesin-like protein KIF2A OS=Homo sapiens GN=KIF2A P	19	8.0792e-132	2162300000	1595700000	1611500000	369820000	594290000	827270000	1849200000	1676700000	2.187e+09	1354600000	1110700000	2204400000	838900000	836300000	1212600000	1740400000	1817700000	1341500000	1371200000	1191200000	1993500000	1410700000	1533800000	1737400000	1484800000	1554900000	2958100000	1690600000	1430800000	1386400000	-0.190879449229925	-0.0905910979309413	-0.0708796731192953	0.11999977611063	0.525819609243391	0.737591271699812	0.54778885715922	0.600329955464572
73	O00148;O00148-2	DDX39A	>sp|O00148|DX39A_HUMAN ATP-dependent RNA helicase DDX39A OS=Homo sapiens GN=DDX39A PE=1 SV=2;>sp|O00148-2|DX39A_HUMAN Isoform 2 of ATP-dependent RNA helicase DDX39A OS=Homo sapiens GN=DDX39A	26	0	2723200000	2859900000	2971500000	795390000	791380000	829930000	3334900000	3181100000	3301800000	2.456e+09	1956100000	4121400000	2.668e+09	2064600000	3269700000	2791600000	2563400000	2302500000	2595200000	3165200000	3223600000	2.256e+09	2193600000	2138900000	3319400000	3301600000	1.2609e+10	4012300000	3098300000	4318900000	0.652518519306463	-0.2186104848733	0.379011528887086	0.871129004179764	0.0267561930927358	0.0632100986340094	0.189714998290078	0.10604478739847
74	O00154-4;O00154-6;O00154-7;O00154;O00154-5;O00154-2;O00154-3	ACOT7	>sp|O00154-4|BACH_HUMAN Isoform 4 of Cytosolic acyl coenzyme A thioester hydrolase OS=Homo sapiens GN=ACOT7;>sp|O00154-6|BACH_HUMAN Isoform 6 of Cytosolic acyl coenzyme A thioester hydrolase OS=Homo sapiens GN=ACOT7;>sp|O00154-7|BACH_HUMAN Isoform 7 of Cyt	14	0	8.612e+09	8188500000	9123800000	1278200000	1758200000	1580200000	1.1981e+10	9507200000	9231900000	2907200000	3120100000	5024400000	6270600000	2.383e+09	4905100000	7.198e+09	6404300000	6536700000	6850500000	4662400000	5792900000	7136800000	6.934e+09	6605400000	4246800000	5366300000	6667900000	6599300000	5587300000	6065700000	-0.146283496119072	0.0467301941270985	-0.323029932501371	0.369760126628469	0.173371785359833	0.558099127874768	0.1665926768578	0.130066389073628
76	O00160	MYO1F	>sp|O00160|MYO1F_HUMAN Unconventional myosin-If OS=Homo sapiens GN=MYO1F PE=1 SV=3	33	1.3319e-289	5041300000	3.466e+09	2937900000	682420000	1996900000	1603600000	3543700000	3225100000	3863600000	2378200000	2185400000	2761500000	2334200000	2051300000	2719300000	3805400000	2930500000	2861800000	3237700000	4065600000	3433700000	2887700000	2892500000	3091400000	2864800000	3706900000	6179100000	3293400000	3373100000	3434500000	0.0763488715743696	-0.145409258680905	0.212486978489492	0.357896237170397	0.553277308623247	0.494367518325066	0.37985280933869	0.376333426215089
77	O00165;O00165-2;O00165-5;O00165-3	HAX1	>sp|O00165|HAX1_HUMAN HCLS1-associated protein X-1 OS=Homo sapiens GN=HAX1 PE=1 SV=2;>sp|O00165-2|HAX1_HUMAN Isoform 2 of HCLS1-associated protein X-1 OS=Homo sapiens GN=HAX1;>sp|O00165-5|HAX1_HUMAN Isoform 5 of HCLS1-associated protein X-1 OS=Homo sapiens	8	9.3076e-57	871260000	752680000	721990000	31434000	55815000	39255000	1123900000	846480000	951760000	166540000	209560000	37094000	74749000	119460000	138060000	693530000	609510000	640510000	282340000	222190000	174830000	495970000	545960000	525150000	414060000	587300000	43132000	0	296600000	290550000	-1.15687336260377	-0.302930254778518	-0.645819978453394	0.853943107825251	NA	0.0101495534322081	0.2564966716798	0.302331405222369
78	O00170	AIP	>sp|O00170|AIP_HUMAN AH receptor-interacting protein OS=Homo sapiens GN=AIP PE=1 SV=2	16	0	3129600000	3527800000	3055900000	1006800000	2056100000	1920700000	3340500000	2929500000	4350200000	4235400000	4762800000	4644600000	3853500000	2.295e+09	3937800000	4662200000	4559200000	3863300000	3854200000	3.661e+09	3810600000	4035500000	4201200000	4886900000	4094500000	4361500000	4884700000	4271100000	3782100000	3404700000	-0.205658932345582	-0.0540449738809574	-2.20518019797791e-05	0.205636880543602	0.20497892365514	0.97323437895914	0.810452080305291	0.295845546040138
79	O00178	GTPBP1	>sp|O00178|GTPB1_HUMAN GTP-binding protein 1 OS=Homo sapiens GN=GTPBP1 PE=1 SV=3	9	4.3508e-50	237650000	338620000	381900000	50493000	93576000	126350000	354620000	298300000	360530000	51163000	0	142980000	100680000	59717000	81824000	252870000	289270000	310520000	345710000	0	318240000	319440000	303190000	336230000	0	0	322510000	195870000	0	0	-Inf	0.168536899330499	-Inf	0	NA	0.148585619905861	NA	0.148585619905861
81	O00203	AP3B1	>sp|O00203|AP3B1_HUMAN AP-3 complex subunit beta-1 OS=Homo sapiens GN=AP3B1 PE=1 SV=3	27	2.7767e-257	2.905e+09	2693800000	2413900000	353540000	513030000	812530000	3158600000	2848700000	3153500000	878660000	788900000	1006700000	935150000	602210000	1016500000	1990900000	1723800000	1731100000	2249700000	1787800000	1899500000	1696400000	1558800000	1.493e+09	1.108e+09	1318500000	1469100000	1831800000	1554300000	1510900000	-0.223916509442862	-0.219745662245062	-0.461283927662176	0.241538265417115	0.231991464215181	0.0871043914199947	0.0231853920158985	0.0215104351241388
82	O00217	NDUFS8	>sp|O00217|NDUS8_HUMAN NADH dehydrogenase [ubiquinone] iron-sulfur protein 8, mitochondrial OS=Homo sapiens GN=NDUFS8 PE=1 SV=1	5	2.9841e-85	439370000	456190000	463970000	76563000	63597000	121740000	609180000	492520000	570640000	242340000	153840000	520270000	131150000	41667000	194520000	586200000	4.28e+08	444470000	465300000	248590000	355270000	447290000	367610000	449890000	445690000	475570000	842060000	307100000	0	372830000	-0.662910616093068	-0.120408623835143	-0.0319614188243871	0.63094919726868	NA	0.315486808256205	0.524560071927011	0.370981176126162
83	O00221	NFKBIE	>sp|O00221|IKBE_HUMAN NF-kappa-B inhibitor epsilon OS=Homo sapiens GN=NFKBIE PE=1 SV=3	5	9.112e-28	153690000	124470000	101660000	3151400	38916000	27100000	120020000	46335000	119110000	69684000	26084000	102930000	42732000	75705000	74225000	132360000	74679000	157990000	0	53748000	0	128990000	52987000	90998000	51160000	23384000	89533000	42673000	73068000	78665000	-0.735736959914659	-0.419141841311366	-1.24996041447139	0.830818573160028	0.106428781497399	0.422368042836106	0.118281982049973	0.20122697848129
84	O00231;O00231-2	PSMD11	>sp|O00231|PSD11_HUMAN 26S proteasome non-ATPase regulatory subunit 11 OS=Homo sapiens GN=PSMD11 PE=1 SV=3;>sp|O00231-2|PSD11_HUMAN Isoform 2 of 26S proteasome non-ATPase regulatory subunit 11 OS=Homo sapiens GN=PSMD11	28	0	1.2949e+10	1.8967e+10	1.7005e+10	2588300000	8763500000	7547600000	1.594e+10	1.7933e+10	1.72e+10	1.2881e+10	9500300000	1.5552e+10	9559200000	5920500000	1.68e+10	1.8143e+10	1.865e+10	1.6452e+10	1.1902e+10	1.1982e+10	1.382e+10	1.8391e+10	1.6271e+10	1.5635e+10	1.018e+10	1.0759e+10	1.3714e+10	1.0536e+10	1.1555e+10	9450800000	-0.752356303226941	-0.125380633550077	-0.72213956173508	0.626975669676864	0.0016345026252986	0.402361964466659	0.0116376931701328	0.000649507827412853
85	O00232;O00232-2	PSMD12	>sp|O00232|PSD12_HUMAN 26S proteasome non-ATPase regulatory subunit 12 OS=Homo sapiens GN=PSMD12 PE=1 SV=3;>sp|O00232-2|PSD12_HUMAN Isoform 2 of 26S proteasome non-ATPase regulatory subunit 12 OS=Homo sapiens GN=PSMD12	21	0	2265400000	2318300000	3029100000	656050000	1699600000	1997700000	3423600000	2881100000	3105300000	2778100000	1554300000	1557600000	1875700000	2184400000	2900300000	3199500000	2963600000	3005500000	2743900000	2608300000	3583900000	3.13e+09	2699900000	3196600000	3.078e+09	2848900000	3653500000	3557900000	3665500000	3597900000	0.23541613139479	0.0344236996589479	0.0102542741671775	0.225161857227612	0.00269460685206313	0.774218493900929	0.639749431251941	0.088307189861215
86	O00233;O00233-2	PSMD9	>sp|O00233|PSMD9_HUMAN 26S proteasome non-ATPase regulatory subunit 9 OS=Homo sapiens GN=PSMD9 PE=1 SV=3;>sp|O00233-2|PSMD9_HUMAN Isoform p27-S of 26S proteasome non-ATPase regulatory subunit 9 OS=Homo sapiens GN=PSMD9	8	6.0582e-132	1714800000	2002600000	1734600000	279430000	393480000	185280000	1912800000	1546300000	1.884e+09	937540000	539090000	858170	259870000	473460000	658410000	1907700000	1812400000	1487400000	1166300000	1165800000	290860000	1597100000	1571300000	1708600000	1326800000	980160000	0	1526400000	893020000	836620000	-0.958864042248328	-0.120173785800388	-0.82453925638262	0.83869025644794	0.0705549499326289	0.491341500418078	NA	0.0476229692036208
87	O00244	ATOX1	>sp|O00244|ATOX1_HUMAN Copper transport protein ATOX1 OS=Homo sapiens GN=ATOX1 PE=1 SV=1	7	1.2362e-180	1028900000	1128400000	1444500000	249190000	698990000	589250000	1180200000	1.003e+09	1513700000	883610000	773700000	688190000	2.157e+09	1300500000	2359600000	2.371e+09	1749400000	1790100000	1402600000	1398200000	682510000	2395600000	2053500000	1818800000	1053400000	964290000	1190200000	2674300000	1345100000	1.966e+09	-0.0030543582583714	0.0597672673801038	-0.903264315332358	0.963031582712461	0.945090634497198	0.647898693947999	0.00629341841521992	0.0148904686167769
88	O00255-3;O00255-2;O00255	MEN1	>sp|O00255-3|MEN1_HUMAN Isoform 3 of Menin OS=Homo sapiens GN=MEN1;>sp|O00255-2|MEN1_HUMAN Isoform 2 of Menin OS=Homo sapiens GN=MEN1;>sp|O00255|MEN1_HUMAN Menin OS=Homo sapiens GN=MEN1 PE=1 SV=4	8	9.8434e-136	233850000	87103000	127240000	47251000	100070000	165600000	221220000	160360000	95637000	345710000	201680000	592780000	77808000	134980000	227600000	151630000	95825000	79014000	139370000	137930000	179500000	83788000	111700000	75992000	226500000	293910000	2514100000	146900000	109740000	120930000	0.152188683177663	-0.377167962776308	1.43339094026551	1.81055890304181	0.450898052632943	0.517664811182529	0.102386519492752	0.0416496831825057
90	O00264	PGRMC1	>sp|O00264|PGRC1_HUMAN Membrane-associated progesterone receptor component 1 OS=Homo sapiens GN=PGRMC1 PE=1 SV=3	11	1.1743e-265	1856200000	1794400000	1486900000	440920000	546110000	479560000	1609100000	1603600000	2365800000	1255500000	1062400000	1644700000	2017200000	886450000	1.623e+09	1907800000	1801200000	1618500000	1878600000	1218200000	1401700000	1.164e+09	1499500000	1580500000	1207600000	1523100000	1511300000	1786800000	1720800000	1496500000	-0.0454167574132109	-0.244014665080169	-0.232706116756163	0.198597907666958	0.431599779313942	0.0921538284292626	0.0622094689077912	0.106303105454208
91	O00273;O00273-2	DFFA	>sp|O00273|DFFA_HUMAN DNA fragmentation factor subunit alpha OS=Homo sapiens GN=DFFA PE=1 SV=1;>sp|O00273-2|DFFA_HUMAN Isoform DFF35 of DNA fragmentation factor subunit alpha OS=Homo sapiens GN=DFFA	9	2.6075e-233	1714500000	1835400000	1700900000	350440000	885700000	759570000	1979300000	1930900000	1684800000	1713300000	1318400000	2779900000	1021400000	612610000	1393600000	1808200000	1906900000	1789700000	1.394e+09	1566800000	1509600000	1744400000	1779800000	1.777e+09	2027600000	1691300000	2685600000	1475300000	1201400000	1470700000	-0.319224658946378	-0.046283966760988	0.144045420912448	0.463270079858826	0.0153315442550226	0.145381871050415	0.38180042000857	0.0259742279293684
92	O00287	RFXAP	>sp|O00287|RFXAP_HUMAN Regulatory factor X-associated protein OS=Homo sapiens GN=RFXAP PE=1 SV=1	6	2.8457e-48	71973000	107350000	84236000	11274000	7165100	47255000	163970000	83327000	151730000	120530000	76265000	55537000	115080000	58235000	97028000	118910000	96607000	89082000	106180000	0	65980000	85330000	86829000	109960000	106830000	132120000	0	141120000	126930000	135160000	0.412719550877372	-0.225699831048492	0.0733681367977893	0.638419381925863	0.0347607337922318	0.556778842750831	NA	0.0245868107310751
93	O00291-3;O00291	HIP1	>sp|O00291-3|HIP1_HUMAN Isoform 3 of Huntingtin-interacting protein 1 OS=Homo sapiens GN=HIP1;>sp|O00291|HIP1_HUMAN Huntingtin-interacting protein 1 OS=Homo sapiens GN=HIP1 PE=1 SV=5	17	2.6235e-143	166620000	401350000	278840000	64047000	108980000	202830000	454650000	355630000	506570000	83988000	191260000	53767000	177800000	122560000	235170000	276150000	291670000	285510000	267590000	353190000	481800000	365990000	290280000	383930000	202570000	329500000	0	345660000	276740000	328460000	0.207576421090574	0.363662961941705	-0.489720736914529	0.853383698856234	0.206684457358488	0.0951925800697406	NA	0.187285042971436
94	O00299	CLIC1	>sp|O00299|CLIC1_HUMAN Chloride intracellular channel protein 1 OS=Homo sapiens GN=CLIC1 PE=1 SV=4	17	0	3.2373e+10	3.4131e+10	3.5174e+10	7982400000	1.7562e+10	2.0594e+10	3.4108e+10	2.9259e+10	3.1763e+10	2.1656e+10	1.54e+10	2.4075e+10	2.1748e+10	1.5184e+10	2.0141e+10	2.9975e+10	3.0785e+10	3.0848e+10	4.1865e+10	4.1258e+10	4.4164e+10	2.5045e+10	2.5345e+10	2.4993e+10	2.498e+10	2.6796e+10	2.1981e+10	2.6323e+10	3.5144e+10	2.4353e+10	-0.214187171039762	-0.285988480070294	-0.289737614720239	0.0755504436804764	0.524542824430064	4.46144205323716e-05	0.0200054233051174	0.119613206274952
95	O00303	EIF3F	>sp|O00303|EIF3F_HUMAN Eukaryotic translation initiation factor 3 subunit F OS=Homo sapiens GN=EIF3F PE=1 SV=1	14	0	8944200000	1.0822e+10	9277500000	1.45e+09	2968100000	2836800000	9481800000	8453600000	9530400000	5748200000	4176400000	2.2278e+10	4758500000	3630500000	4219800000	7550300000	8749800000	8272800000	6277900000	5823700000	5611800000	6919500000	6074900000	7055600000	7192800000	7091800000	1.513e+10	5723700000	7192600000	5654200000	-0.517085666148457	-0.243365930159137	-0.18748023359858	0.329605432549877	0.0333227113713461	0.0328868088026239	0.674004827149112	0.216830859332832
96	O00311	CDC7	>sp|O00311|CDC7_HUMAN Cell division cycle 7-related protein kinase OS=Homo sapiens GN=CDC7 PE=1 SV=1	3	6.1911e-29	122780000	173640000	148610000	2631100	67650000	12112000	206290000	262470000	232250000	131850000	150170000	114830000	67799000	36680000	47516000	146950000	186910000	1.28e+08	0	166310000	20846000	171750000	256310000	219950000	132130000	149840000	30826000	81099000	43478000	72985000	-1.07682120989389	0.514682496896107	-0.220535037938156	1.59150370679	0.0172030427792906	0.103566168986783	0.323934783585573	0.0597722038344663
97	O00329	PIK3CD	>sp|O00329|PK3CD_HUMAN Phosphatidylinositol 4,5-bisphosphate 3-kinase catalytic subunit delta isoform OS=Homo sapiens GN=PIK3CD PE=1 SV=2	12	1.5899e-48	393890000	579830000	502140000	104970000	43571000	149330000	440760000	405010000	451330000	467350000	207050000	663670000	503620000	182350000	268630000	276080000	345530000	406510000	381910000	249480000	415520000	350710000	370620000	412460000	458470000	381230000	6.66e+08	509290000	339200000	336060000	-0.0148380869498172	0.112966479674188	0.419853077258958	0.434691164208775	0.489859760828865	0.425652107571795	0.139056785363838	0.270757197453332
98	O00330	PDHX	>sp|O00330|ODPX_HUMAN Pyruvate dehydrogenase protein X component, mitochondrial OS=Homo sapiens GN=PDHX PE=1 SV=3	7	3.5765e-22	104200000	788910000	1153800000	215310000	689010000	747940000	1211500000	445780000	544460000	401600000	386900000	508790000	7.43e+08	315030000	792300000	0	393550000	385060000	0	1208200000	936070000	619170000	690140000	743440000	911680000	875470000	1179200000	748210000	675290000	1331400000	1.52750487477795	1.41095067973833	1.81258915358128	0.401638473842951	NA	NA	NA	0.238813241905343
100	O00399	DCTN6	>sp|O00399|DCTN6_HUMAN Dynactin subunit 6 OS=Homo sapiens GN=DCTN6 PE=1 SV=1	2	2.9579e-17	206430000	2.077e+09	2157900000	407790000	1040400000	89823000	2338600000	2209600000	2934800000	157590000	142840000	493250000	4826300000	135240000	194830000	601840000	0	1787600000	0	0	0	1142400000	1126100000	1204200000	0	0	0	3906800000	456480000	458730000	-0.795992875633347	0.520357843935426	-Inf	1.31635071956877	NA	NA	NA	0.780812458183845
102	O00410;O00410-3;O00410-2	IPO5	>sp|O00410|IPO5_HUMAN Importin-5 OS=Homo sapiens GN=IPO5 PE=1 SV=4;>sp|O00410-3|IPO5_HUMAN Isoform 3 of Importin-5 OS=Homo sapiens GN=IPO5;>sp|O00410-2|IPO5_HUMAN Isoform 2 of Importin-5 OS=Homo sapiens GN=IPO5	38	0	1.541e+10	1.5997e+10	1.6138e+10	2152600000	1.0655e+10	1.0803e+10	1.8539e+10	1.7385e+10	1.8159e+10	1.6851e+10	1.0952e+10	2.3304e+10	1.7332e+10	1.0755e+10	1.9823e+10	1.4186e+10	1.381e+10	1.4725e+10	1.2307e+10	1.6311e+10	1.6496e+10	1.5985e+10	1.5634e+10	1.529e+10	1.8297e+10	1.6672e+10	2.3185e+10	2.2898e+10	2.1799e+10	2.3279e+10	0.685238676392455	0.134704026023954	0.361624204877206	0.550534650368501	6.816286840851e-05	0.0143012712283871	0.0402646068769321	0.000873728283405693
103	O00418	EEF2K	>sp|O00418|EF2K_HUMAN Eukaryotic elongation factor 2 kinase OS=Homo sapiens GN=EEF2K PE=1 SV=2	6	2.0821e-18	328190000	333550000	383630000	18849000	95158000	55547000	489300000	513230000	468130000	45184000	341080000	122140000	120760000	173430000	98598000	230030000	218040000	182750000	207910000	221840000	183200000	203800000	273330000	254780000	0	510600000	0	193060000	331520000	240290000	0.192510709531779	0.276986131340731	-Inf	0.0844754218089521	0.37193939106834	0.264977083570756	NA	0.536128336375419
104	O00425	IGF2BP3	>sp|O00425|IF2B3_HUMAN Insulin-like growth factor 2 mRNA-binding protein 3 OS=Homo sapiens GN=IGF2BP3 PE=1 SV=2	22	0	2807600000	4047200000	2896400000	707950000	1807200000	1.734e+09	4138200000	3392100000	4379700000	3104300000	2085500000	8040300000	3809800000	2417700000	4803300000	3568300000	3591100000	3463300000	3656600000	5761500000	4345700000	3398300000	3295800000	3.56e+09	4836800000	4506100000	5188600000	6462800000	5860300000	6.464e+09	0.868043245611251	-0.0593028821200083	0.449936783512732	0.927346127731259	7.90904909483223e-05	0.227223751634226	0.00179197836145153	1.24559335962737e-06
105	O00429;O00429-3;O00429-6;O00429-5	DNM1L	>sp|O00429|DNM1L_HUMAN Dynamin-1-like protein OS=Homo sapiens GN=DNM1L PE=1 SV=2;>sp|O00429-3|DNM1L_HUMAN Isoform 2 of Dynamin-1-like protein OS=Homo sapiens GN=DNM1L;>sp|O00429-6|DNM1L_HUMAN Isoform 6 of Dynamin-1-like protein OS=Homo sapiens GN=DNM1L;>sp	34	0	6284100000	7138400000	7110200000	1551500000	2142600000	2549100000	7.837e+09	7637800000	8574500000	7027500000	4743500000	1.1686e+10	6532600000	3672900000	7751300000	6711800000	6057200000	5735800000	7583700000	6433700000	7541700000	6025500000	5.82e+09	6195400000	7427900000	7525700000	1.1438e+10	8022300000	7751800000	8576100000	0.379150780606613	-0.0337841751265838	0.286960642589402	0.412934955733197	0.00731898571223138	0.658610078087265	0.087110399663268	0.0203092723886853
106	O00429-2;O00429-4	DNM1L	>sp|O00429-2|DNM1L_HUMAN Isoform 4 of Dynamin-1-like protein OS=Homo sapiens GN=DNM1L;>sp|O00429-4|DNM1L_HUMAN Isoform 3 of Dynamin-1-like protein OS=Homo sapiens GN=DNM1L	34	0	332580000	201780000	213010000	37572000	41072000	43131000	311660000	220740000	229340000	54658000	50586000	167100000	82958000	73187000	60984000	212560000	193020000	199940000	0	0	0	187010000	188680000	166460000	0	0	0	0	135040000	0	-Inf	-0.110096693909258	-Inf	0	NA	0.0864705393558834	NA	0.0864705393558834
107	O00443	PIK3C2A	>sp|O00443|P3C2A_HUMAN Phosphatidylinositol 4-phosphate 3-kinase C2 domain-containing subunit alpha OS=Homo sapiens GN=PIK3C2A PE=1 SV=2	5	9.452e-11	123260000	113170000	110550000	0	11763000	9312200	103050000	113370000	132670000	37074000	0	81247000	53364000	8561500	27473000	90384000	80037000	53114000	0	0	0	50766000	52846000	50847000	0	0	0	149050000	0	0	-Inf	-0.551303676464398	-Inf	0	NA	0.0991673177839705	NA	0.0991673177839705
108	O00459	PIK3R2	>sp|O00459|P85B_HUMAN Phosphatidylinositol 3-kinase regulatory subunit beta OS=Homo sapiens GN=PIK3R2 PE=1 SV=2	7	1.9875e-31	106670000	56950000	141680000	25913000	4654900	11532000	98572000	115450000	73761000	108650000	66674000	158910000	133770000	34831000	85791000	104720000	85834000	82423000	103730000	0	61601000	68909000	86358000	81925000	113540000	80114000	0	122250000	70908000	81807000	-0.153520698559216	-0.151441226686907	-0.183690617417923	0.0322493907310157	0.938987610698282	0.23785077856418	NA	0.640380130378718
109	O00461	GOLIM4	>sp|O00461|GOLI4_HUMAN Golgi integral membrane protein 4 OS=Homo sapiens GN=GOLIM4 PE=1 SV=1	6	2.3567e-150	145060000	155570000	123680000	37611000	127220000	163760000	102250000	101500000	80680000	152880000	197900000	547740000	247380000	138470000	153390000	245350000	219750000	166030000	0	184640000	271100000	95863000	99909000	109030000	138170000	190200000	243730000	146150000	200030000	135650000	-0.525524871916714	-1.07428815125841	-0.145457454862204	0.928830696396206	0.178142214273846	0.00424066709653448	0.608830913452368	0.0122870593013454
110	O00462	MANBA	>sp|O00462|MANBA_HUMAN Beta-mannosidase OS=Homo sapiens GN=MANBA PE=1 SV=3	8	2.6448e-24	112450000	177900000	126370000	27057000	33575000	137030000	187330000	151490000	222560000	139590000	150340000	268900000	26401000	101430000	296090000	190940000	1.39e+08	115170000	221840000	134600000	222130000	107120000	121310000	112280000	156750000	1.38e+08	0	180620000	154970000	210100000	0.283758238331232	-0.402098443571346	-0.104531145530976	0.685856681902578	0.272830642720577	0.179973934690815	NA	0.0478417287096819
113	O00487	PSMD14	>sp|O00487|PSDE_HUMAN 26S proteasome non-ATPase regulatory subunit 14 OS=Homo sapiens GN=PSMD14 PE=1 SV=1	10	4.9912e-182	2351900000	3864300000	3079200000	935550000	448310000	1076300000	3811500000	3842100000	3880800000	1230400000	852830000	1212300000	1741400000	873470000	1863800000	1.895e+09	2130400000	2230600000	2348900000	2223400000	4101800000	2449900000	2482700000	2370300000	1599800000	1886700000	1668500000	1398500000	1874900000	1801500000	-0.211079360159406	0.232444850590086	-0.321726325403877	0.554171175993962	0.107066185192618	0.0359028935595593	0.0490774696751051	0.0056954082854347
115	O00505	KPNA3	>sp|O00505|IMA4_HUMAN Importin subunit alpha-4 OS=Homo sapiens GN=KPNA3 PE=1 SV=2	17	0	4.662e+09	4.266e+09	4973900000	778200000	1823100000	1896900000	5065900000	4963100000	5598400000	5541800000	3254700000	1.1373e+10	3595400000	2361600000	3686200000	5.423e+09	4.911e+09	4806100000	4104900000	5008800000	4374500000	4089900000	4459800000	4940400000	5.135e+09	4149100000	8.167e+09	4834400000	3225800000	3528200000	-0.516407984477217	-0.178361314637617	0.0250239480557569	0.541431932532973	0.0931339041484182	0.15128996112692	0.64116924772221	0.219977695522062
117	O00541;O00541-2	PES1	>sp|O00541|PESC_HUMAN Pescadillo homolog OS=Homo sapiens GN=PES1 PE=1 SV=1;>sp|O00541-2|PESC_HUMAN Isoform 2 of Pescadillo homolog OS=Homo sapiens GN=PES1	16	4.3921e-229	4348900000	5372700000	4.677e+09	406510000	534930000	746020000	5277500000	6626200000	6884200000	1276700000	886440000	1792800000	1052500000	660990000	1098600000	4071300000	3425800000	3152100000	2265300000	2589500000	2236300000	3140200000	3250600000	3207700000	1400900000	1860300000	2641900000	1811900000	2176400000	1271900000	-0.970207314832895	-0.146171428975957	-0.932175353770045	0.824035885856938	0.0143628457028223	0.265933448587829	0.0356707753055634	0.00791124375518062
119	O00566	MPHOSPH10	>sp|O00566|MPP10_HUMAN U3 small nucleolar ribonucleoprotein protein MPP10 OS=Homo sapiens GN=MPHOSPH10 PE=1 SV=2	12	0	1.496e+09	1753300000	1696100000	201490000	366780000	451560000	1556700000	1826400000	1.579e+09	826040000	433040000	134530000	793740000	326130000	524790000	1399700000	1422100000	1437900000	910420000	894630000	906490000	1375500000	1509500000	1422500000	1375300000	833340000	393680000	1091800000	1002900000	846800000	-0.50161156712096	0.00263932462178671	-0.768812192229703	0.77145151685149	0.00747436177969812	0.729760845110739	0.165546182551766	0.116631095478085
120	O00567	NOP56	>sp|O00567|NOP56_HUMAN Nucleolar protein 56 OS=Homo sapiens GN=NOP56 PE=1 SV=4	30	0	8284600000	1.2228e+10	1.3151e+10	1.576e+09	5.09e+09	5304400000	1.2279e+10	1.0792e+10	1.2422e+10	6.079e+09	6660400000	1.2211e+10	9103700000	6959800000	1.0381e+10	9877900000	1.039e+10	9306100000	9104700000	8161600000	8415700000	9033200000	8505900000	8702500000	6693800000	9622300000	1.4961e+10	1.038e+10	1.3365e+10	1.0773e+10	0.128053172714584	-0.179865072060186	-0.0349132011519649	0.307918244774769	0.153892734015291	0.0307955023664132	0.990522604774793	0.53653410013326
121	O00571;O00571-2;O15523	DDX3X	>sp|O00571|DDX3X_HUMAN ATP-dependent RNA helicase DDX3X OS=Homo sapiens GN=DDX3X PE=1 SV=3;>sp|O00571-2|DDX3X_HUMAN Isoform 2 of ATP-dependent RNA helicase DDX3X OS=Homo sapiens GN=DDX3X;>sp|O15523|DDX3Y_HUMAN ATP-dependent RNA helicase DDX3Y OS=Homo sapie	32	0	1.2049e+10	1.4082e+10	1.5667e+10	2422700000	7367900000	7359200000	1.4509e+10	1.3963e+10	1.2189e+10	1.2904e+10	1.1586e+10	1.922e+10	8116300000	5269200000	1.4118e+10	1.3887e+10	1.4206e+10	1.5059e+10	1.3997e+10	1.5326e+10	1.5879e+10	1.2272e+10	1.3511e+10	1.337e+10	1.3711e+10	1.53e+10	1.729e+10	1.094e+10	1.247e+10	1.2726e+10	-0.206003460797415	-0.105465460533732	0.0890667269529291	0.295070187750344	0.0281095888469987	0.0659846856904011	0.402993935046127	0.0223373205629814
123	O00625	PIR	>sp|O00625|PIR_HUMAN Pirin OS=Homo sapiens GN=PIR PE=1 SV=1	5	1.7146e-42	225240000	207040000	231950000	8038700	24781000	14785000	305690000	292960000	335610000	4219300	0	0	43036000	0	5647600	231240000	229170000	219270000	0	144780000	0	262250000	275090000	271430000	0	0	0	200850000	0	0	-Inf	0.260687013964246	-Inf	0	NA	0.00132184635435987	NA	0.00132184635435987
124	O00629	KPNA4	>sp|O00629|IMA3_HUMAN Importin subunit alpha-3 OS=Homo sapiens GN=KPNA4 PE=1 SV=1	14	0	2351800000	2384300000	2106800000	364700000	1451900000	1325300000	2599100000	2305800000	2561200000	3615500000	3287800000	2857500000	2672400000	2607200000	3254400000	2553900000	2258900000	2197300000	2221500000	2593100000	2347100000	2485900000	2.491e+09	2228800000	4085200000	4049400000	4.542e+09	3273700000	3.181e+09	3927500000	0.486449596222734	0.0892957385415916	0.805934186529695	0.716638447988104	0.00836449370606103	0.656158779711602	0.00055518444006104	5.36111406682535e-05
126	O00743;O00743-3;O00743-2	PPP6C	>sp|O00743|PPP6_HUMAN Serine/threonine-protein phosphatase 6 catalytic subunit OS=Homo sapiens GN=PPP6C PE=1 SV=1;>sp|O00743-3|PPP6_HUMAN Isoform 3 of Serine/threonine-protein phosphatase 6 catalytic subunit OS=Homo sapiens GN=PPP6C;>sp|O00743-2|PPP6_HUMAN	7	1.8232e-88	545060000	659260000	698460000	146800000	166990000	171010000	434560000	814080000	470530000	269280000	198170000	317450000	845350000	229250000	525700000	539940000	739320000	512600000	659280000	479690000	427370000	657620000	358260000	302030000	341370000	411460000	496890000	833170000	526450000	503840000	-0.182126999939753	-0.737416542061067	-0.537671330449181	0.555289542121315	0.90285482216641	0.250719780058394	0.0852300444424519	0.243318082609986
127	O00754-2;O00754	MAN2B1	>sp|O00754-2|MA2B1_HUMAN Isoform 2 of Lysosomal alpha-mannosidase OS=Homo sapiens GN=MAN2B1;>sp|O00754|MA2B1_HUMAN Lysosomal alpha-mannosidase OS=Homo sapiens GN=MAN2B1 PE=1 SV=3	28	0	7.341e+09	9943800000	9846100000	1876700000	1.685e+09	2298500000	9944500000	9037600000	8564800000	5802600000	2186300000	4087200000	4.789e+09	2686500000	4197400000	5998100000	6820900000	6118900000	7596200000	4415700000	6567100000	6.595e+09	6.025e+09	5658300000	6848900000	5750600000	6541800000	6985800000	6018500000	5743800000	-0.0688379885126601	-0.0672807138539156	0.0514456979235299	0.12028368643619	0.874540158688782	0.581239342111909	0.891143511065781	0.922171775140247
128	O00764;O00764-3;O00764-2	PDXK	>sp|O00764|PDXK_HUMAN Pyridoxal kinase OS=Homo sapiens GN=PDXK PE=1 SV=1;>sp|O00764-3|PDXK_HUMAN Isoform 3 of Pyridoxal kinase OS=Homo sapiens GN=PDXK;>sp|O00764-2|PDXK_HUMAN Isoform 2 of Pyridoxal kinase OS=Homo sapiens GN=PDXK	10	6.6419e-210	1203100000	1393800000	1652200000	211320000	883670000	402710000	1492600000	1843600000	1522800000	1828800000	919560000	1844300000	1.043e+09	669940000	1933200000	1819600000	1482500000	1213600000	858150000	1371600000	885520000	1655100000	1.568e+09	1542200000	1817200000	1758500000	1705600000	1551100000	1340100000	2066400000	0.0433045571664267	0.0589384161556444	0.224358191665743	0.181053634499316	0.627988539550755	0.603161804510207	0.224421433938211	0.609253823947112
130	O14497;O14497-2;O14497-3	ARID1A	>sp|O14497|ARI1A_HUMAN AT-rich interactive domain-containing protein 1A OS=Homo sapiens GN=ARID1A PE=1 SV=3;>sp|O14497-2|ARI1A_HUMAN Isoform 2 of AT-rich interactive domain-containing protein 1A OS=Homo sapiens GN=ARID1A;>sp|O14497-3|ARI1A_HUMAN Isoform 3	28	0	1704400000	2011200000	1747400000	152060000	447060000	288030000	2036500000	1812300000	2278700000	1.163e+09	859550000	1021100000	856070000	486530000	821130000	1224200000	1208200000	1133600000	1210700000	1408100000	1.196e+09	1256900000	1108500000	1212600000	1064200000	1316700000	1251100000	1268400000	1395200000	1134600000	0.093665580312638	0.0287595253096902	0.0738529059975756	0.0649060550029477	0.402913724762374	0.957080695152755	0.83877312286845	0.808902072404532
134	O14561	NDUFAB1	>sp|O14561|ACPM_HUMAN Acyl carrier protein, mitochondrial OS=Homo sapiens GN=NDUFAB1 PE=1 SV=3	3	3.7413e-34	212740000	257830000	783670000	19043000	0	0	329710000	298410000	317890000	583140000	361030000	417640000	1434700000	760370000	1178400000	391900000	436770000	1038500000	0	0	0	513650000	524740000	522870000	891990000	584820000	796580000	1336100000	1151300000	1150400000	0.887373027018123	-0.251366583579855	0.356000377340455	1.13873961059798	0.0702619856104585	0.814247302880971	0.443438495792792	0.0286712700101813
136	O14578-4;O14578;O14578-3	CIT	>sp|O14578-4|CTRO_HUMAN Isoform 4 of Citron Rho-interacting kinase OS=Homo sapiens GN=CIT;>sp|O14578|CTRO_HUMAN Citron Rho-interacting kinase OS=Homo sapiens GN=CIT PE=1 SV=2;>sp|O14578-3|CTRO_HUMAN Isoform 3 of Citron Rho-interacting kinase OS=Homo sapien	16	5.896e-48	134050000	282630000	325510000	123540000	186990000	73196000	372900000	320360000	297240000	1201100000	781810000	1414600000	518280000	148250000	480500000	307110000	324730000	382130000	423250000	341160000	233130000	357240000	430810000	417830000	651290000	512260000	551180000	313360000	252920000	260870000	-0.373649518549568	0.305935518367154	0.705542977076392	1.07919249562596	0.0950986502516594	0.117137357603111	0.00559302314271571	0.00031188425539579
137	O14579;O14579-3;O14579-2	COPE	>sp|O14579|COPE_HUMAN Coatomer subunit epsilon OS=Homo sapiens GN=COPE PE=1 SV=3;>sp|O14579-3|COPE_HUMAN Isoform 3 of Coatomer subunit epsilon OS=Homo sapiens GN=COPE;>sp|O14579-2|COPE_HUMAN Isoform 2 of Coatomer subunit epsilon OS=Homo sapiens GN=COPE	19	0	3201900000	2996500000	3393600000	687370000	1.877e+09	1609900000	3455200000	3043800000	3227600000	3372600000	4780600000	9296800000	4280300000	3083100000	8074600000	2736900000	3410900000	3036700000	3.7e+09	3451500000	3391500000	2948500000	3154700000	3133500000	5046600000	6174700000	6861700000	4881800000	4764500000	7174900000	0.673174508193071	0.0335363100343889	1.01213036145554	0.97859405142115	0.015887185827207	0.896984837307343	0.00364065017215456	0.000706546953438081
139	O14617;O14617-5;O14617-4;O14617-3;O14617-2	AP3D1	>sp|O14617|AP3D1_HUMAN AP-3 complex subunit delta-1 OS=Homo sapiens GN=AP3D1 PE=1 SV=1;>sp|O14617-5|AP3D1_HUMAN Isoform 5 of AP-3 complex subunit delta-1 OS=Homo sapiens GN=AP3D1;>sp|O14617-4|AP3D1_HUMAN Isoform 4 of AP-3 complex subunit delta-1 OS=Homo sa	22	3.2891e-159	824870000	1250100000	952510000	264710000	346330000	749680000	1115100000	966310000	1044500000	871470000	598740000	988600000	786010000	617410000	907460000	994420000	861850000	794220000	1014800000	1203800000	1529800000	796270000	885640000	941720000	1274800000	1039600000	977030000	1207200000	1151700000	1144700000	0.382468369244623	0.00349569136415321	0.234731942148718	0.37897267788047	0.0139715981063209	0.924985025075333	0.107812436501949	0.0149734908226351
143	O14646-2;O14646	CHD1	>sp|O14646-2|CHD1_HUMAN Isoform 2 of Chromodomain-helicase-DNA-binding protein 1 OS=Homo sapiens GN=CHD1;>sp|O14646|CHD1_HUMAN Chromodomain-helicase-DNA-binding protein 1 OS=Homo sapiens GN=CHD1 PE=1 SV=2	19	7.2613e-213	1301200000	1438500000	956080000	131280000	324950000	179290000	1244300000	1485200000	1441800000	331690000	283120000	181840000	434040000	307560000	601830000	1090100000	1340300000	796010000	707110000	740360000	517160000	1044500000	1110100000	1116300000	453950000	412020000	758660000	544890000	570320000	597130000	-0.915123750477003	0.0457223615871151	-1.24436197490035	1.29008433648747	0.0164194487500058	0.827098270502348	0.0445105043046394	0.0041312142382717
146	O14672	ADAM10	>sp|O14672|ADA10_HUMAN Disintegrin and metalloproteinase domain-containing protein 10 OS=Homo sapiens GN=ADAM10 PE=1 SV=1	21	5.6696e-300	1494900000	1638300000	1319900000	179330000	682040000	627310000	1413800000	1.133e+09	1569300000	7.15e+08	601760000	712410000	791210000	5.14e+08	619170000	1317900000	1.292e+09	1116100000	1288600000	1190200000	1436100000	961830000	889670000	1120600000	881760000	1132300000	1079100000	1.18e+09	1076800000	837350000	-0.205914858497527	-0.368811343088614	-0.202836608251308	0.165974734837306	0.168458456152548	0.0563058164766464	0.111186187206025	0.225615927156212
148	O14683	TP53I11	>sp|O14683|P5I11_HUMAN Tumor protein p53-inducible protein 11 OS=Homo sapiens GN=TP53I11 PE=1 SV=2	2	4.2919e-35	1.065e+09	863960000	786280000	184500000	342090000	465640000	900560000	990580000	572390000	176500000	393660000	207760000	830170000	286940000	504830000	1111200000	793250000	770960000	768090000	782340000	842720000	815420000	1030100000	1311100000	251260000	437340000	278270000	812340000	547260000	518710000	-0.704499180290436	0.20798690088872	-1.68024021049049	1.88822711137921	0.121562827791651	0.423010788373693	0.00750193878316149	0.00158040699605966
149	O14686;O14686-3	KMT2D	>sp|O14686|KMT2D_HUMAN Histone-lysine N-methyltransferase 2D OS=Homo sapiens GN=KMT2D PE=1 SV=2;>sp|O14686-3|KMT2D_HUMAN Isoform 3 of Histone-lysine N-methyltransferase 2D OS=Homo sapiens GN=KMT2D	15	3.1324e-148	309890000	271110000	233630000	33870000	89732000	102130000	361690000	262590000	270550000	2.92e+08	140660000	528160000	195900000	93937000	201620000	328510000	187610000	140790000	189180000	246080000	180190000	201890000	201960000	198840000	198940000	125500000	334970000	200950000	124010000	154500000	-0.503126388701642	-0.117163773852348	-0.138399845080357	0.385962614849294	0.396098512710503	0.931893537065455	0.975583778743353	0.74542931541815
154	O14733;O14733-4;O14733-3;O14733-2	MAP2K7	>sp|O14733|MP2K7_HUMAN Dual specificity mitogen-activated protein kinase kinase 7 OS=Homo sapiens GN=MAP2K7 PE=1 SV=2;>sp|O14733-4|MP2K7_HUMAN Isoform 4 of Dual specificity mitogen-activated protein kinase kinase 7 OS=Homo sapiens GN=MAP2K7;>sp|O14733-3|MP	9	4.9353e-32	910310000	320150000	358680000	63806000	84303000	36450000	323780000	319380000	401480000	244430000	178130000	202920000	180110000	86310000	177680000	411190000	276230000	287130000	3.14e+08	328570000	196840000	315240000	190380000	300730000	355060000	328940000	272770000	266710000	213830000	171230000	-0.603309430166297	-0.11130491079298	0.0180507493033089	0.621360179469606	0.0893233203239889	0.389898786658993	0.960681641881295	0.160414866935853
155	O14734	ACOT8	>sp|O14734|ACOT8_HUMAN Acyl-coenzyme A thioesterase 8 OS=Homo sapiens GN=ACOT8 PE=1 SV=1	4	9.4411e-43	113620000	111470000	131790000	27981000	10934000	50797000	218920000	240600000	208360000	277850000	41333000	131720000	200530000	80892000	121910000	154640000	71945000	74339000	106260000	0	148770000	102660000	87906000	104760000	385600000	0	0	298020000	163820000	228840000	1.18990257773108	0.0334374939077364	-Inf	1.15646508382334	0.0461520539993652	0.870156947062465	NA	0.0232864403090168
157	O14737	PDCD5	>sp|O14737|PDCD5_HUMAN Programmed cell death protein 5 OS=Homo sapiens GN=PDCD5 PE=1 SV=3	7	2.0388e-242	5597900000	7659600000	6939600000	2452100000	2636300000	3132700000	7798700000	5164100000	7063300000	1.0729e+10	4639500000	1.6533e+10	6427600000	2.469e+09	1.0996e+10	7254200000	7753100000	7.314e+09	7126500000	8439200000	7625700000	6869800000	4234700000	7472600000	6743700000	6176100000	1.043e+10	8.516e+09	7690800000	6031900000	0.0477470288673895	-0.115118548246939	-0.141846288796451	0.18959331766384	0.903535505813324	0.29879760001787	0.916781861447627	0.588726692618356
158	O14744;O14744-2	PRMT5	>sp|O14744|ANM5_HUMAN Protein arginine N-methyltransferase 5 OS=Homo sapiens GN=PRMT5 PE=1 SV=4;>sp|O14744-2|ANM5_HUMAN Isoform 2 of Protein arginine N-methyltransferase 5 OS=Homo sapiens GN=PRMT5	24	0	5643800000	5987700000	6341200000	1093800000	2211400000	1951600000	7467200000	5526300000	6.057e+09	3284800000	2750700000	2.258e+09	3252800000	2.795e+09	4087500000	5161500000	6032100000	5315400000	4081400000	4371200000	4238700000	5016300000	4887300000	5080200000	4824400000	5017800000	5490600000	5.224e+09	4396300000	4567400000	-0.268845186258608	-0.13359469751896	-0.13316335986487	0.135681826393738	0.0985878856778209	0.126177669617397	0.298834652151161	0.14468017351636
159	O14745	SLC9A3R1	>sp|O14745|NHRF1_HUMAN Na(+)/H(+) exchange regulatory cofactor NHE-RF1 OS=Homo sapiens GN=SLC9A3R1 PE=1 SV=4	23	0	7425200000	7469700000	7012100000	1837600000	4744900000	3970200000	7921800000	6782500000	9205600000	6116600000	4360800000	1.043e+10	8785100000	5010500000	7026800000	7887400000	8541100000	7119200000	7393300000	8562300000	7.715e+09	7647700000	6838800000	9072300000	6337500000	6074400000	1.0155e+10	9255600000	7794600000	6763800000	-0.0100767577645674	-0.0375258158331798	-0.308637904854751	0.298561147090183	0.958805703146585	0.972584247238025	0.713633882203961	0.953622980303872
160	O14757-2;O14757;O14757-3	CHEK1	>sp|O14757-2|CHK1_HUMAN Isoform 2 of Serine/threonine-protein kinase Chk1 OS=Homo sapiens GN=CHEK1;>sp|O14757|CHK1_HUMAN Serine/threonine-protein kinase Chk1 OS=Homo sapiens GN=CHEK1 PE=1 SV=2;>sp|O14757-3|CHK1_HUMAN Isoform 3 of Serine/threonine-protein k	8	7.3259e-80	493820000	612020000	516310000	28373000	109410000	119060000	511010000	535750000	494460000	358420000	274220000	511280000	358940000	63372000	148990000	357250000	350380000	320570000	300260000	268630000	240560000	265510000	249130000	286130000	301490000	365460000	285290000	325770000	203310000	190800000	-0.753405334081136	-0.368320312564691	-0.18497636061707	0.568428973464066	0.088705501061028	0.00859320779294445	0.377831902870197	0.0821405201367651
162	O14777	NDC80	>sp|O14777|NDC80_HUMAN Kinetochore protein NDC80 homolog OS=Homo sapiens GN=NDC80 PE=1 SV=1	7	6.2465e-15	188070000	294400000	168040000	8727900	97785000	100830000	236340000	244540000	277820000	185230000	106410000	181800000	65798000	0	41911000	237180000	268750000	193050000	0	0	261130000	221030000	234870000	251620000	269890000	0	0	0	0	0	-Inf	0.0115737738821667	-Inf	0	NA	0.856846003809647	NA	0.856846003809647
163	O14818;O14818-4	PSMA7	>sp|O14818|PSA7_HUMAN Proteasome subunit alpha type-7 OS=Homo sapiens GN=PSMA7 PE=1 SV=1;>sp|O14818-4|PSA7_HUMAN Isoform 3 of Proteasome subunit alpha type-7 OS=Homo sapiens GN=PSMA7	13	0	1.4261e+10	1.6822e+10	1.6085e+10	3442300000	5111600000	6518300000	1.5831e+10	1.5485e+10	1.6583e+10	1.1334e+10	9704200000	9743800000	1.2214e+10	8.115e+09	1.0008e+10	1.6915e+10	1.7588e+10	1.6499e+10	1.6472e+10	1.3398e+10	1.3931e+10	1.5974e+10	1.6147e+10	1.6563e+10	1.4146e+10	1.4835e+10	1.5564e+10	1.722e+10	1.5051e+10	1.3047e+10	-0.175731977593777	-0.0743251743914959	-0.196586394711601	0.122261220320105	0.205523872000004	0.0974205942395775	0.0150749115540467	0.16688646593208
165	O14874	BCKDK	>sp|O14874|BCKD_HUMAN [3-methyl-2-oxobutanoate dehydrogenase [lipoamide]] kinase, mitochondrial OS=Homo sapiens GN=BCKDK PE=1 SV=2	4	1.0963e-17	118690000	103210000	109570000	0	69276000	104190000	156450000	138810000	194360000	77192000	24407000	179650000	103910000	32103000	96588000	90231000	84829000	88860000	0	129810000	184020000	95686000	103810000	106940000	124500000	0	0	130060000	116240000	93281000	0.401968425789067	0.23880724266846	-Inf	0.163161183120607	0.0707316835968076	0.0174890301131677	NA	0.0753380847624319
169	O14910	LIN7A	>sp|O14910|LIN7A_HUMAN Protein lin-7 homolog A OS=Homo sapiens GN=LIN7A PE=1 SV=2	5	1.462e-29	670990000	789390000	849310000	137310000	84702000	138260000	563650000	506560000	398540000	49836000	46790000	147030000	230090000	12908000	95101000	531210000	326280000	515810000	751840000	536570000	500210000	203500000	208060000	109250000	65711000	229190000	107400000	287740000	144090000	182020000	-1.33051543392833	-1.16958361906713	-2.09161842023532	0.922034801168197	0.0327862856006118	0.020030010352971	0.0278866707981489	0.0265035754529545
171	O14929;O14929-2	HAT1	>sp|O14929|HAT1_HUMAN Histone acetyltransferase type B catalytic subunit OS=Homo sapiens GN=HAT1 PE=1 SV=1;>sp|O14929-2|HAT1_HUMAN Isoform B of Histone acetyltransferase type B catalytic subunit OS=Homo sapiens GN=HAT1	12	0	1820200000	2698700000	3.19e+09	539460000	1194100000	969950000	3551400000	3.539e+09	3408800000	2852500000	2.338e+09	2003800000	4027600000	2511500000	4263800000	2335900000	2671800000	2.864e+09	3832100000	2515400000	2.149e+09	2939300000	2886600000	2856600000	3157100000	4103100000	3.224e+09	4296900000	3882500000	3725400000	0.56527318646039	0.137658467101742	0.297139005713693	0.427614719358648	0.00478754031863958	0.168159360685712	0.0518400901113303	0.00330624997489594
173	P19105;O14950;P24844	MYL12A;MYL12B	>sp|P19105|ML12A_HUMAN Myosin regulatory light chain 12A OS=Homo sapiens GN=MYL12A PE=1 SV=2;>sp|O14950|ML12B_HUMAN Myosin regulatory light chain 12B OS=Homo sapiens GN=MYL12B PE=1 SV=2;>sp|P24844|MYL9_HUMAN Myosin regulatory light polypeptide 9 OS=Homo sa	13	0	2696900000	3757300000	3.757e+09	721520000	611040000	590030000	4394400000	3691800000	4375200000	3388400000	2477800000	2303800000	4748300000	3743500000	5797100000	4191700000	5672700000	5403200000	4490900000	2.494e+09	1.893e+09	4.718e+09	5707500000	5376500000	3.721e+09	2750600000	3237800000	4708300000	3609700000	4424400000	-0.201957066502617	0.0792284223354586	-0.65242501613556	0.731653438471018	0.221555495557375	0.734232879748179	0.0243494074451151	0.00958814491508075
175	O14964;O14964-2	HGS	>sp|O14964|HGS_HUMAN Hepatocyte growth factor-regulated tyrosine kinase substrate OS=Homo sapiens GN=HGS PE=1 SV=1;>sp|O14964-2|HGS_HUMAN Isoform 2 of Hepatocyte growth factor-regulated tyrosine kinase substrate OS=Homo sapiens GN=HGS	10	3.2894e-45	306460000	282780000	274600000	80188000	49519000	112060000	356190000	320460000	417960000	1.49e+08	105270000	18406000	38156000	176100000	168510000	367720000	353440000	292720000	291070000	192840000	287930000	307280000	295480000	428420000	183710000	222770000	104650000	0	206520000	182260000	-0.89085453066091	-0.13729863428156	-0.879422343565431	0.75355589637935	NA	0.959567918063543	0.0373741736369014	0.0224971303369784
176	O14965	AURKA	>sp|O14965|AURKA_HUMAN Aurora kinase A OS=Homo sapiens GN=AURKA PE=1 SV=2	11	2.3523e-132	477570000	460890000	314480000	39623000	57675000	28391000	730300000	611360000	661360000	1179800000	668180000	1901700000	220690000	0	9905100	485210000	444640000	382830000	0	0	0	496770000	510180000	539020000	1405500000	1359900000	1718400000	368820000	0	0	-Inf	0.221525485034973	1.68353068990674	1.46200520487177	NA	0.0838739767668808	0.000259556791052321	1.31505258310615e-05
178	O14972	DSCR3	>sp|O14972|DSCR3_HUMAN Down syndrome critical region protein 3 OS=Homo sapiens GN=DSCR3 PE=2 SV=1	4	1.2067e-09	70089000	90941000	127270000	0	0	0	135840000	119120000	146050000	8547000	0	0	4848800	0	0	76299000	76548000	98494000	0	0	0	93781000	80413000	106420000	0	0	0	0	0	0	-Inf	0.162684038594285	-Inf	0	NA	0.396978278024512	NA	0.396978278024512
179	O14974-5;O14974-3;O14974;O14974-4;O14974-2	PPP1R12A	>sp|O14974-5|MYPT1_HUMAN Isoform 5 of Protein phosphatase 1 regulatory subunit 12A OS=Homo sapiens GN=PPP1R12A;>sp|O14974-3|MYPT1_HUMAN Isoform 3 of Protein phosphatase 1 regulatory subunit 12A OS=Homo sapiens GN=PPP1R12A;>sp|O14974|MYPT1_HUMAN Protein pho	12	6.4739e-83	200400000	321110000	227840000	48140000	57505000	136090000	478740000	303870000	310040000	143440000	126070000	72972000	108450000	130360000	207140000	284130000	363260000	259650000	161490000	171770000	353070000	297850000	427900000	333590000	238130000	202550000	0	239300000	206640000	191090000	-0.54908412498027	0.141872368331344	-0.577925588524471	0.719797956855816	0.0443832803212854	0.353493287766905	NA	0.0223547397156556
180	O14976	GAK	>sp|O14976|GAK_HUMAN Cyclin-G-associated kinase OS=Homo sapiens GN=GAK PE=1 SV=2	32	0	1.275e+09	1500100000	1298300000	216290000	305390000	306780000	1.771e+09	1900200000	1714400000	302770000	309390000	271400000	1077500000	315460000	794300000	1513100000	1323600000	1306100000	1.013e+09	893220000	749260000	1367100000	1376700000	1248500000	568160000	726950000	515490000	1292100000	825100000	930620000	-0.569379575398879	-0.0145248965746846	-1.28127450238547	1.26674960581079	0.0852260031889208	0.561642769047132	0.00175359994804275	0.000548063962189827
181	O14979	HNRNPDL	>sp|O14979|HNRDL_HUMAN Heterogeneous nuclear ribonucleoprotein D-like OS=Homo sapiens GN=HNRNPDL PE=1 SV=3	15	0	5764600000	7415900000	7284400000	2235300000	4077700000	3169200000	6.208e+09	6445100000	6375500000	5880500000	4639100000	7962300000	6835100000	4.506e+09	5874600000	7713100000	9105300000	9686400000	1.2028e+10	7388200000	6.13e+09	8432100000	9135900000	7710600000	7.905e+09	7.532e+09	1.1591e+10	8382200000	8159600000	7163800000	-0.114720818407131	-0.0673272718907698	-0.160453785941716	0.0931265140509463	0.26051005813165	0.618198729560344	0.976402188695844	0.755909165823615
183	O14981	BTAF1	>sp|O14981|BTAF1_HUMAN TATA-binding protein-associated factor 172 OS=Homo sapiens GN=BTAF1 PE=1 SV=2	31	1.4164e-179	944840000	1178400000	997980000	260730000	213720000	116470000	1021700000	1733300000	1045700000	572180000	350380000	857950000	897590000	208930000	388930000	678950000	720430000	583780000	758070000	632840000	670120000	566950000	598130000	551360000	845070000	520050000	1138600000	742430000	672420000	600110000	0.0245959636623035	-0.221545164310427	0.354304177560234	0.575849341870661	0.864175421862602	0.102917120908061	0.473875981818498	0.371354037661315
189	O15067	PFAS	>sp|O15067|PUR4_HUMAN Phosphoribosylformylglycinamidine synthase OS=Homo sapiens GN=PFAS PE=1 SV=4	39	0	6192100000	7690500000	7125300000	1194800000	2146600000	2.197e+09	7857900000	8740500000	8464800000	4345500000	4250400000	4.881e+09	4733300000	3021800000	5017400000	6722300000	6753600000	6469400000	5345700000	5488800000	5852200000	6313500000	6861300000	6665700000	5554800000	5874100000	7896500000	5551500000	5184200000	5060300000	-0.358893040849191	0.00374197068850419	-0.178646591383394	0.362635011537695	0.00163612832454785	0.848915891489112	0.71171237142075	0.0645858477622259
191	O15084;O15084-4;O15084-1;O15084-2	ANKRD28	>sp|O15084|ANR28_HUMAN Serine/threonine-protein phosphatase 6 regulatory ankyrin repeat subunit A OS=Homo sapiens GN=ANKRD28 PE=1 SV=5;>sp|O15084-4|ANR28_HUMAN Isoform 4 of Serine/threonine-protein phosphatase 6 regulatory ankyrin repeat subunit A OS=Homo	16	1.104e-181	461200000	464010000	426200000	109150000	94446000	32394000	475030000	774470000	333680000	451230000	241730000	855010000	313460000	290450000	504170000	451800000	471670000	465420000	456360000	357440000	272340000	466230000	454080000	435610000	656540000	432940000	912650000	488330000	343920000	489840000	0.0769584743782104	-0.0279514421430875	0.503984973997351	0.531936416140438	0.625498562538808	0.360541310784733	0.212276644822444	0.185783257570345
192	O15091-2;O15091;O15091-4	KIAA0391	>sp|O15091-2|MRRP3_HUMAN Isoform 2 of Mitochondrial ribonuclease P protein 3 OS=Homo sapiens GN=KIAA0391;>sp|O15091|MRRP3_HUMAN Mitochondrial ribonuclease P protein 3 OS=Homo sapiens GN=KIAA0391 PE=1 SV=2;>sp|O15091-4|MRRP3_HUMAN Isoform 4 of Mitochondrial	5	1.3781e-26	61390000	81877000	175070000	4426500	22172000	51359000	72404000	86138000	134630000	188440000	40653000	556680000	71363000	17860000	38544000	24787000	68767000	118130000	0	56937000	162910000	94053000	64939000	114260000	159140000	85510000	831540000	104030000	59916000	67634000	-0.0611291425086816	0.414596139546188	1.17334677654594	1.23447591905462	0.639917008127402	0.442709340591914	0.176292438019883	0.2086921729787
193	O15111	CHUK	>sp|O15111|IKKA_HUMAN Inhibitor of nuclear factor kappa-B kinase subunit alpha OS=Homo sapiens GN=CHUK PE=1 SV=2	8	6.8144e-20	112920000	114670000	84005000	17449000	41187000	115490000	96104000	264540000	171660000	226090000	131230000	129400000	76855000	64767000	198330000	121620000	162860000	124130000	0	127470000	181750000	133930000	211710000	176630000	0	0	0	0	0	178100000	-Inf	0.374968389438498	-Inf	0	NA	0.219476302568578	NA	0.219476302568578
194	O15116	LSM1	>sp|O15116|LSM1_HUMAN U6 snRNA-associated Sm-like protein LSm1 OS=Homo sapiens GN=LSM1 PE=1 SV=1	4	4.0629e-227	412040000	309490000	328580000	88556000	322150000	377380000	335440000	313200000	284010000	442700000	278450000	263060000	390800000	348250000	368810000	324280000	340730000	366080000	293680000	367370000	691400000	238830000	330770000	344430000	501810000	425180000	788160000	495080000	486910000	394770000	0.502519270678057	-0.0553074681752449	0.546005361022901	0.601312829198146	0.0243496749427632	0.336520067082615	0.0646830559498247	0.0231930753469409
196	O15120	AGPAT2	>sp|O15120|PLCB_HUMAN 1-acyl-sn-glycerol-3-phosphate acyltransferase beta OS=Homo sapiens GN=AGPAT2 PE=1 SV=1	3	1.1438e-36	40675000	47620000	15134000	3267000	39695000	15709000	83124000	67381000	108460000	63454000	57520000	107990000	146250000	53789000	94037000	41019000	52577000	0	0	0	0	58685000	58977000	75556000	72111000	123270000	45999000	149320000	75946000	90211000	1.53181898703732	0.918668064147129	1.20873497458112	0.613150922890193	NA	NA	NA	0.352527738197874
198	O15143	ARPC1B	>sp|O15143|ARC1B_HUMAN Actin-related protein 2/3 complex subunit 1B OS=Homo sapiens GN=ARPC1B PE=1 SV=3	15	0	9929200000	8886700000	8462200000	2077100000	5362800000	2113100000	1.1099e+10	9969100000	1.2117e+10	6714100000	6852500000	4506200000	5855500000	6023700000	8225600000	9258900000	9208700000	8677900000	8160600000	1.0809e+10	5223600000	1.0722e+10	9.734e+09	1.1231e+10	8074900000	9269200000	8485900000	8552300000	9.573e+09	9142700000	0.0149416297562755	0.24482348344855	-0.0926109740078215	0.337434457456372	0.925398333576286	0.0309356911335586	0.324777222090218	0.0165602851712773
199	O15144	ARPC2	>sp|O15144|ARPC2_HUMAN Actin-related protein 2/3 complex subunit 2 OS=Homo sapiens GN=ARPC2 PE=1 SV=1	22	0	9961700000	1.2448e+10	1.422e+10	2751100000	4184700000	3660400000	1.2848e+10	1.2498e+10	1.0482e+10	6570300000	4860900000	6940700000	8143800000	4494300000	6466100000	1.0666e+10	1.0537e+10	1.1665e+10	8834500000	9794400000	8073800000	1.0085e+10	9.86e+09	8364800000	8303300000	8547700000	8235100000	1.1183e+10	9428100000	7200200000	-0.216682205297915	-0.152061619440104	-0.399964441939992	0.247902822499888	0.240132559154192	0.0866514026188882	0.00137511097956231	0.144233413276977
200	O15145	ARPC3	>sp|O15145|ARPC3_HUMAN Actin-related protein 2/3 complex subunit 3 OS=Homo sapiens GN=ARPC3 PE=1 SV=3	5	1.2977e-80	684720000	1576700000	2517800000	279740000	547280000	566600000	1367100000	1299600000	1298400000	763770000	909710000	523100000	845780000	817540000	1.022e+09	1148200000	1355100000	1406900000	1020700000	1602200000	1165500000	1457600000	1130200000	1071700000	885520000	1432900000	846590000	1653500000	1557500000	1555500000	0.256952263182329	-0.205701805765632	-0.557683103476868	0.814635366659197	0.0372646989339618	0.562314088750296	0.256973144656971	0.0851909310108932
202	O15173;O15173-2	PGRMC2	>sp|O15173|PGRC2_HUMAN Membrane-associated progesterone receptor component 2 OS=Homo sapiens GN=PGRMC2 PE=1 SV=1;>sp|O15173-2|PGRC2_HUMAN Isoform 2 of Membrane-associated progesterone receptor component 2 OS=Homo sapiens GN=PGRMC2	5	1.2466e-31	184340000	169100000	173940000	64939000	210130000	294920000	256120000	209230000	266440000	262830000	283670000	408710000	395840000	247540000	319220000	287740000	260440000	270380000	305190000	300630000	526870000	291790000	286030000	330690000	270410000	439640000	491620000	370900000	384140000	374240000	0.455838098191947	0.0968047725693077	0.688196985138183	0.591392212568875	0.00047697646720927	0.128630350381476	0.130127691537687	0.0842410701378759
204	O15212	PFDN6	>sp|O15212|PFD6_HUMAN Prefoldin subunit 6 OS=Homo sapiens GN=PFDN6 PE=1 SV=1	5	3.0873e-213	3498500000	3616700000	3204500000	823800000	2178600000	2.476e+09	3.692e+09	3262400000	3722100000	2781500000	2151400000	4703900000	1843700000	1973600000	2854800000	3.422e+09	3707600000	3411700000	3693800000	5668100000	3516200000	2936900000	3338100000	3296600000	2533600000	2569900000	2653400000	2399800000	3133700000	2938400000	-0.257987590499987	-0.092039546537843	-0.451306169349019	0.359266622811176	0.0575590670137553	0.117888888988263	0.000551735142343434	0.00830808977855419
205	O15226;O15226-2	NKRF	>sp|O15226|NKRF_HUMAN NF-kappa-B-repressing factor OS=Homo sapiens GN=NKRF PE=1 SV=2;>sp|O15226-2|NKRF_HUMAN Isoform 2 of NF-kappa-B-repressing factor OS=Homo sapiens GN=NKRF	20	3.0614e-161	1965200000	2311300000	2248500000	182140000	461120000	515860000	2695100000	2332500000	2701900000	1140500000	6.07e+08	629120000	1067200000	528540000	959080000	2147100000	1648900000	1888500000	1189100000	1279100000	1456200000	1650500000	1596500000	1901500000	1303700000	1240900000	1.285e+09	1529700000	913090000	1032600000	-0.875789453496887	-0.199167818148349	-0.560302597289644	0.676621635348538	0.041941418835662	0.360405684127694	0.00740174944046196	0.0125704969616678
208	O15258	RER1	>sp|O15258|RER1_HUMAN Protein RER1 OS=Homo sapiens GN=RER1 PE=1 SV=1	4	1.446e-52	766710000	706130000	705730000	130740000	131200000	152370000	826070000	888850000	824830000	225360000	185440000	226710000	367040000	196600000	357190000	865630000	807140000	698920000	587170000	343550000	296250000	902570000	1061500000	1064900000	310080000	344110000	0	355330000	591090000	327710000	-1.15372154541885	0.425151422236574	-1.35024056802845	1.77539199026502	0.0286125377481584	0.0421070008097	NA	0.00407849689973441
211	O15294;O15294-2;O15294-4	OGT	>sp|O15294|OGT1_HUMAN UDP-N-acetylglucosamine--peptide N-acetylglucosaminyltransferase 110 kDa subunit OS=Homo sapiens GN=OGT PE=1 SV=3;>sp|O15294-2|OGT1_HUMAN Isoform 2 of UDP-N-acetylglucosamine--peptide N-acetylglucosaminyltransferase 110 kDa subunit OS	31	0	3702800000	4175200000	3688900000	496300000	690040000	510460000	4053600000	4060800000	3930300000	1.624e+09	1394400000	3635700000	1890700000	684780000	1462500000	3153200000	2829900000	2777700000	2810700000	2125700000	1939400000	2829600000	2706300000	2635800000	2371600000	2727100000	3800900000	2320300000	1.824e+09	1849700000	-0.65880881483791	-0.109778341594446	-0.0987325126695408	0.560076302168369	0.0117492507729395	0.199768393684795	0.985827749900306	0.0330471540185787
213	O15297	PPM1D	>sp|O15297|PPM1D_HUMAN Protein phosphatase 1D OS=Homo sapiens GN=PPM1D PE=1 SV=1	3	6.5347e-11	60485000	54762000	56452000	6107000	0	7209900	56816000	41275000	54840000	7322500	13048000	69725000	11766000	6269200	15493000	31242000	35265000	24523000	0	0	29316000	23744000	27738000	35369000	0	33966000	0	24054000	30291000	33255000	-0.00249037319519864	-0.129515811551628	-Inf	0.127025438356429	0.813095720388857	0.769518465360974	NA	0.944494858371909
214	O15305	PMM2	>sp|O15305|PMM2_HUMAN Phosphomannomutase 2 OS=Homo sapiens GN=PMM2 PE=1 SV=1	8	3.106e-38	312430000	366480000	322230000	145390000	141900000	242840000	487260000	1211100000	1444300000	393970000	226770000	37886000	228610000	258170000	349470000	750640000	772330000	650010000	571160000	494690000	510490000	560280000	917520000	948950000	586810000	465670000	150580000	271160000	685630000	506110000	-0.51718951006191	0.341099115753352	-0.637332548282317	0.97843166403567	0.171774980591578	0.65490112354971	0.15632104205983	0.172424583616793
215	O15320-8;O15320-4;O15320-3;O15320-10;O15320;O15320-9;O15320-6;O15320-5;O15320-7;O15320-2	CTAGE5;CTA	>sp|O15320-8|CTGE5_HUMAN Isoform 9 of cTAGE family member 5 OS=Homo sapiens GN=CTAGE5;>sp|O15320-4|CTGE5_HUMAN Isoform 5B of cTAGE family member 5 OS=Homo sapiens GN=CTAGE5;>sp|O15320-3|CTGE5_HUMAN Isoform 5A of cTAGE family member 5 OS=Homo sapiens GN=CTA	13	1.9418e-229	636700000	811100000	699020000	71020000	251540000	407540000	517510000	763630000	541970000	522930000	403530000	226720000	246910000	390230000	615140000	898420000	1274600000	655470000	321880000	770190000	493200000	453820000	929750000	654420000	295090000	404560000	714020000	296790000	381710000	429670000	-1.30452068194563	-0.52678082482044	-1.22064398099523	0.777739857125194	0.0145133855370877	0.303281075641065	0.0875022968661034	0.0467247299139129
216	O15347	HMGB3	>sp|O15347|HMGB3_HUMAN High mobility group protein B3 OS=Homo sapiens GN=HMGB3 PE=1 SV=4	8	3.0317e-98	2974500000	2294300000	2463300000	883370000	1290500000	848890000	2550300000	2791700000	3522200000	1354200000	1204400000	3030400000	3101100000	1216400000	1820500000	2555200000	1892900000	2124900000	2512200000	2346100000	1523500000	1878300000	1956900000	2590400000	2374400000	2364900000	5724700000	3319700000	2639100000	2348600000	0.268456533547393	-0.163019449973128	0.115973512743218	0.431475983520521	0.159366329296879	0.8580120003017	0.283002888975552	0.335935744591333
217	O15355	PPM1G	>sp|O15355|PPM1G_HUMAN Protein phosphatase 1G OS=Homo sapiens GN=PPM1G PE=1 SV=1	24	0	6617800000	8180200000	7827800000	973540000	2832600000	1.979e+09	6869800000	7732300000	7701500000	3.481e+09	2976500000	2864300000	3439100000	2871100000	3339700000	7687800000	8977900000	7207100000	4970300000	6022800000	4192200000	8359400000	7736400000	9693500000	4773700000	4806900000	5950400000	5684100000	4659800000	4873300000	-0.707434344283263	0.0710660141331139	-0.727226590965938	0.798292605099052	0.00713708277031199	0.453135267415112	0.0114570213614113	0.000679805783116408
219	O15371	EIF3D	>sp|O15371|EIF3D_HUMAN Eukaryotic translation initiation factor 3 subunit D OS=Homo sapiens GN=EIF3D PE=1 SV=1	21	0	7.492e+09	6907600000	7264900000	866500000	2296400000	2094300000	8236600000	6641500000	6944400000	2891500000	2211300000	4082900000	3798500000	2246200000	3537500000	5311300000	5392600000	5068400000	4820900000	4993800000	4.064e+09	5553900000	4985800000	4942400000	4435800000	4.246e+09	6407600000	4260500000	4315500000	3823800000	-0.303335900119524	-0.0765336392064889	-0.24516433186684	0.226802260913036	0.00478701121863579	0.663502393321265	0.664737163997568	0.142898029837831
220	O15372	EIF3H	>sp|O15372|EIF3H_HUMAN Eukaryotic translation initiation factor 3 subunit H OS=Homo sapiens GN=EIF3H PE=1 SV=1	14	0	3099600000	4955500000	4472400000	171490000	293660000	734790000	4556700000	5473400000	4169500000	1433200000	1713700000	2270200000	2992300000	1284300000	2195600000	3588400000	3955700000	3588600000	1842100000	1560900000	1707400000	3953400000	3721800000	3843800000	1051700000	1.533e+09	3256100000	1471500000	1896800000	1048400000	-1.3344815820533	0.0507641476503365	-1.27541142733491	1.38524572970363	0.00551241205377997	0.397689776803784	0.0857961543047417	0.0108809758318394
221	O15379;O15379-2	HDAC3	>sp|O15379|HDAC3_HUMAN Histone deacetylase 3 OS=Homo sapiens GN=HDAC3 PE=1 SV=2;>sp|O15379-2|HDAC3_HUMAN Isoform 2 of Histone deacetylase 3 OS=Homo sapiens GN=HDAC3	7	3.6043e-148	206060000	195050000	217480000	43675000	14345000	41951000	237760000	210040000	234170000	129670000	153570000	650590000	82150000	111250000	314400000	235190000	143920000	158080000	172670000	248480000	248370000	134100000	154010000	173660000	2.94e+08	153210000	1146300000	285500000	380840000	446740000	1.08871506631696	-0.217445918592103	0.715346207094674	1.30616098490906	0.0211195113663692	0.471869129848993	0.284281490861803	0.160182911017304
222	O15381-5;O15381;O15381-3;O15381-2;O15381-4	NVL	>sp|O15381-5|NVL_HUMAN Isoform 5 of Nuclear valosin-containing protein-like OS=Homo sapiens GN=NVL;>sp|O15381|NVL_HUMAN Nuclear valosin-containing protein-like OS=Homo sapiens GN=NVL PE=1 SV=1;>sp|O15381-3|NVL_HUMAN Isoform 3 of Nuclear valosin-containing	17	2.9165e-200	749850000	1162200000	792210000	173990000	337310000	215060000	920810000	1081600000	956960000	195680000	231150000	2.63e+08	427910000	220260000	470360000	708060000	802490000	604200000	537540000	682740000	373770000	725680000	710960000	827700000	550800000	584770000	591410000	874590000	557830000	550340000	-0.337627191763214	0.0418807932930256	-0.26958341637481	0.37950798505624	0.66036301239304	0.486257230023474	0.0821144659925853	0.257330056202265
223	O15382;O15382-2	BCAT2	>sp|O15382|BCAT2_HUMAN Branched-chain-amino-acid aminotransferase, mitochondrial OS=Homo sapiens GN=BCAT2 PE=1 SV=2;>sp|O15382-2|BCAT2_HUMAN Isoform B of Branched-chain-amino-acid aminotransferase, mitochondrial OS=Homo sapiens GN=BCAT2	8	8.7689e-204	1138100000	798010000	426400000	57519000	102390000	182210000	749840000	714730000	663870000	202280000	149650000	414540000	577090000	271930000	507780000	499430000	406320000	330440000	427700000	633040000	804170000	394550000	390990000	379020000	318620000	351640000	578770000	376240000	646610000	425190000	0.0452415727972577	-0.0757343843846582	-0.22876690359951	0.274008476396768	0.515399036402799	0.722528522817049	0.961906788599367	0.773967401249134
225	O15397;O15397-2	IPO8	>sp|O15397|IPO8_HUMAN Importin-8 OS=Homo sapiens GN=IPO8 PE=1 SV=2;>sp|O15397-2|IPO8_HUMAN Isoform 2 of Importin-8 OS=Homo sapiens GN=IPO8	17	1.1109e-275	715130000	850760000	757860000	274890000	428660000	580740000	1013400000	801290000	872710000	1127800000	983090000	1652300000	486350000	397560000	781530000	931660000	991990000	763990000	910750000	851900000	881490000	941240000	914360000	982070000	1341600000	1283300000	2721100000	1104900000	738170000	903810000	0.0127140182109057	0.0712571310086114	0.58257718764508	0.569863169434174	0.923555158790407	0.502273825873988	0.0693004065148565	0.0364243658718144
226	O15427	SLC16A3	>sp|O15427|MOT4_HUMAN Monocarboxylate transporter 4 OS=Homo sapiens GN=SLC16A3 PE=1 SV=1	5	9.346e-56	174790000	891720000	471930000	107200000	132710000	549890000	296740000	1066600000	174160000	132210000	143790000	69263000	15105000	107110000	68252000	270710000	998130000	606750000	391080000	463700000	734060000	396850000	771550000	244730000	142110000	341840000	0	72665000	100840000	103590000	-2.63224206309584	-0.655716280922972	-2.13730200865183	1.97652578217287	0.0107046818623908	0.63275902713469	NA	0.0110332548457675
228	O15504;O15504-3;O15504-2	NUPL2	>sp|O15504|NUPL2_HUMAN Nucleoporin-like protein 2 OS=Homo sapiens GN=NUPL2 PE=1 SV=1;>sp|O15504-3|NUPL2_HUMAN Isoform 3 of Nucleoporin-like protein 2 OS=Homo sapiens GN=NUPL2;>sp|O15504-2|NUPL2_HUMAN Isoform 2 of Nucleoporin-like protein 2 OS=Homo sapiens	8	5.4566e-258	228250000	284210000	244340000	77618000	0	6814400	418160000	365360000	425010000	166230000	100260000	210600000	119580000	26292000	45027000	210170000	156490000	172420000	186710000	0	0	200070000	184730000	190880000	0	200610000	0	183740000	148360000	250800000	0.0321288482952224	0.0871290626443429	-Inf	0.0550002143491206	0.740282628709673	0.463186442728631	NA	0.865127744932846
229	O15511;O15511-2	ARPC5	>sp|O15511|ARPC5_HUMAN Actin-related protein 2/3 complex subunit 5 OS=Homo sapiens GN=ARPC5 PE=1 SV=3;>sp|O15511-2|ARPC5_HUMAN Isoform 2 of Actin-related protein 2/3 complex subunit 5 OS=Homo sapiens GN=ARPC5	9	0	2348200000	1949400000	2211800000	462320000	453840000	515100000	2401700000	2373100000	1.857e+09	699440000	674370000	0	693780000	872880000	1.099e+09	2.064e+09	1.881e+09	1944900000	3500300000	2.233e+09	2193900000	1851300000	1.911e+09	2173200000	913470000	1154500000	0	1395800000	1218500000	1182500000	-0.688174388091866	-0.03895286083775	-1.1038513851132	1.06489852427545	0.00158438568196407	0.919630127814241	NA	0.000518895110180404
230	O15525	MAFG	>sp|O15525|MAFG_HUMAN Transcription factor MafG OS=Homo sapiens GN=MAFG PE=1 SV=1	4	1.7898e-08	99298000	147940000	129280000	18753000	6961400	39487000	163810000	183930000	200150000	45119000	29883000	6895000	15132000	12001000	58301000	95983000	102700000	85535000	80091000	0	199220000	86749000	111300000	105810000	51558000	57586000	0	0	0	67780000	-Inf	0.159440556561771	-0.877767219103059	1.03720777566483	NA	0.52888061810475	NA	0.52888061810475
231	O15530-4;O15530-3;O15530;Q6A1A2;O15530-5;O15530-2	PDPK1	>sp|O15530-4|PDPK1_HUMAN Isoform 4 of 3-phosphoinositide-dependent protein kinase 1 OS=Homo sapiens GN=PDPK1;>sp|O15530-3|PDPK1_HUMAN Isoform 3 of 3-phosphoinositide-dependent protein kinase 1 OS=Homo sapiens GN=PDPK1;>sp|O15530|PDPK1_HUMAN 3-phosphoinosit	4	1.2243e-17	63447000	90372000	41244000	17993000	32870000	26063000	102500000	61731000	36541000	33014000	31092000	60616000	44474000	6605400	33167000	31839000	75926000	37360000	48405000	81672000	0	48170000	52651000	0	41169000	37859000	0	43345000	29632000	36095000	-0.422462657241519	-0.00612673733215762	-0.353625356768368	0.416335919909361	0.48436027255785	NA	NA	0.48436027255785
232	O15541	RNF113A	>sp|O15541|R113A_HUMAN RING finger protein 113A OS=Homo sapiens GN=RNF113A PE=1 SV=1	7	1.4519e-91	393240000	492180000	452760000	45350000	143580000	8455100	582670000	450870000	426580000	107940000	42869000	149780000	309800000	128520000	57244000	376660000	388320000	358920000	482840000	371830000	0	420760000	487820000	376700000	0	0	0	437930000	306430000	0	-0.289921723973792	0.16751828943625	-Inf	0.457440013410042	NA	0.174674649517562	NA	0.174674649517562
233	O43143	DHX15	>sp|O43143|DHX15_HUMAN Putative pre-mRNA-splicing factor ATP-dependent RNA helicase DHX15 OS=Homo sapiens GN=DHX15 PE=1 SV=2	40	0	1.4695e+10	1.91e+10	1.8657e+10	2954800000	5996600000	8707500000	1.8031e+10	1.6935e+10	1.94e+10	2.5708e+10	2.0221e+10	3.48e+10	1.7491e+10	1.0636e+10	1.9493e+10	1.8242e+10	1.6948e+10	1.737e+10	1.9373e+10	1.6588e+10	2.1582e+10	1.596e+10	1.5107e+10	1.6503e+10	2.6028e+10	2.5636e+10	3.7713e+10	2.3154e+10	2.2036e+10	2.0206e+10	0.330859593076555	-0.134542123378828	0.571061683904894	0.705603807283722	0.0086507017053018	0.0410912010424084	0.0158572418332688	0.000984868523574973
234	O43148;O43148-2	RNMT	>sp|O43148|MCES_HUMAN mRNA cap guanine-N7 methyltransferase OS=Homo sapiens GN=RNMT PE=1 SV=1;>sp|O43148-2|MCES_HUMAN Isoform 2 of mRNA cap guanine-N7 methyltransferase OS=Homo sapiens GN=RNMT	12	3.959e-62	310090000	347660000	357310000	76522000	343300000	261350000	508150000	323360000	423190000	81118000	699720000	43646000	282960000	521760000	246340000	449020000	521540000	397220000	470800000	420940000	259430000	438980000	492510000	492490000	472520000	487940000	0	483710000	400150000	410600000	-0.15106816592516	0.111292637599618	0.051573601126417	0.262360803524778	0.62289991893509	0.634208461675913	NA	0.560755900779124
236	O43169	CYB5B	>sp|O43169|CYB5B_HUMAN Cytochrome b5 type B OS=Homo sapiens GN=CYB5B PE=1 SV=2	5	0	2062900000	1992600000	1865900000	765340000	1644500000	1214800000	2150500000	2060200000	2638400000	2152100000	2.683e+09	1885600000	2315700000	2.872e+09	3766100000	3333500000	3223600000	3163600000	3104400000	2652800000	2573200000	3403700000	3279100000	3582600000	2.951e+09	4950900000	3115200000	2868600000	3214500000	2571200000	-0.175750895640513	0.071006177224289	-0.0567729179890693	0.246757072864802	0.144045277619537	0.144409685120877	0.587045076742918	0.401365861980941
237	O43172-2;O43172	PRPF4	>sp|O43172-2|PRP4_HUMAN Isoform 2 of U4/U6 small nuclear ribonucleoprotein Prp4 OS=Homo sapiens GN=PRPF4;>sp|O43172|PRP4_HUMAN U4/U6 small nuclear ribonucleoprotein Prp4 OS=Homo sapiens GN=PRPF4 PE=1 SV=2	20	1.0115e-201	2578800000	3621300000	3382100000	316570000	599610000	578410000	2700400000	2872600000	2580400000	2790500000	1700300000	3.078e+09	1480900000	1192700000	1671700000	2273400000	2524500000	2497300000	2159400000	1803900000	1.783e+09	2234200000	2403300000	2108300000	2681300000	2686300000	2969100000	1569800000	2203200000	1879800000	-0.371405854319682	-0.122226691806144	0.143635400868595	0.515041255188277	0.0634338584082386	0.193824170656487	0.0479227866649974	0.00773220340933633
238	O43181	NDUFS4	>sp|O43181|NDUS4_HUMAN NADH dehydrogenase [ubiquinone] iron-sulfur protein 4, mitochondrial OS=Homo sapiens GN=NDUFS4 PE=1 SV=1	4	1.2555e-21	729150000	729530000	625630000	181260000	218010000	388780000	592120000	464110000	716530000	446130000	442760000	1.126e+09	407560000	144190000	486330000	815020000	687060000	675100000	765910000	392120000	0	644610000	604860000	856720000	0	0	1.913e+09	0	291590000	585640000	-1.31548503884686	-0.1709997130561	-Inf	1.14448532579076	NA	0.753692430687381	NA	0.753692430687381
240	O43242	PSMD3	>sp|O43242|PSMD3_HUMAN 26S proteasome non-ATPase regulatory subunit 3 OS=Homo sapiens GN=PSMD3 PE=1 SV=2	31	0	6784100000	8288100000	6899900000	1367900000	2065600000	2964300000	7574600000	7111700000	6682900000	6915900000	3668200000	5636500000	6793400000	4497300000	6199800000	7300800000	7431500000	7215500000	8452100000	5127200000	7642800000	7.159e+09	6.616e+09	7119400000	7939600000	7547800000	1.0249e+10	7264800000	8200100000	7377300000	0.0120509759079193	-0.0392862678997316	0.118024397142756	0.157310665042487	0.379099230504568	0.137247701449132	0.189441934007325	0.12483070147094
241	O43252	PAPSS1	>sp|O43252|PAPS1_HUMAN Bifunctional 3-phosphoadenosine 5-phosphosulfate synthase 1 OS=Homo sapiens GN=PAPSS1 PE=1 SV=2	13	2.4671e-77	257530000	258560000	450870000	119830000	63162000	194760000	529570000	394510000	399150000	274350000	170740000	25838000	134150000	118820000	270020000	287870000	248920000	317680000	0	0	0	321970000	336510000	313350000	321240000	273660000	0	406980000	0	281590000	-0.016471238794995	0.176858929704288	-0.0576827637628486	0.234541693467137	NA	0.14543228290833	NA	0.14543228290833
242	O43286	B4GALT5	>sp|O43286|B4GT5_HUMAN Beta-1,4-galactosyltransferase 5 OS=Homo sapiens GN=B4GALT5 PE=2 SV=1	2	1.2906e-07	69488000	91403000	109530000	13921000	7682700	27924000	158760000	106370000	110400000	56461000	49483000	786760	26997000	10597000	57317000	77930000	92783000	86833000	0	0	85853000	88967000	65898000	69571000	38090000	118120000	0	0	23221000	47624000	-1.88636562517242	-0.303309669735868	-1.17238343970617	1.58305595543655	NA	0.244311725650114	NA	0.244311725650114
243	O43292;O43292-2	GPAA1	>sp|O43292|GPAA1_HUMAN Glycosylphosphatidylinositol anchor attachment 1 protein OS=Homo sapiens GN=GPAA1 PE=1 SV=3;>sp|O43292-2|GPAA1_HUMAN Isoform 2 of Glycosylphosphatidylinositol anchor attachment 1 protein OS=Homo sapiens GN=GPAA1	4	3.1907e-19	91035000	122930000	89300000	0	0	0	145390000	134500000	161980000	9897700	0	0	0	10231000	27062000	122240000	87468000	99326000	0	0	0	108180000	133180000	107980000	0	0	0	0	0	0	-Inf	0.0706307307846982	-Inf	0	NA	0.348138566956805	NA	0.348138566956805
245	O43299;O43299-2	AP5Z1	>sp|O43299|AP5Z1_HUMAN AP-5 complex subunit zeta-1 OS=Homo sapiens GN=AP5Z1 PE=1 SV=2;>sp|O43299-2|AP5Z1_HUMAN Isoform 2 of AP-5 complex subunit zeta-1 OS=Homo sapiens GN=AP5Z1	6	4.1524e-104	217060000	204170000	187690000	6025500	72203000	41118000	210320000	231800000	242850000	116900000	10456000	182490000	72676000	42213000	67786000	201930000	223140000	141190000	0	113250000	70025000	147460000	222590000	167260000	93028000	0	0	105400000	92890000	79306000	-1.02290692439252	-0.174409654189617	-Inf	0.8484972702029	0.0122356000875843	0.803473115771597	NA	0.00936761063068744
249	O43318-2;O43318;O43318-4;O43318-3	MAP3K7	>sp|O43318-2|M3K7_HUMAN Isoform 1A of Mitogen-activated protein kinase kinase kinase 7 OS=Homo sapiens GN=MAP3K7;>sp|O43318|M3K7_HUMAN Mitogen-activated protein kinase kinase kinase 7 OS=Homo sapiens GN=MAP3K7 PE=1 SV=1;>sp|O43318-4|M3K7_HUMAN Isoform 1D o	5	2.4375e-32	98579000	149140000	157740000	42075000	23187000	41060000	247020000	321470000	180650000	129890000	67128000	214360000	113480000	53134000	77441000	127750000	126090000	105340000	149560000	0	78622000	154450000	155450000	111780000	119180000	133830000	589610000	151690000	119290000	66413000	-0.00527141093710369	0.367395352075714	0.160657035055446	0.372666763012818	0.673093488476884	0.289928495331801	0.33271164295113	0.419942772642995
250	O43324;O43324-2	EEF1E1	>sp|O43324|MCA3_HUMAN Eukaryotic translation elongation factor 1 epsilon-1 OS=Homo sapiens GN=EEF1E1 PE=1 SV=1;>sp|O43324-2|MCA3_HUMAN Isoform 2 of Eukaryotic translation elongation factor 1 epsilon-1 OS=Homo sapiens GN=EEF1E1	9	3.4192e-134	2326200000	2.133e+09	2670600000	439090000	976940000	875450000	2953300000	2596300000	2934400000	1325900000	1012700000	604450000	1167100000	1005700000	1457900000	2368700000	1950500000	2246100000	2391100000	2245200000	1438400000	2264500000	2218500000	2068500000	1827600000	1560200000	1812800000	1605800000	1750600000	1985100000	-0.322048959967534	0.0196861176090257	-0.271678669278045	0.34173507757656	0.0707777997485003	0.994593343445338	0.0400201084197028	0.0179326960926203
252	O43390;O43390-3	HNRNPR	>sp|O43390|HNRPR_HUMAN Heterogeneous nuclear ribonucleoprotein R OS=Homo sapiens GN=HNRNPR PE=1 SV=1;>sp|O43390-3|HNRPR_HUMAN Isoform 3 of Heterogeneous nuclear ribonucleoprotein R OS=Homo sapiens GN=HNRNPR	32	0	2.4458e+10	2.5066e+10	2.7633e+10	6087800000	1.5617e+10	1.4233e+10	3.0923e+10	2.9052e+10	2.7074e+10	3.0233e+10	2.4253e+10	4.1331e+10	2.9953e+10	1.865e+10	2.8997e+10	3.2423e+10	3.1777e+10	3.0139e+10	3.2006e+10	3.0988e+10	2.0176e+10	2.8454e+10	2.9347e+10	2.9701e+10	2.7028e+10	3.4681e+10	4.8497e+10	3.3717e+10	3.1803e+10	3.0417e+10	0.0162710548367715	-0.0996787763305128	0.141253690603972	0.240932466934485	0.680365246591715	0.0412774670697452	0.498230200264384	0.473747765967742
254	O43395	PRPF3	>sp|O43395|PRPF3_HUMAN U4/U6 small nuclear ribonucleoprotein Prp3 OS=Homo sapiens GN=PRPF3 PE=1 SV=2	23	0	1387600000	2.423e+09	2153900000	231650000	874370000	207990000	2.252e+09	2419900000	2.099e+09	1475600000	2394800000	6139200000	1311100000	1165800000	1521700000	2472100000	2254300000	2.396e+09	1401200000	1490900000	704650000	2.393e+09	2.29e+09	2526300000	2119700000	2659200000	5115400000	2144500000	2878100000	1.941e+09	-0.146759644253677	0.0114194366492658	0.163591326993749	0.310350971247426	0.780506465809504	0.774127210674616	0.388497766255843	0.508649220952011
256	O43405	COCH	>sp|O43405|COCH_HUMAN Cochlin OS=Homo sapiens GN=COCH PE=1 SV=1	3	9.3998e-11	58451000	51690000	59618000	0	17208000	38263000	83778000	39950000	56626000	0	0	111090000	0	0	0	91303000	65040000	55590000	0	0	0	106540000	58670000	48004000	0	0	0	0	0	0	-Inf	-0.267950848807893	-Inf	0	NA	0.915192525636186	NA	0.915192525636186
257	O43414-3;O43414-2;O43414	ERI3	>sp|O43414-3|ERI3_HUMAN Isoform 3 of ERI1 exoribonuclease 3 OS=Homo sapiens GN=ERI3;>sp|O43414-2|ERI3_HUMAN Isoform 2 of ERI1 exoribonuclease 3 OS=Homo sapiens GN=ERI3;>sp|O43414|ERI3_HUMAN ERI1 exoribonuclease 3 OS=Homo sapiens GN=ERI3 PE=1 SV=2	2	2.9317e-08	373400000	293420000	206220000	38536000	47486000	66561000	366770000	342090000	559020000	33177000	33643000	18121000	80932000	33303000	55710000	267410000	219330000	186040000	153640000	0	209220000	265420000	208970000	232630000	0	0	0	211620000	49210000	63626000	-1.81748398684321	0.0528648410422971	-Inf	1.87034882788551	0.113139185781077	0.679490641764669	NA	0.0706868238367852
260	O43432;O43432-3	EIF4G3	>sp|O43432|IF4G3_HUMAN Eukaryotic translation initiation factor 4 gamma 3 OS=Homo sapiens GN=EIF4G3 PE=1 SV=2;>sp|O43432-3|IF4G3_HUMAN Isoform 3 of Eukaryotic translation initiation factor 4 gamma 3 OS=Homo sapiens GN=EIF4G3	18	1.5048e-166	130730000	350370000	169240000	33536000	164470000	509920000	145130000	285220000	390870000	266340000	179750000	147170000	231870000	170010000	223750000	250150000	237840000	221520000	0	426550000	562700000	250980000	267500000	255270000	289470000	456060000	0	377160000	312790000	279860000	0.40333387255425	0.110163481012112	0.291553321001446	0.293170391542138	0.0311101996619552	0.0942842261355507	NA	0.0196473891584734
261	O43447	PPIH	>sp|O43447|PPIH_HUMAN Peptidyl-prolyl cis-trans isomerase H OS=Homo sapiens GN=PPIH PE=1 SV=1	7	1.5313e-219	1630200000	1909500000	1774300000	228040000	356390000	848220000	1987800000	1791400000	2001800000	1146400000	753890000	799350000	866830000	761200000	1477200000	1511300000	1985300000	1773900000	1324700000	730500000	1976800000	1813400000	1.72e+09	1793800000	1296500000	1094700000	1371400000	1.66e+09	1244500000	1587100000	-0.146584300366831	0.030041712987921	-0.43835512654464	0.468396839532561	0.247847375169885	0.846777324785898	0.0323143337601138	0.0223186969568903
262	O43464-3;O43464;O43464-2;O43464-4	HTRA2	>sp|O43464-3|HTRA2_HUMAN Isoform 3 of Serine protease HTRA2, mitochondrial OS=Homo sapiens GN=HTRA2;>sp|O43464|HTRA2_HUMAN Serine protease HTRA2, mitochondrial OS=Homo sapiens GN=HTRA2 PE=1 SV=2;>sp|O43464-2|HTRA2_HUMAN Isoform 2 of Serine protease HTRA2,	7	9.959e-82	358650000	476260000	375840000	9804400	236740000	65954000	432090000	390620000	386250000	181930000	255550000	465240000	235630000	352870000	430540000	265210000	218320000	237760000	0	363140000	218830000	185970000	185010000	229300000	522570000	545760000	259390000	405310000	392450000	798010000	0.753408849042998	-0.370547011817987	1.12000738233091	1.49055439414889	0.0358902323681153	0.109277520474078	0.0862569895842203	0.0153004993403433
263	O43482	OIP5	>sp|O43482|MS18B_HUMAN Protein Mis18-beta OS=Homo sapiens GN=OIP5 PE=1 SV=2	3	2.1739e-34	201090000	230400000	220460000	20105000	22078000	24286000	265150000	273400000	109790000	108630000	65983000	360580000	41234000	12789000	64267000	144340000	115790000	112910000	100450000	81670000	91633000	118960000	166850000	158640000	105220000	75584000	439810000	78294000	0	97314000	-0.667394177020365	0.35138874861011	-0.240958878883949	1.01878292563047	NA	0.262910016844379	0.725501575138989	0.89113986957038
264	O43488	AKR7A2	>sp|O43488|ARK72_HUMAN Aflatoxin B1 aldehyde reductase member 2 OS=Homo sapiens GN=AKR7A2 PE=1 SV=3	10	1.6938e-210	563020000	475340000	841890000	151460000	437420000	513570000	944490000	544020000	751780000	1868600000	780440000	2000700000	661230000	776670000	2053900000	1118100000	806130000	833290000	1877600000	1331500000	964570000	900790000	987570000	709680000	1291100000	1123500000	1421500000	1752600000	1233100000	1474300000	0.681621274278788	-0.0291461321143473	0.490191897666578	0.710767406393135	0.0295072772467387	0.706672025278631	0.0537392179556061	0.00969305786364299
265	O43491-4;O43491;O43491-3;O43491-2	EPB41L2;EP	>sp|O43491-4|E41L2_HUMAN Isoform 4 of Band 4.1-like protein 2 OS=Homo sapiens GN=EPB41L2;>sp|O43491|E41L2_HUMAN Band 4.1-like protein 2 OS=Homo sapiens GN=EPB41L2 PE=1 SV=1;>sp|O43491-3|E41L2_HUMAN Isoform 3 of Band 4.1-like protein 2 OS=Homo sapiens GN=EP	23	7.0206e-238	1688100000	1.92e+09	1.775e+09	402760000	663470000	535530000	1829900000	1872200000	2096600000	909630000	876390000	1.656e+09	1504100000	642420000	842430000	1948400000	1721400000	1713700000	1702300000	1162700000	1427900000	1577100000	1931200000	2004600000	1170700000	1435400000	2328900000	1.135e+09	1263500000	1143600000	-0.649999398072342	0.105915658051582	-0.322129097331559	0.755915056123923	0.00154630839575611	0.825612855766803	0.571694390675136	0.0807576026700332
266	O43502;O43502-2	RAD51C	>sp|O43502|RA51C_HUMAN DNA repair protein RAD51 homolog 3 OS=Homo sapiens GN=RAD51C PE=1 SV=1;>sp|O43502-2|RA51C_HUMAN Isoform 2 of DNA repair protein RAD51 homolog 3 OS=Homo sapiens GN=RAD51C	7	1.4663e-63	323310000	326360000	357040000	97756000	71098000	93931000	284040000	356340000	356340000	328320000	305040000	270990000	90686000	92793000	74520000	193370000	144960000	174170000	261180000	368190000	278320000	205030000	185090000	255440000	311680000	468720000	365200000	232940000	230630000	139820000	0.432990684878321	0.263245516490594	1.09609726142521	0.832851744934613	0.488303240908916	0.146152248716891	0.00541647428932401	0.00762632705446704
267	O43504	LAMTOR5	>sp|O43504|LTOR5_HUMAN Ragulator complex protein LAMTOR5 OS=Homo sapiens GN=LAMTOR5 PE=1 SV=1	4	0	941230000	1101300000	1030800000	118890000	615640000	279740000	1214900000	1081500000	1319500000	1398100000	882290000	2723400000	772940000	502320000	791640000	791260000	918170000	868050000	528970000	501980000	0	936070000	790180000	985660000	1684700000	806730000	1965400000	539840000	1021500000	702640000	-0.290141118318821	0.123689592448026	0.971492976588483	1.2616340949073	0.44103179375618	0.576553904195771	0.15871442827329	0.12427218914188
268	O43566;O43566-5;O43566-6	RGS14	>sp|O43566|RGS14_HUMAN Regulator of G-protein signaling 14 OS=Homo sapiens GN=RGS14 PE=1 SV=4;>sp|O43566-5|RGS14_HUMAN Isoform 3 of Regulator of G-protein signaling 14 OS=Homo sapiens GN=RGS14;>sp|O43566-6|RGS14_HUMAN Isoform 4 of Regulator of G-protein si	8	1.6403e-28	61079000	69390000	101930000	6947000	65793000	41617000	108700000	78224000	126390000	110890000	160090000	624210000	117900000	90167000	177990000	0	81617000	122460000	0	183870000	103280000	80219000	93552000	69695000	162550000	158640000	225320000	94047000	88950000	97258000	0.467302733757343	0.237864791532367	1.25673246063905	1.01886766910668	NA	NA	NA	0.00105672213370482
269	O43572	AKAP10	>sp|O43572|AKA10_HUMAN A-kinase anchor protein 10, mitochondrial OS=Homo sapiens GN=AKAP10 PE=1 SV=2	8	1.2574e-63	37760000	108130000	154430000	7397300	0	51257000	150480000	172570000	171820000	8906600	83938000	285750000	91371000	14986000	66777000	0	91335000	85913000	0	0	0	107980000	97538000	99042000	0	171310000	270250000	105500000	70489000	68232000	0.254663195701893	0.745305504948523	1.53580252133438	1.28113932563249	NA	NA	NA	0.169884186634434
270	O43583	DENR	>sp|O43583|DENR_HUMAN Density-regulated protein OS=Homo sapiens GN=DENR PE=1 SV=2	10	4.907e-283	1190800000	1250500000	1471400000	183780000	496570000	617960000	1542600000	1375500000	1935100000	485470000	580420000	500240000	217030000	342640000	303790000	1782400000	1707400000	1609200000	948660000	1303100000	1140300000	1658100000	1577500000	1836900000	548150000	8.85e+08	822930000	487170000	1009600000	545240000	-1.64028852684062	-0.0357208188594483	-1.04641021466668	1.60456770798117	0.0132718187100355	0.911487038346497	0.00533167863766885	0.00141939492904589
271	O43586-2;O43586	PSTPIP1	>sp|O43586-2|PPIP1_HUMAN Isoform 2 of Proline-serine-threonine phosphatase-interacting protein 1 OS=Homo sapiens GN=PSTPIP1;>sp|O43586|PPIP1_HUMAN Proline-serine-threonine phosphatase-interacting protein 1 OS=Homo sapiens GN=PSTPIP1 PE=1 SV=1	9	5.9669e-113	200410000	171940000	279870000	0	19219000	0	188580000	263280000	232760000	38170000	18254000	0	0	141340000	113820000	193840000	255040000	197310000	0	0	0	194910000	257580000	306380000	0	0	0	0	416240000	0	-Inf	0.258024654738709	-Inf	0	NA	0.393158905853933	NA	0.393158905853933
272	O43598-2;O43598	DNPH1	>sp|O43598-2|DNPH1_HUMAN Isoform 2 of 2-deoxynucleoside 5-phosphate N-hydrolase 1 OS=Homo sapiens GN=DNPH1;>sp|O43598|DNPH1_HUMAN 2-deoxynucleoside 5-phosphate N-hydrolase 1 OS=Homo sapiens GN=DNPH1 PE=1 SV=1	4	1.0156e-28	1070500000	848280000	899760000	219490000	64847000	11017000	1062300000	800640000	1005300000	486010000	194230000	1.697e+09	288820000	145550000	267730000	884410000	743790000	694830000	697390000	396890000	148380000	621370000	465720000	569390000	966670000	809650000	1987600000	833520000	732680000	584250000	-0.0797901447382757	-0.443556223891825	0.32005008956877	0.763606313460594	0.548920639574547	0.0380766810864974	0.223747282214485	0.0546916616949745
274	O43639	NCK2	>sp|O43639|NCK2_HUMAN Cytoplasmic protein NCK2 OS=Homo sapiens GN=NCK2 PE=1 SV=2	5	1.1166e-23	65300000	72014000	54705000	45838000	34369000	21040000	75914000	134170000	197080000	0	14363000	0	167010000	23574000	187840000	196200000	133950000	127360000	157450000	0	59750000	99402000	140600000	147450000	0	0	0	199850000	0	148270000	-0.0406140549823869	-0.117244182238277	-Inf	0.0766301272558903	NA	0.430402550129923	NA	0.430402550129923
275	O43660;O43660-2	PLRG1	>sp|O43660|PLRG1_HUMAN Pleiotropic regulator 1 OS=Homo sapiens GN=PLRG1 PE=1 SV=1;>sp|O43660-2|PLRG1_HUMAN Isoform 2 of Pleiotropic regulator 1 OS=Homo sapiens GN=PLRG1	15	0	1545700000	2436200000	2548400000	335830000	545780000	368560000	2180400000	1946500000	1679700000	1232100000	1219200000	971370000	1298600000	1041100000	1784100000	1.877e+09	1926100000	2245600000	1575900000	1457600000	971690000	2016100000	1798700000	1509800000	1798200000	1915600000	1233500000	1927100000	1930900000	1782900000	-0.0652311706644416	-0.164708024071316	-0.165109118082876	0.0998779474184344	0.337477450735841	0.263473032090159	0.219435548814223	0.390527357497857
276	O43663	PRC1	>sp|O43663|PRC1_HUMAN Protein regulator of cytokinesis 1 OS=Homo sapiens GN=PRC1 PE=1 SV=2	15	5.1043e-264	306140000	553380000	446350000	107690000	232820000	88647000	733040000	546280000	659040000	1153400000	937080000	1507400000	130580000	136400000	320350000	537630000	608480000	759950000	519990000	471460000	222310000	675840000	689140000	963110000	1108900000	860670000	1504900000	347910000	330910000	434830000	-0.868844981040881	0.11723797065959	0.803498236724252	1.67234321776513	0.0153243180109432	0.268398341864113	0.0374126319849236	0.00111489582686342
278	O43665-2;O43665;O43665-3	RGS10	>sp|O43665-2|RGS10_HUMAN Isoform 2 of Regulator of G-protein signaling 10 OS=Homo sapiens GN=RGS10;>sp|O43665|RGS10_HUMAN Regulator of G-protein signaling 10 OS=Homo sapiens GN=RGS10 PE=1 SV=2;>sp|O43665-3|RGS10_HUMAN Isoform 3 of Regulator of G-protein si	6	3.7502e-126	349410000	554970000	601050000	76649000	288720000	325690000	5.03e+08	408440000	591160000	438310000	324360000	2.98e+08	303240000	299900000	568360000	429070000	624160000	688770000	300030000	589220000	478190000	915590000	714790000	744010000	450180000	356340000	779260000	646740000	418070000	429670000	-0.434481167921894	0.357611794162386	-0.367208254029151	0.792092962084279	0.487478080988163	0.118649965369658	0.659604818147765	0.204150607537169
280	O43676	NDUFB3	>sp|O43676|NDUB3_HUMAN NADH dehydrogenase [ubiquinone] 1 beta subcomplex subunit 3 OS=Homo sapiens GN=NDUFB3 PE=1 SV=3	3	2.5493e-23	456490000	525450000	549100000	115670000	191630000	248800000	593280000	484220000	588690000	460530000	352530000	888750000	240380000	236740000	364320000	477370000	407830000	369810000	727300000	542460000	630400000	412880000	400590000	433890000	515160000	459530000	575300000	282150000	394420000	265290000	-0.568202104292206	-0.0189419181398691	0.300356124745061	0.868558229037266	0.107877606287818	0.989589067293366	0.0976265323479092	0.0131345755908083
282	O43678	NDUFA2	>sp|O43678|NDUA2_HUMAN NADH dehydrogenase [ubiquinone] 1 alpha subcomplex subunit 2 OS=Homo sapiens GN=NDUFA2 PE=1 SV=3	4	6.5866e-86	628270000	387060000	369280000	122610000	130720000	39218000	397610000	414190000	488420000	191530000	123620000	149400000	0	3.5e+07	55402000	366560000	238720000	201050000	601580000	0	0	223850000	300290000	325320000	263510000	461200000	0	0	0	0	-Inf	0.159948533565909	-0.0285501866777945	0.188498720243703	NA	0.749196776127211	NA	0.749196776127211
284	O43681	ASNA1	>sp|O43681|ASNA_HUMAN ATPase ASNA1 OS=Homo sapiens GN=ASNA1 PE=1 SV=2	10	0	2423100000	2.846e+09	2915200000	565290000	1521400000	1254200000	2960100000	2599600000	2825500000	3664700000	2020800000	6748200000	2950700000	1546800000	2.582e+09	2501200000	2320100000	2.147e+09	3035500000	2925900000	2838200000	1845900000	2097800000	2.09e+09	3461500000	3118800000	5288600000	3504700000	3257100000	2626900000	0.487743778650889	-0.152341293308354	0.575553112540115	0.72789440584847	0.0393500045162209	0.0775762526323457	0.0387342554909205	0.0057511851670492
285	O43683	BUB1	>sp|O43683|BUB1_HUMAN Mitotic checkpoint serine/threonine-protein kinase BUB1 OS=Homo sapiens GN=BUB1 PE=1 SV=1	8	2.8606e-127	220410000	173190000	160660000	4985300	23918000	5808800	271060000	237740000	371520000	164180000	154580000	337180000	40419000	28620000	46628000	291190000	353470000	155940000	32734000	0	0	295720000	266800000	392640000	109350000	121480000	310340000	0	0	0	-Inf	0.148112703445754	-1.13540030138628	1.28351300483204	NA	0.46641333264025	0.334623882607046	0.227533160703984
286	O43684-2;O43684	BUB3	>sp|O43684-2|BUB3_HUMAN Isoform 2 of Mitotic checkpoint protein BUB3 OS=Homo sapiens GN=BUB3;>sp|O43684|BUB3_HUMAN Mitotic checkpoint protein BUB3 OS=Homo sapiens GN=BUB3 PE=1 SV=1	15	0	8.632e+09	8502900000	9161700000	1052900000	2311300000	2280700000	1.0002e+10	7990200000	9.85e+09	5870800000	4258100000	6228300000	4383500000	3295300000	4102900000	9590600000	9712400000	8.851e+09	5142700000	4615500000	3887400000	8352100000	8236700000	8987800000	6101500000	5567300000	5.838e+09	4488100000	4868100000	3860700000	-1.0642006817797	-0.168166517527804	-0.684831292139532	0.896034164251898	0.000504010442639128	0.0732391822927351	0.000269282250748541	4.0558088333272e-06
287	O43707;O43707-2	ACTN4	>sp|O43707|ACTN4_HUMAN Alpha-actinin-4 OS=Homo sapiens GN=ACTN4 PE=1 SV=2;>sp|O43707-2|ACTN4_HUMAN Isoform ACTN4ISO of Alpha-actinin-4 OS=Homo sapiens GN=ACTN4	60	0	2.5349e+10	2.5998e+10	2.4798e+10	4912300000	1.3426e+10	1.0574e+10	2.9399e+10	2.7975e+10	3.0407e+10	1.7299e+10	1.3418e+10	1.8463e+10	2.5737e+10	1.6585e+10	2.4334e+10	2.7607e+10	2.5817e+10	2.6267e+10	2.6378e+10	2.3243e+10	2.0149e+10	2.8944e+10	2.8562e+10	2.9436e+10	1.9769e+10	1.9358e+10	2.3426e+10	3.1043e+10	2.8962e+10	2.5972e+10	0.124706932440874	0.123810012896357	-0.426214404906447	0.550921337347322	0.256320292208675	0.0162576868880886	0.0181958694632645	0.00151166062780473
288	O43708-2;O43708;O43708-3	GSTZ1	>sp|O43708-2|MAAI_HUMAN Isoform 2 of Maleylacetoacetate isomerase OS=Homo sapiens GN=GSTZ1;>sp|O43708|MAAI_HUMAN Maleylacetoacetate isomerase OS=Homo sapiens GN=GSTZ1 PE=1 SV=3;>sp|O43708-3|MAAI_HUMAN Isoform 3 of Maleylacetoacetate isomerase OS=Homo sapie	4	4.8439e-18	162840000	82179000	87889000	0	104190000	40773000	140460000	85240000	111150000	133860000	55431000	71912000	192040000	74552000	280650000	115650000	78262000	77040000	0	0	0	77445000	71457000	81017000	203620000	116760000	0	110850000	81318000	296200000	0.295533974681074	-0.22183079159108	0.370471320428672	0.592302112019752	0.338118224052375	0.34573040523128	NA	0.262573324624318
290	O43719	HTATSF1	>sp|O43719|HTSF1_HUMAN HIV Tat-specific factor 1 OS=Homo sapiens GN=HTATSF1 PE=1 SV=1	12	0	580030000	374570000	377320000	42047000	72237000	45757000	585990000	392790000	358320000	134860000	161410000	43789000	43479000	228250000	204050000	371720000	403540000	463500000	296850000	244430000	289370000	320690000	341150000	471590000	290090000	468070000	263600000	233760000	376660000	3.11e+08	-0.40894771755281	-0.275456081609849	-0.509361734186185	0.233905652576336	0.111912224280345	0.504649358537709	0.306386654164952	0.413460950638365
292	O43747;O43747-2	AP1G1	>sp|O43747|AP1G1_HUMAN AP-1 complex subunit gamma-1 OS=Homo sapiens GN=AP1G1 PE=1 SV=5;>sp|O43747-2|AP1G1_HUMAN Isoform 2 of AP-1 complex subunit gamma-1 OS=Homo sapiens GN=AP1G1	19	8.538e-150	1406800000	1978400000	2087900000	240290000	714500000	408160000	1911200000	1.632e+09	1784400000	1997500000	967910000	4.2e+09	1370200000	747330000	1.671e+09	1984800000	2216600000	2746900000	2017400000	2240500000	2548300000	1995900000	1985900000	1948100000	2883100000	2.747e+09	1949400000	2518500000	2307900000	2510300000	0.116162243027945	-0.221904566731835	0.246159365899421	0.468063932631255	0.562449695872688	0.193650451363906	0.627956444186376	0.235172952296574
294	O43768-2;O43768;O43768-9;O43768-3;O43768-4;O43768-6;O43768-5;O43768-7;O43768-8	ENSA	>sp|O43768-2|ENSA_HUMAN Isoform 2 of Alpha-endosulfine OS=Homo sapiens GN=ENSA;>sp|O43768|ENSA_HUMAN Alpha-endosulfine OS=Homo sapiens GN=ENSA PE=1 SV=1;>sp|O43768-9|ENSA_HUMAN Isoform 9 of Alpha-endosulfine OS=Homo sapiens GN=ENSA;>sp|O43768-3|ENSA_HUMAN	8	3.6378e-62	1007700000	715240000	1.269e+09	284690000	449890000	733350000	882030000	1117600000	1016600000	482960000	409680000	1292700000	845940000	738930000	871570000	1009900000	643550000	1357800000	823450000	1301700000	905070000	1038400000	702160000	680350000	350330000	560350000	688750000	1815400000	1147300000	665300000	0.192842693865024	-0.515528270184179	-0.840999852718178	1.0338425465832	0.69936220726687	0.495173963955266	0.101519485642546	0.144998542712429
296	O43795;O43795-2	MYO1B	>sp|O43795|MYO1B_HUMAN Unconventional myosin-Ib OS=Homo sapiens GN=MYO1B PE=1 SV=3;>sp|O43795-2|MYO1B_HUMAN Isoform 2 of Unconventional myosin-Ib OS=Homo sapiens GN=MYO1B	18	3.9706e-140	726680000	761460000	625020000	97277000	314400000	312530000	945220000	734950000	1050400000	683160000	681190000	1202700000	598800000	436990000	907470000	645640000	568830000	579320000	656020000	628270000	570070000	642920000	651910000	818180000	948730000	1008200000	1290400000	862010000	755690000	998510000	0.527728008626137	0.124696208496875	0.753733357154717	0.629037148657843	0.0142075067645466	0.143389048837197	0.00455143743547526	0.00299127625787355
297	O43808	SLC25A17	>sp|O43808|PM34_HUMAN Peroxisomal membrane protein PMP34 OS=Homo sapiens GN=SLC25A17 PE=1 SV=1	4	4.3848e-19	307650000	303070000	256060000	218960000	164130000	94117000	238110000	308540000	166430000	97940000	32043000	494230000	100110000	166100000	99352000	345610000	246260000	162350000	153860000	455410000	306830000	244530000	196670000	173720000	411950000	133440000	889270000	184720000	162440000	118190000	-0.630115974501349	-0.354246000871804	0.712446335557736	1.34256231005909	0.150856751196731	0.523594137624927	0.516465574268192	0.308761037437044
298	O43809	NUDT21	>sp|O43809|CPSF5_HUMAN Cleavage and polyadenylation specificity factor subunit 5 OS=Homo sapiens GN=NUDT21 PE=1 SV=1	12	1.6432e-200	3.886e+09	4848400000	4712200000	1145200000	1892300000	2088400000	4720700000	3746700000	4387300000	4399100000	2971200000	6542500000	4399500000	1823200000	3755700000	4.64e+09	5065400000	5482200000	4978700000	4470200000	4432100000	4587900000	3923200000	3239700000	3619200000	4416300000	6693700000	3976400000	4129400000	3880900000	-0.348396612133926	-0.367828617938626	-0.197021324118868	0.170807293819758	0.0103218520603373	0.0768859233201522	0.757510112556687	0.29525936195903
299	O43813	LANCL1	>sp|O43813|LANC1_HUMAN LanC-like protein 1 OS=Homo sapiens GN=LANCL1 PE=1 SV=1	12	1.4599e-227	1286400000	2611300000	1870800000	248660000	749050000	285120000	2198400000	1958200000	1500200000	1497900000	1545800000	2459900000	1126600000	714160000	1536500000	1193900000	1389500000	1455100000	1424500000	867060000	929720000	1584400000	1.405e+09	1526400000	1604100000	1322100000	2134800000	1.176e+09	1.418e+09	1587600000	0.0750004938862122	0.181276037764845	0.252907043879108	0.177906549992896	0.785888658641444	0.176467176949107	0.238549569877925	0.400794208622466
302	O43823	AKAP8	>sp|O43823|AKAP8_HUMAN A-kinase anchor protein 8 OS=Homo sapiens GN=AKAP8 PE=1 SV=1	9	1.092e-69	724600000	497460000	689360000	105960000	193500000	93714000	516210000	514370000	648040000	359300000	190210000	457830000	419320000	164380000	181760000	768790000	531110000	644640000	377250000	432780000	289250000	571630000	447660000	714340000	728870000	443330000	894820000	624260000	368130000	296980000	-0.816179182094295	-0.181312872862352	0.169267014806654	0.985446196900948	0.140424068433562	0.519053977392099	0.900107504103293	0.266423105786194
303	O43824	GTPBP6	>sp|O43824|GTPB6_HUMAN Putative GTP-binding protein 6 OS=Homo sapiens GN=GTPBP6 PE=2 SV=3	8	6.3005e-50	185610000	193630000	190600000	6342200	0	0	139170000	197370000	84021000	107820000	147300000	186250000	24661000	55598000	85488000	125280000	89095000	112480000	0	0	0	92108000	118950000	112650000	0	146730000	0	103430000	116740000	105380000	-0.0480871811418946	0.0481590476074181	-Inf	0.0962462287493126	0.968847038175365	0.966433477265677	NA	0.995592329988874
304	O43837;O43837-2	IDH3B	>sp|O43837|IDH3B_HUMAN Isocitrate dehydrogenase [NAD] subunit beta, mitochondrial OS=Homo sapiens GN=IDH3B PE=1 SV=2;>sp|O43837-2|IDH3B_HUMAN Isoform A of Isocitrate dehydrogenase [NAD] subunit beta, mitochondrial OS=Homo sapiens GN=IDH3B	17	0	3.704e+09	4.833e+09	5373800000	754910000	1892300000	1294200000	5452500000	3549400000	4144900000	3429700000	2866900000	3561500000	2845700000	1907300000	3615900000	3622600000	3783600000	4.606e+09	3422600000	3977200000	3447800000	5238500000	4490200000	4252700000	3.781e+09	4364400000	4420600000	3455800000	3706800000	4215400000	-0.111291718071042	0.165313711250181	0.124317336756938	0.276605429321223	0.609163268304293	0.187922502993904	0.618082106852368	0.191309875030765
305	O43847;O43847-2	NRD1	>sp|O43847|NRDC_HUMAN Nardilysin OS=Homo sapiens GN=NRD1 PE=1 SV=2;>sp|O43847-2|NRDC_HUMAN Isoform 2 of Nardilysin OS=Homo sapiens GN=NRD1	32	2.5345e-238	2.522e+09	3016300000	2609600000	383760000	663850000	803560000	2592500000	2741200000	2403500000	1425100000	944310000	1443900000	904770000	546920000	874610000	2183400000	2641800000	2256100000	1741400000	1740800000	1947100000	2596800000	2494200000	2609100000	1475600000	1380500000	1618500000	1274300000	1134200000	1080100000	-1.05737667548693	0.137683168096692	-0.677750042756461	1.19505984358363	0.000766076630473334	0.223680321061471	0.00360520376177828	4.55220306028691e-06
306	O43852;O43852-3;O43852-5;O43852-6;O43852-10;O43852-13;O43852-14;O43852-11	CALU	>sp|O43852|CALU_HUMAN Calumenin OS=Homo sapiens GN=CALU PE=1 SV=2;>sp|O43852-3|CALU_HUMAN Isoform 3 of Calumenin OS=Homo sapiens GN=CALU;>sp|O43852-5|CALU_HUMAN Isoform 5 of Calumenin OS=Homo sapiens GN=CALU;>sp|O43852-6|CALU_HUMAN Isoform 6 of Calumenin O	14	0	3991200000	5115500000	5275500000	1020100000	1942400000	2263800000	4686300000	5140600000	6162500000	2267600000	2311600000	1281900000	2242100000	2499800000	4028900000	4661700000	5431400000	5492700000	5421800000	4.768e+09	4607400000	5117300000	5935100000	5696600000	3746600000	4550300000	4050100000	4881300000	3.95e+09	5213400000	-0.0899323816921269	0.132903304784653	-0.359240273139947	0.4921435779246	0.335944039591475	0.350568645269433	0.0393086730923178	0.034434711311433
308	O43913-2;O43913	ORC5	>sp|O43913-2|ORC5_HUMAN Isoform 2 of Origin recognition complex subunit 5 OS=Homo sapiens GN=ORC5;>sp|O43913|ORC5_HUMAN Origin recognition complex subunit 5 OS=Homo sapiens GN=ORC5 PE=1 SV=1	6	2.0613e-17	162710000	134290000	127530000	42965000	91610000	80124000	165840000	176780000	123580000	576750000	169400000	1196500000	252180000	111120000	256600000	220580000	221890000	111670000	190050000	0	0	148430000	164170000	131600000	743570000	400870000	627110000	359070000	311480000	290580000	0.753851521911191	-0.315505297045109	1.76343051575167	2.07893581279678	0.0656869814437015	0.494464641969192	0.0158941250456359	0.000936934728731446
309	O43920	NDUFS5	>sp|O43920|NDUS5_HUMAN NADH dehydrogenase [ubiquinone] iron-sulfur protein 5 OS=Homo sapiens GN=NDUFS5 PE=1 SV=3	5	4.1961e-41	465810000	477010000	426530000	2.72e+08	525600000	562070000	338400000	422980000	494970000	805860000	578310000	755100000	637350000	452570000	582540000	657950000	623470000	642150000	1194400000	822030000	1014400000	551510000	506190000	7.33e+08	1.195e+09	949840000	985820000	695760000	808830000	747210000	0.220761837541168	-0.217364880339952	0.620572324846005	0.837937205185956	0.0279127178565481	0.497588458703244	0.00270078500063853	0.00209381533613103
311	O43929;O43929-2;O43929-3	ORC4	>sp|O43929|ORC4_HUMAN Origin recognition complex subunit 4 OS=Homo sapiens GN=ORC4 PE=1 SV=2;>sp|O43929-2|ORC4_HUMAN Isoform 2 of Origin recognition complex subunit 4 OS=Homo sapiens GN=ORC4;>sp|O43929-3|ORC4_HUMAN Isoform 3 of Origin recognition complex s	8	1.9077e-92	295950000	394170000	182420000	13612000	26387000	66069000	189990000	239930000	259710000	119500000	64101000	92585000	122010000	80920000	134930000	217230000	176230000	159230000	128470000	0	0	111500000	162160000	216380000	200420000	168990000	290710000	193960000	179190000	1.91e+08	0.0520646293447504	-0.184090014998824	0.121518473973625	0.305608488972449	0.778793120491274	0.525160210756426	0.435034962453503	0.485805877831828
313	O60216	RAD21	>sp|O60216|RAD21_HUMAN Double-strand-break repair protein rad21 homolog OS=Homo sapiens GN=RAD21 PE=1 SV=2	22	0	2086800000	2049400000	1967300000	361910000	769680000	616290000	2609300000	2340700000	2.913e+09	1.045e+09	784730000	758680000	464480000	978110000	1499200000	1988800000	1989700000	1.905e+09	1770500000	1842500000	2143200000	1873800000	2132600000	2241500000	1842800000	1489700000	1235200000	1277100000	1.716e+09	1856700000	-0.19266259307307	0.120901246803756	-0.396690319981107	0.517591566784863	0.147903210608653	0.357350075638554	0.084168326071769	0.076799292343547
314	O60231	DHX16	>sp|O60231|DHX16_HUMAN Putative pre-mRNA-splicing factor ATP-dependent RNA helicase DHX16 OS=Homo sapiens GN=DHX16 PE=1 SV=2	25	2.555e-254	1039700000	1892300000	1.974e+09	168800000	196150000	1196200000	1555900000	1545300000	1560100000	1296400000	1064900000	1308700000	859450000	1255100000	9.183e+09	2003100000	1985100000	2026700000	2280200000	1502500000	2011100000	1808100000	2047800000	2145300000	2607800000	2112900000	3857500000	2432300000	1902200000	2267300000	0.177397043777485	0.0304965687447156	0.379254977677967	0.348758408933251	0.296973198088986	0.929833501774257	0.140926102807315	0.141206241775421
315	O60234	GMFG	>sp|O60234|GMFG_HUMAN Glia maturation factor gamma OS=Homo sapiens GN=GMFG PE=1 SV=1	8	8.5057e-158	727790000	1.565e+09	1095100000	305720000	178980000	422150000	1023500000	1449900000	740170000	311790000	456130000	130860000	547400000	378720000	821390000	752030000	1724400000	1142100000	1.439e+09	0	792560000	1428700000	1414700000	808790000	0	323980000	397730000	592620000	241020000	1086400000	-1.02526201089028	0.230054917058399	-1.89646457160512	2.12651948866352	0.206082301823143	0.919176317893288	NA	0.205774050376668
319	O60244	MED14	>sp|O60244|MED14_HUMAN Mediator of RNA polymerase II transcription subunit 14 OS=Homo sapiens GN=MED14 PE=1 SV=2	13	2.6042e-72	141730000	182540000	160050000	0	68434000	98379000	196090000	149800000	123450000	304210000	242740000	323660000	10334000	248520000	193640000	208960000	195080000	221870000	0	228840000	0	178970000	251080000	248010000	325440000	274520000	361490000	0	168590000	201210000	-0.307473760663885	0.249405567321208	0.64139885900279	0.948872619666675	NA	0.583690696686184	0.00864621435744498	0.0218757736256977
320	O60256;O60256-3;O60256-2	PRPSAP2	>sp|O60256|KPRB_HUMAN Phosphoribosyl pyrophosphate synthase-associated protein 2 OS=Homo sapiens GN=PRPSAP2 PE=1 SV=1;>sp|O60256-3|KPRB_HUMAN Isoform 3 of Phosphoribosyl pyrophosphate synthase-associated protein 2 OS=Homo sapiens GN=PRPSAP2;>sp|O60256-2|KP	15	5.2997e-133	748460000	959190000	869480000	233300000	411810000	443710000	1112700000	675320000	883850000	969480000	749690000	1313400000	1.095e+09	506330000	1020300000	1183300000	759420000	906960000	1.059e+09	1.346e+09	1096400000	856990000	822230000	972420000	1099400000	993060000	1106700000	1128200000	933900000	838820000	-0.0244974400090511	-0.148487147545593	0.210878961838375	0.359366109383968	0.870366244981069	0.69752987542211	0.381409227660473	0.483343704957232
322	O60271-4;O60271-2;O60271-9;O60271-5	SPAG9	>sp|O60271-4|JIP4_HUMAN Isoform 4 of C-Jun-amino-terminal kinase-interacting protein 4 OS=Homo sapiens GN=SPAG9;>sp|O60271-2|JIP4_HUMAN Isoform 2 of C-Jun-amino-terminal kinase-interacting protein 4 OS=Homo sapiens GN=SPAG9;>sp|O60271-9|JIP4_HUMAN Isoform	26	3.2392e-294	1337700000	1505500000	1388700000	288740000	607830000	614910000	1401900000	1184500000	1143400000	744470000	618170000	659480000	962220000	504250000	803270000	1235400000	1174200000	1256900000	1022800000	1701300000	1238400000	1034600000	1095100000	1087400000	776170000	896180000	1033700000	954310000	735320000	750400000	-0.703709305691312	-0.168558305408587	-0.447580603241174	0.535151000282725	0.00862108059833874	0.00856986455251921	0.0219562838383439	0.00546028812252976
323	O60287	URB1	>sp|O60287|NPA1P_HUMAN Nucleolar pre-ribosomal-associated protein 1 OS=Homo sapiens GN=URB1 PE=1 SV=4	30	0	1461500000	1302600000	1159500000	101090000	815520000	642770000	1601800000	1229400000	1616900000	2207200000	1458200000	2071100000	1047200000	1017900000	2110800000	1018700000	990030000	1052100000	668460000	1789300000	1913300000	1.123e+09	920820000	1.231e+09	2026700000	1685100000	2815900000	1.193e+09	1.333e+09	1607300000	0.385716362048477	0.138397509360105	0.990172132911019	0.851774623550913	0.029862817568066	0.525956058074075	0.00827990096829118	0.00264774099385412
325	O60294	LCMT2	>sp|O60294|LCMT2_HUMAN Leucine carboxyl methyltransferase 2 OS=Homo sapiens GN=LCMT2 PE=1 SV=3	4	6.3949e-14	25670000	64659000	65573000	0	4122900	12285000	92394000	6084800	71852000	34140000	24860000	328520000	40332000	9284300	110270000	120190000	0	44287000	0	0	34208000	40654000	0	33038000	35712000	35874000	1004100000	36045000	30247000	49706000	-0.605052300634626	-0.730725095917763	-0.611912833091641	0.125672795283136	NA	NA	NA	0.399589555929263
326	O60306	AQR	>sp|O60306|AQR_HUMAN Intron-binding protein aquarius OS=Homo sapiens GN=AQR PE=1 SV=4	43	0	2478600000	3113100000	2474500000	705390000	882750000	1481600000	3345900000	2825900000	3818100000	3162500000	2278200000	1.1546e+10	2848900000	1310400000	2431500000	2964200000	3095100000	2686100000	3445900000	2571200000	3813900000	2955900000	2717700000	3562200000	4692700000	4628800000	9348200000	3457600000	3506600000	3499600000	0.263628161803763	0.0200355916094028	0.686856361747332	0.666820770137929	0.0126954068224488	0.610509956031404	0.0406883510807939	0.0142269297524889
327	O60313-2;O60313	OPA1	>sp|O60313-2|OPA1_HUMAN Isoform 2 of Dynamin-like 120 kDa protein, mitochondrial OS=Homo sapiens GN=OPA1;>sp|O60313|OPA1_HUMAN Dynamin-like 120 kDa protein, mitochondrial OS=Homo sapiens GN=OPA1 PE=1 SV=3	34	4.5669e-229	2378200000	2777400000	2651600000	328290000	983750000	849570000	2999900000	2.625e+09	3229700000	1121400000	925550000	1276100000	1803400000	965770000	1.882e+09	2449900000	2399400000	2.373e+09	1917100000	1740800000	2.079e+09	2.323e+09	2387800000	2.47e+09	2022600000	1903500000	2932400000	2432400000	1855800000	2181100000	-0.14243993070658	-0.0118138446849392	-0.251284814341235	0.239470969656296	0.216194501405486	0.780064862163614	0.630028890614626	0.695671133983815
328	O60318;O60318-2	MCM3AP	>sp|O60318|GANP_HUMAN Germinal-center associated nuclear protein OS=Homo sapiens GN=MCM3AP PE=1 SV=2;>sp|O60318-2|GANP_HUMAN Isoform MCM3AP of Germinal-center associated nuclear protein OS=Homo sapiens GN=MCM3AP	8	3.5426e-68	159710000	194100000	129340000	24035000	23255000	62542000	85151000	145520000	190380000	263450000	94226000	366880000	182750000	61815000	91370000	119390000	109390000	86458000	0	0	0	77343000	88773000	111190000	357680000	249350000	257870000	189790000	0	207320000	0.852925026466334	-0.243286094849553	1.29516499052132	1.53845108537087	NA	0.413503503644311	0.00259121361538801	0.000519226825207557
330	O60341;O60341-2	KDM1A	>sp|O60341|KDM1A_HUMAN Lysine-specific histone demethylase 1A OS=Homo sapiens GN=KDM1A PE=1 SV=2;>sp|O60341-2|KDM1A_HUMAN Isoform 2 of Lysine-specific histone demethylase 1A OS=Homo sapiens GN=KDM1A	28	0	2256700000	3070900000	2701200000	342090000	663170000	855850000	3204300000	2667200000	2816100000	1975100000	1405700000	2335500000	1376400000	1030800000	1560900000	2336300000	2272500000	2230900000	2175600000	1852900000	2124400000	1957600000	2067500000	2080500000	2038300000	1905200000	2832600000	2002400000	2101900000	1601100000	-0.187240350765176	-0.141083217507508	-0.161604141788944	0.0461571332576676	0.091134737885318	0.0084456439841816	0.851214448379736	0.335569912876327
331	O60344-4;O60344	ECE2	>sp|O60344-4|ECE2_HUMAN Isoform D of Endothelin-converting enzyme 2 OS=Homo sapiens GN=ECE2;>sp|O60344|ECE2_HUMAN Endothelin-converting enzyme 2 OS=Homo sapiens GN=ECE2 PE=1 SV=4	5	8.7195e-12	112810000	212310000	149220000	9880100	0	29091000	101290000	107740000	235750000	57163000	37962000	0	0	0	0	207220000	182710000	208740000	0	0	0	1.75e+08	158620000	166410000	0	0	0	0	0	0	-Inf	-0.262056345027855	-Inf	0	NA	0.0257751671717719	NA	0.0257751671717719
334	O60488-2;O60488	ACSL4	>sp|O60488-2|ACSL4_HUMAN Isoform Short of Long-chain-fatty-acid--CoA ligase 4 OS=Homo sapiens GN=ACSL4;>sp|O60488|ACSL4_HUMAN Long-chain-fatty-acid--CoA ligase 4 OS=Homo sapiens GN=ACSL4 PE=1 SV=2	22	0	457200000	1044200000	899090000	224500000	1424900000	1251300000	1265300000	1085200000	1250400000	2054800000	1446400000	2.181e+09	2915500000	1362500000	2268100000	613870000	705410000	677180000	1902600000	2433300000	2745800000	783210000	723520000	970030000	2302400000	2500300000	2565100000	2580400000	3005900000	3146200000	2.17531534813237	0.234989423978972	1.90961954142911	1.9403259241534	3.5076089135409e-05	0.0964621263349668	1.55685180486324e-05	1.74451717436056e-07
335	O60502;O60502-2;O60502-3	MGEA5	>sp|O60502|NCOAT_HUMAN Bifunctional protein NCOAT OS=Homo sapiens GN=MGEA5 PE=1 SV=2;>sp|O60502-2|NCOAT_HUMAN Isoform 2 of Bifunctional protein NCOAT OS=Homo sapiens GN=MGEA5;>sp|O60502-3|NCOAT_HUMAN Isoform 3 of Bifunctional protein NCOAT OS=Homo sapiens	14	1.7048e-116	288330000	538810000	486900000	137750000	70047000	224880000	597930000	502170000	553640000	561190000	691140000	1225300000	167430000	141560000	533290000	479810000	690180000	539680000	222670000	249810000	481220000	494840000	547090000	573830000	422190000	504630000	829740000	525950000	143360000	357880000	-0.671207556083126	-0.0589052919573933	-0.175457501217704	0.612302264125733	0.190350612881518	0.706964506081691	0.988061617974042	0.214042157323419
336	O60506;O60506-2	SYNCRIP	>sp|O60506|HNRPQ_HUMAN Heterogeneous nuclear ribonucleoprotein Q OS=Homo sapiens GN=SYNCRIP PE=1 SV=2;>sp|O60506-2|HNRPQ_HUMAN Isoform 2 of Heterogeneous nuclear ribonucleoprotein Q OS=Homo sapiens GN=SYNCRIP	29	0	1.4933e+10	1.7416e+10	1.7728e+10	5159800000	1.666e+10	1.5657e+10	1.5327e+10	1.5645e+10	1.6815e+10	1.96e+10	2.1069e+10	2.4002e+10	2.1727e+10	1.7709e+10	2.7173e+10	2.6444e+10	2.76e+10	2.4701e+10	3.2007e+10	2.8792e+10	3.0758e+10	2.2432e+10	2.2624e+10	2.4232e+10	2.2851e+10	2.8192e+10	3.2608e+10	2.8152e+10	2.8386e+10	2.459e+10	0.101011599014641	-0.214371794925625	0.103060009185389	0.317431804111015	0.638840993073852	0.034598178275815	0.661988908056031	0.231873471707183
338	O60508	CDC40	>sp|O60508|PRP17_HUMAN Pre-mRNA-processing factor 17 OS=Homo sapiens GN=CDC40 PE=1 SV=1	9	1.9682e-128	378950000	669760000	456160000	86321000	372660000	425860000	676620000	660780000	694740000	514450000	150630000	1432500000	336880000	212100000	364920000	333790000	471720000	379460000	488980000	580790000	802680000	377120000	387110000	406010000	641890000	215260000	1093400000	439380000	506740000	659870000	0.359429584947214	-0.0290725524421656	0.700509956526971	0.729582508969136	0.127166595214657	0.98063782929694	0.561408426541956	0.697539554133908
339	O60524-4;O60524-5;O60524;O60524-3	NEMF	>sp|O60524-4|NEMF_HUMAN Isoform 4 of Nuclear export mediator factor NEMF OS=Homo sapiens GN=NEMF;>sp|O60524-5|NEMF_HUMAN Isoform 5 of Nuclear export mediator factor NEMF OS=Homo sapiens GN=NEMF;>sp|O60524|NEMF_HUMAN Nuclear export mediator factor NEMF OS=H	13	2.3332e-89	817010000	471790000	251260000	135450000	147780000	132460000	515940000	347900000	772220000	127130000	154970000	523740000	203160000	108480000	329290000	473070000	608220000	311050000	341620000	407370000	485650000	344100000	341620000	424630000	128590000	195510000	581440000	291830000	200050000	202830000	-1.19420609175032	-0.431649252659164	-1.24723474394595	0.815585491286789	0.0435164255105527	0.402798837081268	0.285536924671478	0.262147919338878
340	O60547-2;O60547	GMDS	>sp|O60547-2|GMDS_HUMAN Isoform 2 of GDP-mannose 4,6 dehydratase OS=Homo sapiens GN=GMDS;>sp|O60547|GMDS_HUMAN GDP-mannose 4,6 dehydratase OS=Homo sapiens GN=GMDS PE=1 SV=1	7	6.8564e-40	329540000	317300000	278790000	91485000	379580000	454390000	552810000	337410000	251650000	275710000	256760000	403630000	1096700000	328590000	542690000	466550000	558160000	392960000	611100000	514890000	620480000	579480000	477430000	5.06e+08	526390000	492090000	714900000	544660000	442380000	564800000	0.204868578508876	0.0986500443327615	0.155644741405319	0.106218534176115	0.49499993456193	0.420394493567455	0.266422887699584	0.526783129041573
342	O60563	CCNT1	>sp|O60563|CCNT1_HUMAN Cyclin-T1 OS=Homo sapiens GN=CCNT1 PE=1 SV=1	7	2.9604e-155	534210000	417830000	406710000	36966000	36475000	13350000	677130000	643390000	633990000	160040000	109350000	30081000	145810000	46532000	77376000	507780000	404530000	378020000	131840000	70696000	0	473020000	481600000	553830000	198160000	138110000	23128000	132130000	124510000	104210000	-1.78844405737975	0.163129717958286	-1.63888789090762	1.95157377533804	0.000371294646242213	0.188629640375637	0.0749496847085297	0.0129361001158322
343	O60566;O60566-3;O60566-2	BUB1B	>sp|O60566|BUB1B_HUMAN Mitotic checkpoint serine/threonine-protein kinase BUB1 beta OS=Homo sapiens GN=BUB1B PE=1 SV=3;>sp|O60566-3|BUB1B_HUMAN Isoform 3 of Mitotic checkpoint serine/threonine-protein kinase BUB1 beta OS=Homo sapiens GN=BUB1B;>sp|O60566-2|	14	1.1169e-219	247820000	791690000	732950000	33815000	63430000	184050000	847500000	858250000	1024100000	385440000	377740000	379840000	284920000	77759000	130850000	294840000	462590000	458330000	366480000	255480000	310120000	355290000	434260000	419460000	503340000	545100000	380820000	346500000	198160000	163920000	-1.03215827870523	0.0497091884105688	0.31270919973146	1.34486747843669	0.10115372704324	0.946205660902208	0.405065197066911	0.033624790807845
344	O60568	PLOD3	>sp|O60568|PLOD3_HUMAN Procollagen-lysine,2-oxoglutarate 5-dioxygenase 3 OS=Homo sapiens GN=PLOD3 PE=1 SV=1	17	5.449e-168	665910000	942990000	790910000	160760000	287100000	275160000	1161400000	904830000	937360000	1067800000	700850000	1.837e+09	612030000	492440000	2271300000	914280000	863070000	648910000	614330000	727910000	823610000	988540000	692420000	931170000	1115800000	1529600000	3411500000	1058700000	1016700000	1051700000	0.378951572623238	0.2033448256344	0.919382770032917	0.716037944398517	0.0683708011588686	0.657870062577517	0.0810447363812184	0.0518717957374864
345	O60573	EIF4E2	>sp|O60573|IF4E2_HUMAN Eukaryotic translation initiation factor 4E type 2 OS=Homo sapiens GN=EIF4E2 PE=1 SV=1	6	1.8002e-54	211260000	310790000	249390000	55129000	13622000	22985000	199150000	95505000	189510000	145240000	58515000	1669900	78603000	106650000	206600000	285740000	366240000	269470000	233450000	0	0	199920000	48585000	197010000	243390000	122150000	0	181780000	94741000	213550000	-0.756749904826236	-0.640674522228025	-1.33028951969666	0.68961499746864	0.0629062390446564	0.134150875695755	NA	0.185706378046216
347	O60610-2;O60610-3;O60610	DIAPH1	>sp|O60610-2|DIAP1_HUMAN Isoform 2 of Protein diaphanous homolog 1 OS=Homo sapiens GN=DIAPH1;>sp|O60610-3|DIAP1_HUMAN Isoform 3 of Protein diaphanous homolog 1 OS=Homo sapiens GN=DIAPH1;>sp|O60610|DIAP1_HUMAN Protein diaphanous homolog 1 OS=Homo sapiens GN	38	0	6.838e+09	8245600000	8115100000	2067300000	3325800000	2806300000	9051700000	8832800000	9742200000	5575500000	5189700000	2.0505e+10	8078200000	4039900000	7691400000	8.103e+09	7227100000	7234700000	9290200000	8873700000	7489300000	7627900000	7775800000	7703500000	8143600000	9201900000	1.8666e+10	1.1193e+10	8505600000	8697500000	0.209561188200878	0.0344744816427872	0.29089219265212	0.256417711009333	0.0802718385056006	0.547398651428409	0.202293256951955	0.219539884796402
348	O60645-3;O60645;O60645-2	EXOC3	>sp|O60645-3|EXOC3_HUMAN Isoform 3 of Exocyst complex component 3 OS=Homo sapiens GN=EXOC3;>sp|O60645|EXOC3_HUMAN Exocyst complex component 3 OS=Homo sapiens GN=EXOC3 PE=1 SV=2;>sp|O60645-2|EXOC3_HUMAN Isoform 2 of Exocyst complex component 3 OS=Homo sapie	18	1.9515e-101	875240000	1071500000	811550000	169400000	408370000	530180000	923360000	901410000	988290000	556500000	363410000	953680000	525060000	294430000	647470000	606680000	652780000	5.16e+08	678450000	940760000	911410000	684880000	595140000	608730000	547370000	427710000	842400000	748050000	654060000	611200000	0.144264535118496	0.0406440159343046	-0.112642085565182	0.256906620683678	0.237201857062749	0.474232571427177	0.957717652970766	0.80209622962594
350	O60664-4;O60664;O60664-3	PLIN3	>sp|O60664-4|PLIN3_HUMAN Isoform 4 of Perilipin-3 OS=Homo sapiens GN=PLIN3;>sp|O60664|PLIN3_HUMAN Perilipin-3 OS=Homo sapiens GN=PLIN3 PE=1 SV=3;>sp|O60664-3|PLIN3_HUMAN Isoform 3 of Perilipin-3 OS=Homo sapiens GN=PLIN3	16	0	3185500000	3864700000	3375300000	2075400000	1005400000	1326300000	4658700000	4714900000	4777600000	4.004e+09	3056500000	5509700000	4035700000	1803300000	7030200000	4092900000	3752800000	3036400000	5895700000	4071600000	4515500000	3520200000	4073300000	4.144e+09	5876400000	5423900000	7.534e+09	5797900000	4418200000	5264900000	0.537483544132211	0.167275488016135	0.69601001663713	0.528734528620995	0.0410944171489229	0.475650428089262	0.0147115677770828	0.0051801408175058
352	O60671-2;O60671	RAD1	>sp|O60671-2|RAD1_HUMAN Isoform 2 of Cell cycle checkpoint protein RAD1 OS=Homo sapiens GN=RAD1;>sp|O60671|RAD1_HUMAN Cell cycle checkpoint protein RAD1 OS=Homo sapiens GN=RAD1 PE=1 SV=1	3	3.37e-14	160250000	159510000	138890000	41702000	116340000	44922000	248540000	320120000	306920000	72166000	62946000	201260000	257470000	90990000	105850000	0	0	0	0	192230000	0	0	283810000	197640000	86497000	113440000	115250000	197090000	140840000	134140000	NA	NA	NA	NA	NA	NA	NA	0.0599201744474971
354	O60678;O60678-2	PRMT3	>sp|O60678|ANM3_HUMAN Protein arginine N-methyltransferase 3 OS=Homo sapiens GN=PRMT3 PE=1 SV=3;>sp|O60678-2|ANM3_HUMAN Isoform 2 of Protein arginine N-methyltransferase 3 OS=Homo sapiens GN=PRMT3	6	1.1249e-26	184340000	522140000	187460000	58140000	92695000	54068000	781530000	567510000	235780000	96271000	97688000	125720000	59645000	60313000	124350000	357230000	277870000	275440000	247630000	258910000	0	283390000	304410000	3.63e+08	277420000	307490000	271030000	0	102960000	244120000	-1.5596759367598	0.00425585734417431	-0.129688096014989	1.56393179410398	NA	0.708419619257629	0.582712778544199	0.607125270380313
355	O60684;O15131	KPNA6;KPNA5	>sp|O60684|IMA7_HUMAN Importin subunit alpha-7 OS=Homo sapiens GN=KPNA6 PE=1 SV=1;>sp|O15131|IMA6_HUMAN Importin subunit alpha-6 OS=Homo sapiens GN=KPNA5 PE=1 SV=2	15	0	1.709e+09	2100600000	1747500000	220600000	376980000	358900000	1711400000	2267800000	2913800000	1153400000	760280000	1.288e+09	1059600000	663870000	1259900000	1778800000	1829600000	1821300000	1623500000	1.328e+09	263720000	1808400000	1912200000	1.781e+09	1537900000	1414700000	1267700000	1483100000	1148900000	1183400000	-0.61297218799765	-0.00119616542868409	-0.355413839310325	0.611776022568966	0.0114077388927995	0.613007721934094	0.0107918353732708	0.00165155693611938
356	O60711-2;O60711	LPXN	>sp|O60711-2|LPXN_HUMAN Isoform 2 of Leupaxin OS=Homo sapiens GN=LPXN;>sp|O60711|LPXN_HUMAN Leupaxin OS=Homo sapiens GN=LPXN PE=1 SV=1	9	4.3835e-79	209600000	327790000	270480000	89662000	158030000	145820000	373620000	281320000	443640000	113910000	100150000	64042000	107030000	91324000	118610000	314780000	346040000	369310000	233430000	0	268280000	378290000	379390000	448260000	0	221830000	0	0	118030000	156720000	-1.54063840796393	0.1438896447404	-Inf	1.68452805270433	NA	0.0979483830040172	NA	0.0979483830040172
359	O60739	EIF1B	>sp|O60739|EIF1B_HUMAN Eukaryotic translation initiation factor 1b OS=Homo sapiens GN=EIF1B PE=1 SV=2	9	0	2849500000	3301100000	3260700000	929010000	1941900000	2336600000	3308500000	3130100000	3817200000	2105600000	1684700000	2589200000	1994400000	1840400000	1734200000	4087300000	4076500000	3937700000	4306400000	4687700000	5341200000	4095300000	4121600000	4422300000	2849600000	2667700000	4271400000	2672300000	2881900000	2.165e+09	-0.594069499121005	0.0310530214910298	-0.501392055521968	0.625122520612035	0.00615366008225068	0.191393269218689	0.187471452210265	0.0116605232733922
360	O60762	DPM1	>sp|O60762|DPM1_HUMAN Dolichol-phosphate mannosyltransferase OS=Homo sapiens GN=DPM1 PE=1 SV=1	13	5.43e-185	892170000	733420000	973370000	218540000	837940000	580090000	1023100000	1199100000	1349500000	779960000	375240000	2610600000	1080100000	455320000	1538100000	949480000	1325800000	996460000	1080800000	1704300000	1198200000	1042500000	1311400000	1130700000	1052700000	934090000	1517100000	1589500000	1390400000	1526500000	0.485131986122669	0.052120597414039	-0.051001249848151	0.53613323597082	0.0416003914134414	0.604224227397184	0.763334229299378	0.15895937809533
361	Q99879;Q99877;Q93079;Q5QNW6;P62807;P58876;O60814;Q5QNW6-2;P57053	HIST1H2BM;HIST1H2BN;HIST1H2BH	>sp|Q99879|H2B1M_HUMAN Histone H2B type 1-M OS=Homo sapiens GN=HIST1H2BM PE=1 SV=3;>sp|Q99877|H2B1N_HUMAN Histone H2B type 1-N OS=Homo sapiens GN=HIST1H2BN PE=1 SV=3;>sp|Q93079|H2B1H_HUMAN Histone H2B type 1-H OS=Homo sapiens GN=HIST1H2BH PE=1 SV=3;>sp|Q5Q	16	3.9633e-271	1.4798e+11	3.628e+10	4.5303e+10	4.6839e+10	9.0286e+10	9.8548e+10	5.3611e+10	1.2609e+11	1.2844e+11	1.2476e+11	1.0656e+11	1.1894e+11	1.7541e+11	8.4925e+10	1.4753e+11	1.436e+11	1.2788e+11	9.1056e+10	9.7275e+10	1.2773e+11	1.9819e+11	8.6639e+10	8.7595e+10	1.1329e+11	1.6453e+11	1.5964e+11	2.6265e+11	2.1852e+11	1.4591e+11	1.6451e+11	0.445013521286553	-0.464241334852962	0.445188903616077	0.909430238469039	0.104004449549139	0.24382094185515	0.0890746987591318	0.0164125805106219
362	O60826	CCDC22	>sp|O60826|CCD22_HUMAN Coiled-coil domain-containing protein 22 OS=Homo sapiens GN=CCDC22 PE=1 SV=1	20	3.6666e-163	734290000	757470000	686830000	221250000	293500000	289970000	622180000	875620000	874020000	573970000	608600000	1092900000	445940000	269860000	626280000	657550000	448980000	540220000	882070000	616670000	453480000	486970000	774700000	825280000	625190000	563930000	627760000	804400000	547570000	529810000	-0.00354373720655505	0.497050595382705	0.18770755812635	0.50059433258926	0.505131461871915	0.326258579457107	0.398276920406342	0.652415212377161
363	O60828-5;O60828-2;O60828;O60828-4;O60828-3	PQBP1	>sp|O60828-5|PQBP1_HUMAN Isoform 5 of Polyglutamine-binding protein 1 OS=Homo sapiens GN=PQBP1;>sp|O60828-2|PQBP1_HUMAN Isoform 2 of Polyglutamine-binding protein 1 OS=Homo sapiens GN=PQBP1;>sp|O60828|PQBP1_HUMAN Polyglutamine-binding protein 1 OS=Homo sap	9	1.3018e-218	815260000	867730000	883730000	136880000	81139000	155640000	1372200000	1067300000	837740000	326760000	244480000	0	235660000	129390000	317670000	678170000	579710000	536130000	882870000	539190000	1007700000	821620000	630370000	536690000	389200000	397110000	0	688070000	565590000	435930000	-0.0803969135955887	0.0760453508086279	-0.61964181606032	0.695687166868948	0.652995716022482	0.551638471580647	NA	0.607568389335704
364	O60832;O60832-2	DKC1	>sp|O60832|DKC1_HUMAN H/ACA ribonucleoprotein complex subunit 4 OS=Homo sapiens GN=DKC1 PE=1 SV=3;>sp|O60832-2|DKC1_HUMAN Isoform 3 of H/ACA ribonucleoprotein complex subunit 4 OS=Homo sapiens GN=DKC1	21	0	6795300000	9062400000	8326400000	1.546e+09	3419600000	3199300000	6705700000	8551200000	8571800000	8472100000	8565700000	1.3646e+10	5182600000	3442400000	6952200000	1.1098e+10	1.1771e+10	1.1467e+10	6435900000	7376300000	5948700000	9.009e+09	1.114e+10	1.0812e+10	7283900000	9211400000	1.3316e+10	8215600000	8597300000	6.963e+09	-0.478321633744492	-0.082126063500671	-0.313267133545129	0.396195570243822	0.00499058569892236	0.191730351161803	0.384082929962661	0.137310127138181
365	O60841	EIF5B	>sp|O60841|IF2P_HUMAN Eukaryotic translation initiation factor 5B OS=Homo sapiens GN=EIF5B PE=1 SV=4	38	0	1.0163e+10	1.0367e+10	1.0062e+10	1717700000	3649900000	4257100000	1.096e+10	1.0924e+10	1.0664e+10	3914200000	3429100000	4389700000	5429200000	3919700000	5.605e+09	1.0048e+10	9253300000	8591800000	8023300000	9017700000	7967800000	9076800000	9698900000	1.0284e+10	6101200000	5992500000	8459300000	7592300000	6813900000	5894600000	-0.448393101779944	0.0609472568844819	-0.607780852921706	0.668728109806188	0.020358294084196	0.510635563191375	0.058930785946709	0.0112664252470853
366	O60869-2;O60869	EDF1	>sp|O60869-2|EDF1_HUMAN Isoform 2 of Endothelial differentiation-related factor 1 OS=Homo sapiens GN=EDF1;>sp|O60869|EDF1_HUMAN Endothelial differentiation-related factor 1 OS=Homo sapiens GN=EDF1 PE=1 SV=1	10	1.1923e-120	2151500000	1.906e+09	2179200000	325250000	1.618e+09	139680000	1932200000	2042100000	3055400000	762310000	600820000	1613200000	1441700000	507880000	1247100000	3164900000	3080700000	2.96e+09	1383400000	1858700000	308390000	3277600000	4111900000	3176800000	1710200000	1336400000	1751500000	1535900000	1094200000	1436300000	-1.09519213912133	0.0950905424419049	-0.84338420398253	1.19028268156323	0.00142905514228924	0.190884743669048	0.00175169267931427	5.53625541291138e-05
367	O60870	KIN	>sp|O60870|KIN17_HUMAN DNA/RNA-binding protein KIN17 OS=Homo sapiens GN=KIN PE=1 SV=2	5	1.2981e-20	116690000	154190000	174480000	24558000	53080000	10977000	216950000	209870000	152540000	38704000	55005000	116490000	16414000	70926000	55002000	113780000	141200000	200870000	165190000	0	0	130480000	183800000	154190000	0	0	88625000	0	0	0	-Inf	0.021112527369205	-Inf	0	NA	0.82558625780774	NA	0.82558625780774
368	O60879-2;O60879-3;O60879	DIAPH2	>sp|O60879-2|DIAP2_HUMAN Isoform 2 of Protein diaphanous homolog 2 OS=Homo sapiens GN=DIAPH2;>sp|O60879-3|DIAP2_HUMAN Isoform 3 of Protein diaphanous homolog 2 OS=Homo sapiens GN=DIAPH2;>sp|O60879|DIAP2_HUMAN Protein diaphanous homolog 2 OS=Homo sapiens GN	24	7.4171e-214	1561200000	1.916e+09	1127800000	279780000	523760000	504450000	1147500000	1098300000	1301400000	702120000	537760000	785790000	587340000	352270000	672010000	1317700000	1205900000	1068300000	1184400000	1221100000	1.374e+09	1023600000	978930000	1053500000	1062800000	1097900000	1.347e+09	1163900000	974560000	936300000	-0.296961770036114	-0.226132632192981	-0.125038029314491	0.171923740721623	0.158740798413052	0.0699335433295947	0.802245695922539	0.192326669887675
369	O60884	DNAJA2	>sp|O60884|DNJA2_HUMAN DnaJ homolog subfamily A member 2 OS=Homo sapiens GN=DNAJA2 PE=1 SV=1	10	0	3035900000	3442400000	2837500000	1447300000	4410900000	3062300000	2372800000	2439600000	3.783e+09	4.09e+09	2992300000	3061500000	3887200000	2901800000	2885100000	4590900000	4798300000	4497500000	6339400000	8425100000	6365100000	3444900000	3519800000	4847700000	6625800000	4489800000	4135100000	4588800000	5080500000	3536500000	-0.0125524666891798	-0.395175940617023	-0.0440182148918337	0.382623473927843	0.606016280022264	0.195526641722867	0.648512616071326	0.457825787591191
370	O60885;O60885-2;O60885-3	BRD4	>sp|O60885|BRD4_HUMAN Bromodomain-containing protein 4 OS=Homo sapiens GN=BRD4 PE=1 SV=2;>sp|O60885-2|BRD4_HUMAN Isoform C of Bromodomain-containing protein 4 OS=Homo sapiens GN=BRD4;>sp|O60885-3|BRD4_HUMAN Isoform B of Bromodomain-containing protein 4 OS=	21	3.5474e-139	1116400000	1.418e+09	1.227e+09	157420000	433660000	541940000	1946600000	1826100000	1722900000	523290000	459380000	37837000	393770000	391960000	703550000	935400000	995070000	885410000	1231900000	1220900000	988500000	1161800000	1226700000	1194800000	1051300000	1.007e+09	0	1197200000	1114200000	964690000	0.247384867644878	0.348145789299091	0.101440329882448	0.246705459416644	0.107698134293363	0.00288515373657279	NA	0.0189816863024896
371	O60888-3;O60888;O60888-2	CUTA	>sp|O60888-3|CUTA_HUMAN Isoform C of Protein CutA OS=Homo sapiens GN=CUTA;>sp|O60888|CUTA_HUMAN Protein CutA OS=Homo sapiens GN=CUTA PE=1 SV=2;>sp|O60888-2|CUTA_HUMAN Isoform A of Protein CutA OS=Homo sapiens GN=CUTA	4	4.1695e-167	838630000	1760700000	1329100000	1059600000	1912400000	2042600000	1131100000	1110400000	1423300000	8.642e+09	2905500000	1.1475e+10	3901700000	2409200000	6916300000	3025200000	2879700000	2879400000	3662900000	2162600000	4163100000	2551300000	2232400000	2687700000	6.737e+09	3375300000	8406600000	4483800000	6645600000	5.237e+09	0.838775779635074	-0.198732273893138	1.202141474173	1.40087374806614	0.006209138199572	0.0461758494225977	0.069770993847514	0.00904101399573398
372	O60921	HUS1	>sp|O60921|HUS1_HUMAN Checkpoint protein HUS1 OS=Homo sapiens GN=HUS1 PE=1 SV=1	7	1.6905e-19	78326000	222440000	381140000	136020000	117880000	387040000	370720000	485650000	390850000	1480600000	1118600000	461630000	1432700000	247660000	1675100000	0	878230000	1629100000	764380000	786800000	672630000	984120000	1301900000	1.016e+09	592800000	548940000	1631800000	217480000	432480000	541260000	-0.950484064869399	0.281711015142797	-0.495572034210897	1.2321950800122	NA	NA	NA	0.0633208736949236
373	O60925	PFDN1	>sp|O60925|PFD1_HUMAN Prefoldin subunit 1 OS=Homo sapiens GN=PFDN1 PE=1 SV=2	7	2.6198e-74	1364400000	1097300000	1230100000	366500000	539250000	345610000	1728200000	1252900000	1698500000	1337200000	965980000	1647600000	1631400000	847800000	1156700000	1178200000	1088700000	706860000	1363900000	1036800000	1692500000	784710000	759790000	943130000	1937900000	2056800000	1987900000	1503600000	1743500000	1524100000	0.620631847399883	-0.337094226851168	1.00391946754724	1.34101369439841	0.0405706474057878	0.408066432185917	0.010624002404959	0.000368351132891907
374	O60934	NBN	>sp|O60934|NBN_HUMAN Nibrin OS=Homo sapiens GN=NBN PE=1 SV=1	18	2.3783e-141	773640000	829610000	897050000	68572000	401120000	383770000	843570000	913990000	1237500000	497480000	377890000	777880000	437760000	194930000	379970000	582310000	770230000	741080000	467820000	748040000	552790000	526520000	681490000	646080000	518950000	650200000	651170000	599330000	533680000	446610000	-0.386990259135785	-0.111252389771858	-0.102081649525613	0.284908609610172	0.0829005269694481	0.365027997040193	0.298284147880265	0.195206447143178
375	O60942-4;O60942-2;O60942;O60942-3	RNGTT	>sp|O60942-4|MCE1_HUMAN Isoform 4 of mRNA-capping enzyme OS=Homo sapiens GN=RNGTT;>sp|O60942-2|MCE1_HUMAN Isoform 2 of mRNA-capping enzyme OS=Homo sapiens GN=RNGTT;>sp|O60942|MCE1_HUMAN mRNA-capping enzyme OS=Homo sapiens GN=RNGTT PE=1 SV=1;>sp|O60942-3|MC	10	6.8592e-60	201290000	361050000	276870000	23146000	83960000	76859000	359750000	302100000	260620000	196030000	57554000	189570000	176400000	55676000	178540000	171900000	184180000	162760000	141740000	315040000	185320000	126860000	154210000	101440000	261760000	207590000	174130000	149720000	167290000	172390000	-0.0479759990285314	-0.447089960530844	0.263409740226954	0.710499700757797	0.350653566417756	0.0652988662448219	0.175876914562504	0.020852462511202
376	O75027;O75027-2	ABCB7	>sp|O75027|ABCB7_HUMAN ATP-binding cassette sub-family B member 7, mitochondrial OS=Homo sapiens GN=ABCB7 PE=1 SV=2;>sp|O75027-2|ABCB7_HUMAN Isoform 2 of ATP-binding cassette sub-family B member 7, mitochondrial OS=Homo sapiens GN=ABCB7	6	5.2906e-53	259100000	461530000	530980000	74119000	139080000	178060000	561710000	568350000	782990000	261730000	169450000	526060000	425510000	102390000	240010000	334640000	3.31e+08	364740000	318130000	351970000	461980000	399740000	411190000	507140000	306840000	312860000	423690000	503210000	323150000	310950000	-0.0879380982226185	0.259663089270566	-0.134624871945247	0.394287961215813	0.659546726098716	0.0408538361431286	0.984559156094017	0.356616362000581
379	O75113	N4BP1	>sp|O75113|N4BP1_HUMAN NEDD4-binding protein 1 OS=Homo sapiens GN=N4BP1 PE=1 SV=4	3	5.0367e-16	102420000	19345000	90571000	22477000	85149000	43135000	152800000	123460000	122340000	94309000	91175000	83173000	144770000	19993000	92247000	73419000	0	84472000	96211000	115180000	0	93202000	74322000	73501000	102350000	107900000	50369000	156270000	0	104810000	0.993809934791391	0.497894792924576	0.959544665104222	0.495915141866815	NA	NA	NA	0.914312603536763
380	O75122	CLASP2	>sp|O75122|CLAP2_HUMAN CLIP-associating protein 2 OS=Homo sapiens GN=CLASP2 PE=1 SV=2	21	5.4405e-236	521530000	554390000	586290000	28064000	860440000	234710000	502790000	699440000	435810000	215840000	217130000	161710000	1.478e+09	325940000	383320000	488210000	539980000	893880000	534580000	1184200000	507150000	590940000	502460000	346900000	537890000	333200000	0	645100000	535420000	404320000	-0.258955442641154	-0.350617722520694	-0.943238072141466	0.684282629500312	0.492585633768349	0.322552027443248	NA	0.51364200206085
381	O75127	PTCD1	>sp|O75127|PTCD1_HUMAN Pentatricopeptide repeat-containing protein 1, mitochondrial OS=Homo sapiens GN=PTCD1 PE=1 SV=2	12	1.0416e-30	104190000	70706000	91932000	16345000	56327000	79162000	102920000	89451000	78973000	348210000	125710000	680470000	79578000	135650000	176710000	187900000	160950000	191750000	137220000	150320000	176570000	120200000	0	139680000	275860000	115820000	452890000	171520000	176140000	164200000	-0.0712222002431284	-0.584162115102353	0.614337268354956	1.19849938345731	0.427260747145259	NA	0.49086845604125	0.53872988509871
383	O75143-3;O75143-2;O75143;O75143-5;O75143-4	ATG13;A	>sp|O75143-3|ATG13_HUMAN Isoform 3 of Autophagy-related protein 13 OS=Homo sapiens GN=ATG13;>sp|O75143-2|ATG13_HUMAN Isoform 2 of Autophagy-related protein 13 OS=Homo sapiens GN=ATG13;>sp|O75143|ATG13_HUMAN Autophagy-related protein 13 OS=Homo sapiens GN=A	5	5.24e-38	153710000	97752000	133660000	13476000	20759000	29630000	206150000	117310000	128980000	26697000	0	0	0	45386000	34478000	94984000	110570000	116930000	84438000	43070000	31373000	146960000	107310000	148070000	0	0	0	0	106160000	0	-Inf	0.451158449090661	-Inf	0	NA	0.156370810047369	NA	0.156370810047369
385	O75147-2;O75147-1;O75147	OBSL1	>sp|O75147-2|OBSL1_HUMAN Isoform 2 of Obscurin-like protein 1 OS=Homo sapiens GN=OBSL1;>sp|O75147-1|OBSL1_HUMAN Isoform 3 of Obscurin-like protein 1 OS=Homo sapiens GN=OBSL1;>sp|O75147|OBSL1_HUMAN Obscurin-like protein 1 OS=Homo sapiens GN=OBSL1 PE=1 SV=4	4	1.5743e-15	73408000	51641000	82718000	7909300	20295000	14592000	98952000	164160000	85575000	46166000	38100000	116980000	49933000	13238000	17258000	81143000	0	0	0	45188000	0	57102000	69855000	52689000	53979000	79598000	89994000	56797000	49363000	18020000	0.867925934088829	1.07803713513638	1.55722803990203	0.689302105813203	NA	NA	NA	0.186403336865492
386	O75150;O75150-4;O75150-3	RNF40	>sp|O75150|BRE1B_HUMAN E3 ubiquitin-protein ligase BRE1B OS=Homo sapiens GN=RNF40 PE=1 SV=4;>sp|O75150-4|BRE1B_HUMAN Isoform 4 of E3 ubiquitin-protein ligase BRE1B OS=Homo sapiens GN=RNF40;>sp|O75150-3|BRE1B_HUMAN Isoform 3 of E3 ubiquitin-protein ligase B	30	0	2071800000	2039500000	1125900000	212270000	291250000	665120000	1707400000	1756100000	1821500000	1062800000	458170000	1584600000	888800000	346590000	660150000	1581900000	1462700000	1098700000	1274700000	1156300000	1170400000	1292800000	1364500000	1452400000	1195700000	967940000	1756900000	1322100000	808760000	854390000	-0.69285111666809	-0.0174453886196599	-0.207962319116556	0.67540572804843	0.148480794182321	0.983206517079281	0.736925647604637	0.274387786230982
387	O75153	CLUH	>sp|O75153|CLU_HUMAN Clustered mitochondria protein homolog OS=Homo sapiens GN=CLUH PE=1 SV=2	35	0	3174400000	4589300000	4323900000	891780000	1411900000	1682200000	3886200000	3858400000	4560800000	3881300000	2098400000	4082600000	1704700000	949790000	1883500000	3807700000	4199100000	3650800000	3.118e+09	3335500000	2983800000	3539100000	3632100000	3930900000	3757700000	3343500000	6295900000	2703800000	2348400000	2738300000	-0.523247960011667	-0.0974324756104089	-0.0483865072189105	0.474861452792756	0.00329531034869583	0.408215721550648	0.637221651640325	0.0395655251217816
389	O75164	KDM4A	>sp|O75164|KDM4A_HUMAN Lysine-specific demethylase 4A OS=Homo sapiens GN=KDM4A PE=1 SV=2	5	4.5856e-27	99349000	89728000	209940000	7548100	0	8884800	264570000	174390000	203040000	297190000	166050000	0	433460000	483670000	456760000	195610000	219260000	244850000	0	0	0	254270000	242780000	294140000	430310000	380320000	0	538210000	574080000	643090000	1.3843604539275	0.209469914512695	0.790322466950677	1.17489053941481	0.00029608386054724	0.103489775687865	NA	4.80990989859128e-05
390	O75165	DNAJC13	>sp|O75165|DJC13_HUMAN DnaJ homolog subfamily C member 13 OS=Homo sapiens GN=DNAJC13 PE=1 SV=5	29	4.6534e-294	469730000	790830000	667010000	115260000	199130000	362010000	660870000	661880000	724860000	651870000	196810000	422570000	526920000	437520000	456190000	460400000	415680000	453340000	604090000	696070000	793850000	305800000	373760000	470190000	774640000	544060000	646630000	803990000	680780000	633050000	0.619426096590887	-0.245650378134369	0.545177884498314	0.865076474725256	0.00400149932043577	0.2812409146968	0.0233617748464911	0.00310889851607406
393	O75175-2;O75175;O75175-3	CNOT3	>sp|O75175-2|CNOT3_HUMAN Isoform 2 of CCR4-NOT transcription complex subunit 3 OS=Homo sapiens GN=CNOT3;>sp|O75175|CNOT3_HUMAN CCR4-NOT transcription complex subunit 3 OS=Homo sapiens GN=CNOT3 PE=1 SV=1;>sp|O75175-3|CNOT3_HUMAN Isoform 3 of CCR4-NOT transc	8	1.9262e-42	758490000	444550000	353450000	106600000	49550000	109160000	445900000	441160000	655430000	84351000	174890000	155900000	163710000	74316000	134650000	397220000	348440000	373130000	426670000	309560000	0	401120000	382040000	426210000	0	0	0	0	369660000	0	-Inf	0.105129043270987	-Inf	0	NA	0.18770949194763	NA	0.18770949194763
394	O75179-2;O75179;O75179-6;O75179-4	ANKRD17	>sp|O75179-2|ANR17_HUMAN Isoform 2 of Ankyrin repeat domain-containing protein 17 OS=Homo sapiens GN=ANKRD17;>sp|O75179|ANR17_HUMAN Ankyrin repeat domain-containing protein 17 OS=Homo sapiens GN=ANKRD17 PE=1 SV=3;>sp|O75179-6|ANR17_HUMAN Isoform 6 of Ankyr	29	0	464540000	371900000	297680000	27793000	44150000	18225000	405830000	377750000	441110000	86639000	80635000	150470000	134090000	5061200	99555000	379950000	291980000	252630000	107900000	187690000	0	260740000	264160000	407170000	161760000	167420000	201670000	210830000	0	128600000	-1.2609138040344	-0.222392421336448	-0.880332564108863	1.03852138269795	NA	0.999128821479082	0.0166953304843721	0.0243025134526441
395	O75190;O75190-3;O75190-2	DNAJB6	>sp|O75190|DNJB6_HUMAN DnaJ homolog subfamily B member 6 OS=Homo sapiens GN=DNAJB6 PE=1 SV=2;>sp|O75190-3|DNJB6_HUMAN Isoform C of DnaJ homolog subfamily B member 6 OS=Homo sapiens GN=DNAJB6;>sp|O75190-2|DNJB6_HUMAN Isoform B of DnaJ homolog subfamily B me	5	2.3993e-96	670240000	1087300000	927690000	129080000	0	0	863570000	602560000	1105800000	183980000	197360000	68783000	288310000	126940000	224650000	651300000	894570000	840660000	498960000	0	0	740230000	532990000	707630000	448390000	595430000	0	357160000	370710000	347850000	-1.15530955072651	-0.168884853709179	-0.827125962646363	0.986424697017335	0.00134125679052359	0.255796940200497	NA	0.00123002200923279
396	O75208	COQ9	>sp|O75208|COQ9_HUMAN Ubiquinone biosynthesis protein COQ9, mitochondrial OS=Homo sapiens GN=COQ9 PE=1 SV=1	5	3.119e-210	132080000	194280000	193850000	0	0	0	144950000	181720000	162790000	0	0	0	51346000	19287000	92849000	95007000	187950000	227490000	0	0	0	162620000	187920000	156570000	0	0	0	0	0	0	-Inf	-0.0652939725531108	-Inf	0	NA	0.85013358061628	NA	0.85013358061628
397	O75223;O75223-3	GGCT	>sp|O75223|GGCT_HUMAN Gamma-glutamylcyclotransferase OS=Homo sapiens GN=GGCT PE=1 SV=1;>sp|O75223-3|GGCT_HUMAN Isoform 3 of Gamma-glutamylcyclotransferase OS=Homo sapiens GN=GGCT	8	5.6154e-181	2.078e+09	2273300000	2187100000	730630000	1375400000	1493600000	2345200000	2.609e+09	3158900000	2054300000	1733300000	1214100000	1444700000	1693900000	2360700000	3014700000	2775500000	2.56e+09	3830300000	3359700000	1501400000	2573500000	2544800000	2901100000	2773500000	2935900000	1692300000	3480400000	3059300000	2973300000	0.136353334864966	-0.113116469477095	-0.00514052655827783	0.249469804342062	0.126483998029747	0.561009681939124	0.462578536296593	0.3063488033898
398	O75251	NDUFS7	>sp|O75251|NDUS7_HUMAN NADH dehydrogenase [ubiquinone] iron-sulfur protein 7, mitochondrial OS=Homo sapiens GN=NDUFS7 PE=1 SV=3	3	2.8335e-48	236420000	263700000	222070000	77338000	69201000	69582000	196500000	182150000	219840000	125590000	100960000	213010000	117210000	76012000	75087000	360260000	344850000	239510000	0	0	0	212210000	193700000	200250000	0	0	0	0	0	0	-Inf	-0.652969337967934	-Inf	0	NA	0.0316131412949806	NA	0.0316131412949806
399	O75306-2;O75306	NDUFS2	>sp|O75306-2|NDUS2_HUMAN Isoform 2 of NADH dehydrogenase [ubiquinone] iron-sulfur protein 2, mitochondrial OS=Homo sapiens GN=NDUFS2;>sp|O75306|NDUS2_HUMAN NADH dehydrogenase [ubiquinone] iron-sulfur protein 2, mitochondrial OS=Homo sapiens GN=NDUFS2 PE=1	12	3.8298e-245	1326200000	1761800000	1699100000	305970000	614720000	812990000	1408300000	1.775e+09	1500100000	1696300000	1.061e+09	1097500000	1215300000	828050000	1196200000	1694200000	1501100000	1716900000	1.815e+09	1519200000	1671500000	1595300000	1.571e+09	1798800000	1276900000	1294800000	1607300000	1558800000	1191600000	905870000	-0.458506771745767	-0.0375790486723955	-0.338677529786124	0.420927723073371	0.121954846351743	0.868725152276423	0.126186778762667	0.103593297571564
400	O75319	DUSP11	>sp|O75319|DUS11_HUMAN RNA/RNP complex-1-interacting phosphatase OS=Homo sapiens GN=DUSP11 PE=1 SV=1	7	3.2802e-29	60600000	219090000	123250000	21189000	7213600	13353000	46169000	54095000	18168000	22077000	36577000	0	6711200	46669000	43887000	95701000	145160000	121750000	30626000	25533000	35516000	36865000	159650000	35271000	38221000	44945000	0	0	38197000	63006000	-1.66192895168911	-1.71313652787353	-1.6610227598987	0.0521137679748352	NA	0.242698859549654	NA	0.242698859549654
401	O75323;O75323-2	GBAS	>sp|O75323|NIPS2_HUMAN Protein NipSnap homolog 2 OS=Homo sapiens GN=GBAS PE=1 SV=1;>sp|O75323-2|NIPS2_HUMAN Isoform 2 of Protein NipSnap homolog 2 OS=Homo sapiens GN=GBAS	4	1.8634e-91	1037300000	1150300000	927440000	0	539390000	415210000	852610000	1115400000	1.27e+09	810940000	835370000	1879400000	646870000	721570000	747270000	598400000	1037800000	640390000	0	1061600000	1.06e+09	607330000	884410000	1064800000	841950000	510960000	1170900000	702250000	1260400000	650160000	-0.111855369088019	0.220875249320559	0.149894471581317	0.332730618408578	0.673632767539498	0.639559648312733	0.80385458475841	0.967189750557458
402	O75330-2;O75330;O75330-3;O75330-4	HMMR	>sp|O75330-2|HMMR_HUMAN Isoform 2 of Hyaluronan mediated motility receptor OS=Homo sapiens GN=HMMR;>sp|O75330|HMMR_HUMAN Hyaluronan mediated motility receptor OS=Homo sapiens GN=HMMR PE=1 SV=2;>sp|O75330-3|HMMR_HUMAN Isoform 3 of Hyaluronan mediated motili	12	2.8871e-164	262700000	253720000	278290000	9498400	401810000	34031000	264480000	251250000	215820000	345790000	482590000	370330000	48209000	4575500	22283000	267750000	348190000	326940000	0	313380000	141910000	207800000	288100000	279830000	303690000	772020000	389240000	123420000	0	89735000	-1.80836896563247	-0.167561031412437	0.308548304790802	2.11691727042328	NA	0.202521295280195	0.276023659659304	0.154319082755328
403	O75340;O75340-2	PDCD6	>sp|O75340|PDCD6_HUMAN Programmed cell death protein 6 OS=Homo sapiens GN=PDCD6 PE=1 SV=1;>sp|O75340-2|PDCD6_HUMAN Isoform 2 of Programmed cell death protein 6 OS=Homo sapiens GN=PDCD6	11	0	1710100000	1778500000	1686100000	247010000	680840000	708710000	1948700000	1847200000	2075600000	1737500000	999980000	6211300000	1514100000	1245100000	1779300000	2719400000	2801500000	2754900000	3102500000	2633200000	2017300000	2971500000	2959100000	2987800000	2622500000	1.552e+09	2508800000	2791900000	3032400000	2911700000	0.0779254390768387	0.107255101442148	-0.136938814940649	0.244193916382797	0.101989381419803	0.00116732382517089	0.226490352067816	0.100784167404531
404	O75352	MPDU1	>sp|O75352|MPU1_HUMAN Mannose-P-dolichol utilization defect 1 protein OS=Homo sapiens GN=MPDU1 PE=1 SV=2	4	1.5188e-12	553700000	526750000	596780000	129360000	197650000	330790000	600260000	830450000	815800000	344620000	140870000	995230000	173790000	79625000	180450000	282950000	230870000	268790000	521710000	844430000	471440000	228190000	279690000	277400000	380640000	437540000	2246900000	302010000	324450000	293840000	0.211265276077188	0.0886367436202791	0.746083870420816	0.657447126800537	0.0719840662681546	0.977119460945359	0.149892351966607	0.104786387807672
405	O75367-3;O75367;O75367-2	H2AFY	>sp|O75367-3|H2AY_HUMAN Isoform 3 of Core histone macro-H2A.1 OS=Homo sapiens GN=H2AFY;>sp|O75367|H2AY_HUMAN Core histone macro-H2A.1 OS=Homo sapiens GN=H2AFY PE=1 SV=4;>sp|O75367-2|H2AY_HUMAN Isoform 1 of Core histone macro-H2A.1 OS=Homo sapiens GN=H2AFY	18	0	9088500000	1.1213e+10	9533200000	2.676e+09	3202500000	2423300000	1.1164e+10	1.1322e+10	1.3193e+10	3387600000	3511400000	3361900000	6163100000	5.071e+09	6490300000	9269500000	9855800000	8372700000	9254800000	1.0726e+10	8329200000	8793800000	8596400000	9406200000	4034600000	6586400000	6377100000	7598600000	1.0519e+10	6811200000	-0.270558651249663	-0.0598055644294976	-0.523391781279135	0.463586216849637	0.460310746747174	0.679429008909892	0.0383980926897566	0.0332361970153965
406	O75369-2;O75369-9;O75369;O75369-8;O75369-6;O75369-3;O75369-7;O75369-5;O75369-4	FLNB	>sp|O75369-2|FLNB_HUMAN Isoform 2 of Filamin-B OS=Homo sapiens GN=FLNB;>sp|O75369-9|FLNB_HUMAN Isoform 9 of Filamin-B OS=Homo sapiens GN=FLNB;>sp|O75369|FLNB_HUMAN Filamin-B OS=Homo sapiens GN=FLNB PE=1 SV=2;>sp|O75369-8|FLNB_HUMAN Isoform 8 of Filamin-B O	83	0	1.065e+10	8863500000	7291900000	1424200000	2106400000	1963900000	9309600000	8370700000	1.0068e+10	3229200000	2917800000	5196600000	6453900000	2.574e+09	3256500000	5081300000	5415100000	5418900000	5798400000	6023800000	5646400000	6289700000	5842100000	5952800000	4880100000	5857700000	8559500000	6082400000	5831700000	4733400000	0.136536559158945	0.166188478150048	0.1429543621121	0.0296519189911025	0.648448596201342	0.0142118949419771	0.37841054132018	0.588448466300647
407	O75376;O75376-2	NCOR1	>sp|O75376|NCOR1_HUMAN Nuclear receptor corepressor 1 OS=Homo sapiens GN=NCOR1 PE=1 SV=2;>sp|O75376-2|NCOR1_HUMAN Isoform 2 of Nuclear receptor corepressor 1 OS=Homo sapiens GN=NCOR1	31	7.0811e-212	339580000	747830000	757950000	173430000	174420000	161260000	523600000	791370000	777520000	532940000	379850000	741720000	487110000	204190000	638780000	466880000	567400000	531210000	494950000	533810000	446960000	388570000	442600000	546400000	548660000	415560000	606060000	415930000	566620000	473840000	-0.139179895813409	-0.237576435920034	0.0723325130514058	0.30990894897144	0.508750187220772	0.305482087535141	0.964060746478155	0.704418423123216
408	O75380	NDUFS6	>sp|O75380|NDUS6_HUMAN NADH dehydrogenase [ubiquinone] iron-sulfur protein 6, mitochondrial OS=Homo sapiens GN=NDUFS6 PE=1 SV=1	4	3.4984e-75	462830000	5.1e+08	419350000	88875000	26474000	0	511850000	572230000	320030000	83312000	80887000	4564200	47112000	245780000	174460000	384880000	427470000	413060000	471990000	0	0	446100000	455660000	432680000	0	0	0	0	639400000	544780000	0.41544361620071	0.127137024307395	-Inf	0.288306591893315	NA	0.0666146799032288	NA	0.0666146799032288
409	O75381-2;O75381	PEX14	>sp|O75381-2|PEX14_HUMAN Isoform 2 of Peroxisomal membrane protein PEX14 OS=Homo sapiens GN=PEX14;>sp|O75381|PEX14_HUMAN Peroxisomal membrane protein PEX14 OS=Homo sapiens GN=PEX14 PE=1 SV=1	10	3.9509e-237	852020000	1075700000	995290000	111310000	349970000	195460000	1618200000	1281700000	923550000	262530000	172530000	167380000	214220000	247960000	270750000	834920000	766720000	626330000	562170000	1061800000	569620000	1147400000	952990000	909320000	501290000	491090000	270330000	573300000	546570000	528820000	-0.442289125094654	0.35976567476027	-0.596707955411464	0.956473630171733	0.0290631370388098	0.0525067801352475	0.0527399941834777	0.00315844668844626
410	O75390	CS	>sp|O75390|CISY_HUMAN Citrate synthase, mitochondrial OS=Homo sapiens GN=CS PE=1 SV=2	18	1.2089e-280	6883700000	1.0824e+10	1.0029e+10	2478700000	2791900000	3055300000	1.0923e+10	7773700000	1.93e+10	3666900000	2963500000	3026100000	7061500000	2667200000	4749400000	8450600000	9220400000	8537400000	1.2201e+10	7447700000	6.317e+09	8475500000	5846800000	6802300000	5815500000	5056900000	5066200000	6856200000	7.546e+09	5544100000	-0.349585680788611	-0.360972241006159	-0.786090843335985	0.436505162547374	0.0421025601326631	0.111337390549861	0.0007556343768947	0.0109452674517905
411	O75400;O75400-2;O75400-3	PRPF40A	>sp|O75400|PR40A_HUMAN Pre-mRNA-processing factor 40 homolog A OS=Homo sapiens GN=PRPF40A PE=1 SV=2;>sp|O75400-2|PR40A_HUMAN Isoform 2 of Pre-mRNA-processing factor 40 homolog A OS=Homo sapiens GN=PRPF40A;>sp|O75400-3|PR40A_HUMAN Isoform 3 of Pre-mRNA-proc	16	6.8848e-245	1645800000	2529700000	2539800000	361860000	1102600000	1124600000	2630100000	2501400000	2837300000	446710000	846920000	630340000	796210000	454550000	820900000	1777100000	1807300000	2289800000	1748300000	2008200000	1213600000	2465600000	2295800000	2.2e+09	1226700000	2060500000	1348800000	1367400000	928750000	1259600000	-0.636464222903171	0.229567080750978	-0.537753444096498	0.866031303654148	0.0238443559311646	0.117765178482687	0.225940289852074	0.00996588621904784
415	O75427	LRCH4	>sp|O75427|LRCH4_HUMAN Leucine-rich repeat and calponin homology domain-containing protein 4 OS=Homo sapiens GN=LRCH4 PE=1 SV=2	27	0	1170300000	1330500000	1265800000	243070000	708840000	552620000	1494600000	1.744e+09	2351300000	2118200000	1797700000	2101300000	1814100000	995030000	2546300000	1389800000	1295500000	1.203e+09	1.191e+09	1.569e+09	1789600000	1318300000	1298100000	1516700000	2179400000	2620100000	2920400000	2059900000	2170200000	2066100000	0.672733049873678	0.0245016827751868	1.01544484241828	0.990943159643091	0.000424598669814384	0.404152539831034	0.0020156063568749	4.94494971604858e-05
416	O75431	MTX2	>sp|O75431|MTX2_HUMAN Metaxin-2 OS=Homo sapiens GN=MTX2 PE=1 SV=1	7	0	656060000	777200000	759350000	126460000	613990000	280190000	834600000	838660000	899210000	957910000	837110000	3593300000	1029300000	513110000	1567700000	973020000	867160000	762150000	977260000	1423400000	1043100000	673750000	825080000	697480000	1189400000	1172500000	5173200000	1134400000	1030400000	1370900000	0.387088017410124	-0.314617666418314	0.455392560546812	0.770010226965125	0.0499815894382227	0.148221046065807	0.180548270479887	0.106283916838112
417	O75438;O75438-2	NDUFB1	>sp|O75438|NDUB1_HUMAN NADH dehydrogenase [ubiquinone] 1 beta subcomplex subunit 1 OS=Homo sapiens GN=NDUFB1 PE=1 SV=1;>sp|O75438-2|NDUB1_HUMAN Isoform 2 of NADH dehydrogenase [ubiquinone] 1 beta subcomplex subunit 1 OS=Homo sapiens GN=NDUFB1	4	2.2499e-25	384880000	435450000	463240000	77984000	188460000	68671000	576220000	476530000	837360000	179890000	139800000	171410000	295780000	144440000	189170000	545850000	539490000	543750000	398090000	473950000	0	694990000	572640000	951720000	319250000	284320000	128140000	443120000	296540000	280610000	-0.872805181069867	0.355960316748571	-0.933516316256977	1.28947663300555	0.0273056129289933	0.124625849562941	0.0381719323344669	0.00721018528456481
418	O75439	PMPCB	>sp|O75439|MPPB_HUMAN Mitochondrial-processing peptidase subunit beta OS=Homo sapiens GN=PMPCB PE=1 SV=2	19	0	2.857e+09	4440500000	4416800000	624550000	736700000	1028300000	4656300000	4587500000	5450700000	3140700000	1870500000	3346900000	2765600000	1371800000	2592300000	2775200000	2.934e+09	2836600000	2681500000	3901600000	3613700000	2549500000	2722300000	2869100000	3281800000	3696100000	3796400000	3161300000	3.364e+09	2.653e+09	0.150264897280172	-0.0654269909124284	0.375750737327866	0.441177728240294	0.412013391809875	0.26101086957283	0.00844792826789258	0.0126093057926647
419	O75448-2;O75448	MED24	>sp|O75448-2|MED24_HUMAN Isoform 2 of Mediator of RNA polymerase II transcription subunit 24 OS=Homo sapiens GN=MED24;>sp|O75448|MED24_HUMAN Mediator of RNA polymerase II transcription subunit 24 OS=Homo sapiens GN=MED24 PE=1 SV=1	14	1.1856e-125	419720000	446840000	391160000	90188000	168010000	156550000	370440000	488700000	475810000	427010000	172410000	712290000	239930000	141850000	511020000	250440000	272860000	269650000	363800000	337520000	376830000	286640000	334410000	280890000	437920000	257570000	1090600000	336560000	280570000	463930000	0.348596325257459	0.116972550699405	0.728399941853626	0.61142739115422	0.125570096615273	0.10798785951973	0.208353841421495	0.291772094459329
420	O75449	KATNA1	>sp|O75449|KTNA1_HUMAN Katanin p60 ATPase-containing subunit A1 OS=Homo sapiens GN=KATNA1 PE=1 SV=1	9	4.6141e-28	216450000	176880000	216830000	24349000	38941000	38789000	252280000	398970000	781470000	109100000	40091000	0	76148000	28486000	95985000	218260000	178080000	153580000	1.52e+08	328310000	160250000	221510000	215620000	234380000	0	0	0	143860000	140490000	139570000	-0.38379181223092	0.273112574167333	-Inf	0.656904386398253	0.0710056952483465	0.116128410304252	NA	0.00517723214929452
422	O75475;O75475-3;O75475-2	PSIP1	>sp|O75475|PSIP1_HUMAN PC4 and SFRS1-interacting protein OS=Homo sapiens GN=PSIP1 PE=1 SV=1;>sp|O75475-3|PSIP1_HUMAN Isoform 3 of PC4 and SFRS1-interacting protein OS=Homo sapiens GN=PSIP1;>sp|O75475-2|PSIP1_HUMAN Isoform 2 of PC4 and SFRS1-interacting pro	16	0	6481400000	7053100000	6811400000	760450000	3348200000	2111200000	8916100000	7146500000	9062400000	3788700000	4276300000	4353700000	4012700000	4229300000	5001600000	7025100000	5534900000	5581200000	4573200000	6260500000	5718200000	6286700000	5971600000	6962500000	4171200000	5008400000	5008600000	4001600000	8786600000	5126100000	-0.238373861244292	0.0560674354006849	-0.271885695352569	0.327953130753254	0.812969028712757	0.529641703207559	0.070166692393042	0.420117089971918
423	O75477	ERLIN1	>sp|O75477|ERLN1_HUMAN Erlin-1 OS=Homo sapiens GN=ERLIN1 PE=1 SV=1	12	1.2162e-94	597090000	700700000	560040000	163480000	638940000	418820000	632820000	744760000	665970000	338740000	335230000	344410000	733890000	636180000	854980000	766290000	824280000	610990000	839180000	1122800000	781960000	692690000	848120000	650170000	555760000	595290000	662740000	1065700000	985240000	919390000	0.424983444030211	-0.0832819107683864	-0.301899097918706	0.726882541948917	0.0374978985950721	0.978629720442528	0.143268204751756	0.0064416763328147
424	O75489	NDUFS3	>sp|O75489|NDUS3_HUMAN NADH dehydrogenase [ubiquinone] iron-sulfur protein 3, mitochondrial OS=Homo sapiens GN=NDUFS3 PE=1 SV=1	12	1.3055e-218	1371500000	1580800000	1539100000	559930000	740350000	1154500000	1363900000	1204900000	1819200000	929980000	1.04e+09	1409600000	1175800000	784240000	944480000	1530200000	1.453e+09	1746600000	2295700000	1319600000	2.262e+09	1547900000	1397500000	1810200000	1600700000	1878600000	2482200000	1437100000	1154700000	1486500000	-0.133656225032563	-0.0265044085314392	0.252841234661057	0.38649745969362	0.191243461924639	0.977653687624347	0.193207724817429	0.0989956436416069
425	O75496	GMNN	>sp|O75496|GEMI_HUMAN Geminin OS=Homo sapiens GN=GMNN PE=1 SV=1	5	3.3302e-36	0	122070000	141360000	0	94222000	30260000	278550000	334080000	437880000	200240000	175850000	425290000	213630000	51874000	124830000	0	0	0	0	0	0	264490000	388370000	322370000	193090000	160480000	198910000	209640000	76161000	143700000	NA	NA	NA	NA	NA	NA	NA	0.0391708428212034
426	O75506	HSBP1	>sp|O75506|HSBP1_HUMAN Heat shock factor-binding protein 1 OS=Homo sapiens GN=HSBP1 PE=1 SV=1	2	5.6182e-31	175790000	289860000	265870000	0	0	0	306610000	399610000	271980000	119690000	81281000	196260000	0	91141000	238920000	129250000	165360000	178300000	0	0	0	204090000	165960000	222840000	0	0	0	0	0	0	-Inf	0.372602346789625	-Inf	0	NA	0.156161877333576	NA	0.156161877333576
427	O75521-2;O75521	ECI2	>sp|O75521-2|ECI2_HUMAN Isoform 2 of Enoyl-CoA delta isomerase 2, mitochondrial OS=Homo sapiens GN=ECI2;>sp|O75521|ECI2_HUMAN Enoyl-CoA delta isomerase 2, mitochondrial OS=Homo sapiens GN=ECI2 PE=1 SV=4	14	0	1457600000	1727200000	1491600000	223960000	579770000	568770000	1921300000	1827800000	1.651e+09	1321600000	891250000	2104900000	2040900000	886930000	1255300000	1550400000	1619800000	1649100000	1203100000	1310900000	1229700000	1734100000	1675300000	1464900000	1176700000	1199200000	1798700000	1757700000	1571600000	1391400000	-0.0316270375825752	0.0605583550833276	-0.421788822093402	0.48234717717673	0.739981273692647	0.876122209887307	0.307315386302288	0.454925908343573
428	O75530-3;O75530;O75530-2	EED	>sp|O75530-3|EED_HUMAN Isoform 3 of Polycomb protein EED OS=Homo sapiens GN=EED;>sp|O75530|EED_HUMAN Polycomb protein EED OS=Homo sapiens GN=EED PE=1 SV=2;>sp|O75530-2|EED_HUMAN Isoform 2 of Polycomb protein EED OS=Homo sapiens GN=EED	12	2.8228e-101	1196300000	1243800000	1083100000	95954000	230260000	250700000	1123500000	1069900000	1162600000	665560000	389670000	540130000	710160000	379250000	507650000	984100000	827750000	748420000	870090000	1091600000	694490000	677210000	878470000	839460000	994710000	738050000	826710000	796010000	805770000	763300000	-0.100475000645979	-0.0237999727669449	-0.0458802176710291	0.0766750278790341	0.42093089606059	0.588703123944529	0.990506153646147	0.818342903572818
429	O75531	BANF1	>sp|O75531|BAF_HUMAN Barrier-to-autointegration factor OS=Homo sapiens GN=BANF1 PE=1 SV=1	10	3.0719e-115	1.2158e+10	2.0911e+10	2.1837e+10	1835700000	6634700000	6943800000	2.1699e+10	2.3376e+10	2.3817e+10	1.7616e+10	4086800000	2.1963e+10	1.055e+10	6185900000	1.5772e+10	1.364e+10	1.7265e+10	1.9656e+10	1.2733e+10	1.5198e+10	1.5345e+10	1.4753e+10	1.2508e+10	1.308e+10	2.1699e+10	6886200000	3.0469e+10	1.3186e+10	1.4036e+10	1.7404e+10	-0.263930643975437	-0.365699955992158	0.364566060667235	0.730266016659394	0.424459765565749	0.139071872383892	0.991040470916281	0.89854680871047
430	O75534;O75534-2;O75534-3	CSDE1	>sp|O75534|CSDE1_HUMAN Cold shock domain-containing protein E1 OS=Homo sapiens GN=CSDE1 PE=1 SV=2;>sp|O75534-2|CSDE1_HUMAN Isoform Short of Cold shock domain-containing protein E1 OS=Homo sapiens GN=CSDE1;>sp|O75534-3|CSDE1_HUMAN Isoform 3 of Cold shock do	34	0	1.102e+10	1.183e+10	1.0547e+10	1615800000	2529900000	2330900000	1.1255e+10	9902100000	1.0848e+10	3313200000	3270300000	3992700000	2192900000	1473200000	1953100000	9816300000	1.0416e+10	8942600000	7763300000	6.166e+09	5133100000	9360700000	9116100000	1.0471e+10	5124700000	4.853e+09	6081500000	3314200000	3153100000	2.963e+09	-1.62492237955937	-0.0550768854859222	-0.924225753415357	1.56984549407345	3.32229490104551e-05	0.906535868002264	0.00179056901897499	4.76289768594281e-07
431	O75569;O75569-3;O75569-2	PRKRA	>sp|O75569|PRKRA_HUMAN Interferon-inducible double-stranded RNA-dependent protein kinase activator A OS=Homo sapiens GN=PRKRA PE=1 SV=1;>sp|O75569-3|PRKRA_HUMAN Isoform 3 of Interferon-inducible double-stranded RNA-dependent protein kinase activator A OS=H	13	1.9917e-246	1593900000	1626200000	1614900000	318730000	596840000	450670000	1834100000	1734100000	2193900000	1263800000	987150000	2230600000	1172200000	730140000	1.204e+09	1.702e+09	1256400000	1102600000	1.006e+09	1190500000	1288900000	1290500000	1464800000	1593300000	1542100000	1416400000	1972100000	1313200000	1412300000	1447800000	0.0611740511193825	0.113831169706805	0.188023795667956	0.126849744548573	0.758956642931232	0.597356905453615	0.283858040012883	0.456518915550669
434	O75586	MED6	>sp|O75586|MED6_HUMAN Mediator of RNA polymerase II transcription subunit 6 OS=Homo sapiens GN=MED6 PE=1 SV=2	3	3.1658e-29	105590000	122150000	119740000	13981000	51826000	26974000	112060000	128150000	170450000	27250000	23884000	0	0	26034000	25514000	200230000	134540000	126270000	0	0	0	120700000	148740000	148100000	0	0	0	0	0	0	-Inf	-0.053357783489317	-Inf	0	NA	0.634610233723409	NA	0.634610233723409
435	O75592;O75592-2	MYCBP2	>sp|O75592|MYCB2_HUMAN Probable E3 ubiquitin-protein ligase MYCBP2 OS=Homo sapiens GN=MYCBP2 PE=1 SV=3;>sp|O75592-2|MYCB2_HUMAN Isoform 2 of Probable E3 ubiquitin-protein ligase MYCBP2 OS=Homo sapiens GN=MYCBP2	74	0	2.509e+09	3227900000	3023900000	313180000	590510000	848250000	3059400000	2896200000	2546100000	1576700000	1083700000	1322800000	1.539e+09	939240000	1667500000	2389900000	2325800000	2.148e+09	1723500000	1.899e+09	2139100000	1.785e+09	2015200000	2041100000	1786800000	1923100000	1619800000	2241900000	2189800000	1922400000	-0.0632248850469352	-0.183100968700338	-0.356645836131323	0.293420951084388	0.244825567591517	0.0385584144166166	0.0126254593009044	0.0168470021957947
437	O75607	NPM3	>sp|O75607|NPM3_HUMAN Nucleoplasmin-3 OS=Homo sapiens GN=NPM3 PE=1 SV=3	8	0	6053800000	6632400000	6951600000	2305600000	3540200000	4817100000	7359100000	3282800000	6401300000	6886900000	4437600000	2.48e+10	7.31e+09	3532700000	9187400000	9857500000	9116900000	1.0936e+10	4739500000	6004400000	5306300000	9857400000	7677100000	9769700000	4516100000	5.02e+09	6312500000	6079200000	5461100000	7177400000	-0.713731315425577	-0.0292985365416475	-0.989925434133737	0.96062689759209	0.00774907614433557	0.384965070382797	0.0045803933082342	0.00132758540408337
438	O75608-2;O75608	LYPLA1	>sp|O75608-2|LYPA1_HUMAN Isoform 2 of Acyl-protein thioesterase 1 OS=Homo sapiens GN=LYPLA1;>sp|O75608|LYPA1_HUMAN Acyl-protein thioesterase 1 OS=Homo sapiens GN=LYPLA1 PE=1 SV=1	6	7.5941e-262	919520000	1795500000	1723600000	192360000	196450000	224690000	1933800000	2369100000	2129300000	1721500000	872660000	5399500000	489160000	466490000	1232400000	600010000	859520000	789810000	1187300000	415430000	1172400000	865210000	984040000	969040000	1187900000	998450000	1.8672e+10	708840000	576380000	1000500000	-0.0810073251886874	0.370088875402958	0.663874143955076	0.744881469143764	0.995439495797575	0.112070231151846	0.235469329649786	0.238989463776854
439	O75616;O75616-2	ERAL1	>sp|O75616|ERAL1_HUMAN GTPase Era, mitochondrial OS=Homo sapiens GN=ERAL1 PE=1 SV=2;>sp|O75616-2|ERAL1_HUMAN Isoform HERA-B of GTPase Era, mitochondrial OS=Homo sapiens GN=ERAL1	8	5.7601e-74	134940000	251540000	387460000	59641000	177740000	152910000	380770000	361110000	319070000	350800000	416970000	341580000	164310000	132630000	247300000	269810000	246320000	279080000	234570000	315920000	275120000	257470000	274740000	225570000	323340000	415360000	0	338280000	275830000	186940000	0.0574059781039566	-0.0419690570799062	0.286678593953214	0.32864765103312	0.91395650635287	0.507323678922362	NA	0.947422272067527
440	O75629	CREG1	>sp|O75629|CREG1_HUMAN Protein CREG1 OS=Homo sapiens GN=CREG1 PE=1 SV=1	4	9.3327e-71	184010000	614250000	573870000	4232300	198600000	0	617540000	647060000	420660000	549260000	131810000	134640000	535520000	0	27314000	484540000	526660000	504870000	0	0	0	535710000	5.14e+08	598020000	418980000	755710000	0	388250000	0	259260000	-0.962902324582241	0.0841502654881015	-0.270420582787735	1.04705259007034	NA	0.185299139805593	NA	0.185299139805593
442	O75676-2;O75676	RPS6KA4	>sp|O75676-2|KS6A4_HUMAN Isoform 2 of Ribosomal protein S6 kinase alpha-4 OS=Homo sapiens GN=RPS6KA4;>sp|O75676|KS6A4_HUMAN Ribosomal protein S6 kinase alpha-4 OS=Homo sapiens GN=RPS6KA4 PE=1 SV=1	9	1.1188e-29	201200000	214360000	279590000	52582000	90925000	112440000	224240000	208330000	260090000	132390000	162900000	345490000	92340000	44690000	98803000	202200000	222510000	159390000	126960000	172260000	193080000	163020000	171020000	181610000	125730000	195400000	213760000	106350000	42066000	106640000	-0.872432850759622	-0.187087832551791	0.00517758324809045	0.877610434007713	0.0498879977139097	0.327021935271676	0.616699858925963	0.0271934137624862
443	O75688-4;O75688-2;O75688;O75688-5	PPM1B	>sp|O75688-4|PPM1B_HUMAN Isoform 4 of Protein phosphatase 1B OS=Homo sapiens GN=PPM1B;>sp|O75688-2|PPM1B_HUMAN Isoform Beta-2 of Protein phosphatase 1B OS=Homo sapiens GN=PPM1B;>sp|O75688|PPM1B_HUMAN Protein phosphatase 1B OS=Homo sapiens GN=PPM1B PE=1 SV=	14	4.2554e-104	442220000	543190000	713080000	88406000	125360000	166220000	1030400000	793650000	664640000	465970000	422840000	735430000	366840000	2.26e+08	724300000	425180000	492080000	474470000	466830000	440950000	464820000	470230000	489060000	443940000	570210000	678950000	1021700000	545740000	637350000	550730000	0.247500253657685	0.0195216386823386	0.549460388689551	0.529938750007212	0.0304318334160646	0.86642590303023	0.0610547581775438	0.0254372345465261
445	O75694;O75694-2	NUP155	>sp|O75694|NU155_HUMAN Nuclear pore complex protein Nup155 OS=Homo sapiens GN=NUP155 PE=1 SV=1;>sp|O75694-2|NU155_HUMAN Isoform 2 of Nuclear pore complex protein Nup155 OS=Homo sapiens GN=NUP155	37	0	4044600000	4331400000	4411100000	1012400000	2146100000	2388300000	4670700000	5065800000	5808100000	5128800000	3.206e+09	4.969e+09	3894200000	2418800000	4654500000	4891900000	4.63e+09	4613400000	5377800000	3831400000	4853300000	4616600000	5.077e+09	5435100000	5616300000	5682800000	5674200000	5108400000	5099900000	4764300000	0.114200862025387	0.107708163424184	0.268148905911644	0.16044074248746	0.126364588485488	0.264889035771223	0.0006892098976371	0.0102412629423668
446	O75718	CRTAP	>sp|O75718|CRTAP_HUMAN Cartilage-associated protein OS=Homo sapiens GN=CRTAP PE=1 SV=1	6	5.7736e-14	208540000	178610000	174280000	45805000	93681000	98270000	253040000	1.94e+08	190210000	16965000	55227000	99289000	0	28062000	20583000	175850000	159960000	158460000	119300000	219240000	184640000	168650000	167180000	153180000	0	1.19e+08	212890000	0	0	0	-Inf	0.0210654227053994	-0.469375269680972	0.490440692386371	NA	0.827702935700913	NA	0.827702935700913
447	O75746	SLC25A12	>sp|O75746|CMC1_HUMAN Calcium-binding mitochondrial carrier protein Aralar1 OS=Homo sapiens GN=SLC25A12 PE=1 SV=2	23	9.5404e-182	946110000	870450000	983880000	291040000	150790000	609280000	1190100000	906310000	1027900000	616910000	772300000	1524500000	968440000	491520000	762220000	814840000	765740000	801520000	938990000	385270000	1362600000	793130000	795620000	978850000	1034300000	963970000	1284200000	1038800000	908650000	695050000	0.194525121669373	0.00287996992011485	0.381383224088339	0.378503254168224	0.491436649109617	0.383979507595701	0.0238073181690647	0.111322264344973
449	O75787	ATP6AP2	>sp|O75787|RENR_HUMAN Renin receptor OS=Homo sapiens GN=ATP6AP2 PE=1 SV=2	6	5.5663e-122	107400000	219340000	233480000	61880000	43735000	41481000	179160000	201560000	180620000	309600000	182080000	978580000	269730000	49758000	55385000	68654000	85539000	116590000	118510000	94268000	61289000	150090000	78606000	87036000	534410000	75593000	962850000	379330000	114240000	69928000	0.33989321713559	-0.052490507490232	2.56577233675426	2.61826284424449	0.39860053247565	0.621388255089448	0.161115724784951	0.260914765273691
450	O75794	CDC123	>sp|O75794|CD123_HUMAN Cell division cycle protein 123 homolog OS=Homo sapiens GN=CDC123 PE=1 SV=1	7	7.5676e-52	273360000	438930000	289620000	36107000	58476000	48486000	330760000	413480000	463560000	111570000	66047000	60842000	97406000	16766000	57405000	251690000	274530000	223570000	385910000	202410000	183760000	226840000	257820000	202550000	160540000	0	0	170300000	0	151690000	-0.720398103109881	-0.139849022296812	-Inf	0.580549080813069	NA	0.388896876421902	NA	0.388896876421902
453	O75821	EIF3G	>sp|O75821|EIF3G_HUMAN Eukaryotic translation initiation factor 3 subunit G OS=Homo sapiens GN=EIF3G PE=1 SV=2	15	0	1.1448e+10	1.2645e+10	1.0739e+10	2032200000	7601700000	7.994e+09	1.1256e+10	1.119e+10	1.2146e+10	6490600000	5936600000	1.3296e+10	5718900000	3728800000	5792800000	1.0505e+10	1.0262e+10	9.484e+09	1.0537e+10	1.3059e+10	1.7391e+10	9360400000	9941400000	1.0374e+10	8551100000	8245500000	1.2621e+10	5751200000	7805400000	7391500000	-0.448081259601566	-0.0204993941992718	-0.237838410215154	0.427581865402294	0.0192852348699089	0.679096495995612	0.757109711465717	0.0435632018496641
454	O75822	EIF3J	>sp|O75822|EIF3J_HUMAN Eukaryotic translation initiation factor 3 subunit J OS=Homo sapiens GN=EIF3J PE=1 SV=2	13	2.4471e-279	7770200000	9547300000	9047500000	1232700000	3140700000	1986800000	9001400000	7594100000	1.005e+10	3.151e+09	2604400000	1849800000	3.08e+09	2624700000	3055900000	8941700000	1.0431e+10	9973800000	5851800000	6.874e+09	5027300000	9881200000	8586300000	9615500000	5355300000	5.087e+09	2922800000	3380500000	4981600000	4404500000	-1.15117579192473	-0.0247921664870032	-0.943338951044074	1.12638362543773	0.00238627858714203	0.524190086582019	0.0146856646581906	0.000959645796301672
455	O75828	CBR3	>sp|O75828|CBR3_HUMAN Carbonyl reductase [NADPH] 3 OS=Homo sapiens GN=CBR3 PE=1 SV=3	8	6.1553e-170	221420000	388620000	427630000	64990000	74306000	57622000	634970000	567750000	637810000	115120000	233720000	0	116820000	114600000	217660000	316350000	259280000	282120000	252910000	259520000	243970000	322470000	293140000	378790000	182770000	345030000	0	176850000	230690000	254170000	-0.30963925294203	0.173570230041825	-0.645565435240777	0.819135665282602	0.0948449423496925	0.198193119209224	NA	0.0328110717141046
456	O75832;O75832-2	PSMD10	>sp|O75832|PSD10_HUMAN 26S proteasome non-ATPase regulatory subunit 10 OS=Homo sapiens GN=PSMD10 PE=1 SV=1;>sp|O75832-2|PSD10_HUMAN Isoform 2 of 26S proteasome non-ATPase regulatory subunit 10 OS=Homo sapiens GN=PSMD10	10	6.9261e-301	502570000	1010900000	1327700000	359400000	611240000	461680000	1165700000	962040000	1216300000	450460000	360670000	338340000	540050000	388450000	518240000	888830000	1153300000	995410000	1167500000	1138200000	787310000	1104900000	1.043e+09	1262700000	735530000	703120000	247460000	1040100000	1137600000	1034100000	0.038781336049156	0.125974896746061	-0.526098069196922	0.652072965942982	0.498824676280921	0.277885711878527	0.129862376362732	0.0462150869848748
458	O75844	ZMPSTE24	>sp|O75844|FACE1_HUMAN CAAX prenyl protease 1 homolog OS=Homo sapiens GN=ZMPSTE24 PE=1 SV=2	11	5.9184e-95	655810000	619380000	950040000	76309000	1506300000	738290000	1057600000	963480000	692410000	788970000	720210000	843140000	765760000	635450000	1.111e+09	695400000	471300000	685720000	524740000	3064700000	1.903e+09	692780000	699020000	691490000	1046700000	1417300000	1253700000	1507900000	949100000	1221500000	0.98420512576037	0.166020448491096	1.02174342664932	0.855722978158221	0.0208195000410817	0.355789422437976	0.0104238595274837	0.00200639707828396
459	O75874	IDH1	>sp|O75874|IDHC_HUMAN Isocitrate dehydrogenase [NADP] cytoplasmic OS=Homo sapiens GN=IDH1 PE=1 SV=2	15	3.1471e-88	1082100000	1224200000	1.158e+09	299570000	623090000	400380000	1365700000	1.422e+09	1480700000	693480000	553580000	544790000	1161100000	728340000	1132100000	1552700000	1151500000	965980000	1823300000	1451700000	1.095e+09	1142800000	1246900000	1487700000	750760000	668570000	570340000	1436800000	1259300000	1088300000	0.0417336942626407	0.0274574477643624	-0.871737794430925	0.913471488693566	0.798328217839525	0.68921523028272	0.0199695477264893	0.00352731428848289
460	O75879	PET112	>sp|O75879|GATB_HUMAN Glutamyl-tRNA(Gln) amidotransferase subunit B, mitochondrial OS=Homo sapiens GN=PET112 PE=1 SV=1	5	2.0515e-92	356270000	274750000	257630000	27247000	88957000	113220000	375150000	269590000	287710000	290110000	226900000	1.32e+09	210200000	79513000	179710000	406510000	324190000	288910000	233560000	246820000	203800000	356080000	314240000	306960000	316070000	260990000	704900000	178190000	252190000	217410000	-0.644564722031021	-0.113116187422225	-0.104738914832364	0.539825807198657	0.0331726167043073	0.771247638630612	0.682345164555962	0.156138631618192
464	O75909;O75909-4;O75909-2;O75909-1	CCNK	>sp|O75909|CCNK_HUMAN Cyclin-K OS=Homo sapiens GN=CCNK PE=1 SV=2;>sp|O75909-4|CCNK_HUMAN Isoform 4 of Cyclin-K OS=Homo sapiens GN=CCNK;>sp|O75909-2|CCNK_HUMAN Isoform 2 of Cyclin-K OS=Homo sapiens GN=CCNK;>sp|O75909-1|CCNK_HUMAN Isoform 3 of Cyclin-K OS=Ho	8	1.4444e-95	426140000	599440000	385140000	50074000	59695000	347530000	3.82e+08	601320000	333850000	389100000	374820000	319050000	430340000	252500000	413130000	471820000	713390000	593870000	313430000	316670000	714550000	502900000	561840000	537050000	241990000	323120000	332710000	412410000	257400000	247500000	-1.20408492642811	-0.143040568882139	-0.87602692883309	1.06104435754597	0.0290606356054169	0.499453317291042	0.0123380397631894	0.00409603797219229
465	O75915	ARL6IP5	>sp|O75915|PRAF3_HUMAN PRA1 family protein 3 OS=Homo sapiens GN=ARL6IP5 PE=1 SV=1	3	3.5878e-74	219290000	290170000	291280000	44808000	77696000	26345000	343730000	307670000	346450000	17939000	102810000	109450000	523460000	295140000	473800000	291720000	287120000	306040000	0	210550000	0	420910000	363440000	374170000	0	320640000	0	409140000	454770000	439870000	0.576557888416756	0.343174570048079	-Inf	0.233383318368677	0.000454382035620659	0.00537501570895058	NA	0.000487829099457871
466	O75923-3;O75923-9;O75923;O75923-14;O75923-6;O75923-12;O75923-5;O75923-11;O75923-4;O75923-10;O75923-2;O75923-8;O75923-7;O75923-13;O75923-15	DYSF	>sp|O75923-3|DYSF_HUMAN Isoform 3 of Dysferlin OS=Homo sapiens GN=DYSF;>sp|O75923-9|DYSF_HUMAN Isoform 9 of Dysferlin OS=Homo sapiens GN=DYSF;>sp|O75923|DYSF_HUMAN Dysferlin OS=Homo sapiens GN=DYSF PE=1 SV=1;>sp|O75923-14|DYSF_HUMAN Isoform 14 of Dysferlin	32	1.219e-156	235860000	243410000	302500000	80565000	200280000	260500000	234610000	351660000	457940000	748420000	459760000	462090000	867640000	563590000	516560000	484310000	381960000	384680000	410300000	485200000	478900000	450090000	402980000	385960000	637870000	525500000	446140000	8.05e+08	662490000	553810000	0.667908957024628	-0.0492814816375131	0.333701043342155	0.717190438662142	0.0235588976452679	0.954733986574643	0.128391549400313	0.0130656038027443
467	O75925	PIAS1	>sp|O75925|PIAS1_HUMAN E3 SUMO-protein ligase PIAS1 OS=Homo sapiens GN=PIAS1 PE=1 SV=2	6	1.2789e-40	281150000	272860000	297990000	50623000	71281000	103690000	249310000	276580000	291100000	273630000	339410000	765300000	59366000	125420000	386590000	251620000	333100000	310980000	175770000	151290000	223150000	209390000	288810000	266340000	470910000	347770000	495890000	195690000	184450000	289060000	-0.609483071107133	-0.16478399096534	0.657398253822627	1.26688132492976	0.136766295703552	0.279126464435579	0.0528971056779483	0.0118377701606665
468	O75935-3;O75935;O75935-2	DCTN3	>sp|O75935-3|DCTN3_HUMAN Isoform 3 of Dynactin subunit 3 OS=Homo sapiens GN=DCTN3;>sp|O75935|DCTN3_HUMAN Dynactin subunit 3 OS=Homo sapiens GN=DCTN3 PE=1 SV=1;>sp|O75935-2|DCTN3_HUMAN Isoform 2 of Dynactin subunit 3 OS=Homo sapiens GN=DCTN3	7	5.7101e-79	726170000	829890000	865530000	209190000	147060000	42963000	684820000	564810000	191220000	187120000	215200000	211110000	210240000	159100000	229890000	397580000	487310000	501760000	581480000	590220000	364050000	681790000	457710000	0	295710000	274500000	0	300700000	457910000	320060000	-0.530226896546483	-0.0141354694899767	-0.751763132392109	0.737627662902133	0.153749701877102	NA	NA	0.153749701877102
469	O75937	DNAJC8	>sp|O75937|DNJC8_HUMAN DnaJ homolog subfamily C member 8 OS=Homo sapiens GN=DNAJC8 PE=1 SV=2	10	1.3845e-180	2251900000	2738500000	2570400000	598090000	1222600000	1.295e+09	1742800000	2557700000	2345700000	1306600000	2409900000	2195200000	3157800000	2264700000	2843800000	2756300000	3267100000	2461100000	3127200000	3554200000	2622500000	2.126e+09	2468400000	2862100000	2722600000	3362600000	3971700000	3176600000	3419900000	3293600000	0.219798211669633	-0.196290942405547	0.249710030357813	0.44600097276336	0.133647388448206	0.336824094509332	0.294151528736147	0.0940983906749472
470	O75943-4;O75943-2;O75943;O75943-3	RAD17	>sp|O75943-4|RAD17_HUMAN Isoform 4 of Cell cycle checkpoint protein RAD17 OS=Homo sapiens GN=RAD17;>sp|O75943-2|RAD17_HUMAN Isoform 2 of Cell cycle checkpoint protein RAD17 OS=Homo sapiens GN=RAD17;>sp|O75943|RAD17_HUMAN Cell cycle checkpoint protein RAD17	5	5.43e-13	63266000	500230000	389160000	5302000	0	8028300	453590000	459190000	84498000	17840000	0	0	13844000	12612000	27884000	550700000	414090000	378900000	0	0	0	378100000	420860000	345810000	0	0	0	0	0	0	-Inf	-0.244398080093817	-Inf	0	NA	0.299478247674002	NA	0.299478247674002
471	O75947;O75947-2	ATP5H	>sp|O75947|ATP5H_HUMAN ATP synthase subunit d, mitochondrial OS=Homo sapiens GN=ATP5H PE=1 SV=3;>sp|O75947-2|ATP5H_HUMAN Isoform 2 of ATP synthase subunit d, mitochondrial OS=Homo sapiens GN=ATP5H	10	4.9733e-129	2849300000	2717300000	2111900000	599290000	1219900000	788280000	3104600000	2832900000	3482700000	2313400000	1653600000	1575800000	2.737e+09	2035500000	1691800000	2642200000	2365700000	2373300000	2689400000	2568400000	2089500000	2457200000	2432800000	2560600000	2835100000	2564300000	2798300000	3436600000	3747900000	3159100000	0.482089059221864	-0.00187759263968943	0.185657758114403	0.483966651861554	0.0053646846724729	0.804769789499305	0.0937858956005311	0.000485091204368179
472	O75955	FLOT1	>sp|O75955|FLOT1_HUMAN Flotillin-1 OS=Homo sapiens GN=FLOT1 PE=1 SV=3	11	5.0141e-174	248920000	341280000	355140000	41536000	267410000	206940000	312880000	197170000	276740000	321610000	290750000	96033000	523070000	291080000	413280000	257510000	2.53e+08	244380000	317340000	456600000	505230000	297880000	227500000	324380000	292670000	403230000	202020000	343010000	412390000	352010000	0.48431247951151	0.243427328239383	0.217970936128831	0.26634154338268	0.00310012574393405	0.375857382873245	0.53842113902236	0.211352769869525
473	O75964	ATP5L	>sp|O75964|ATP5L_HUMAN ATP synthase subunit g, mitochondrial OS=Homo sapiens GN=ATP5L PE=1 SV=3	5	2.5874e-35	1250700000	1.238e+09	1198100000	625480000	1327800000	1253100000	1430700000	1142300000	1328100000	1834200000	1489500000	2412700000	2253800000	1148500000	1828700000	1291300000	1.049e+09	1.078e+09	2530500000	2643500000	2695500000	1017500000	933550000	1050500000	1950600000	1540800000	1385300000	2514800000	2169800000	1730300000	0.929245552273784	-0.163287722491672	0.435363091310815	1.09253327476546	0.0080011800039086	0.162011246140613	0.0439962845260159	0.000818727700946552
475	O75976;O75976-2	CPD	>sp|O75976|CBPD_HUMAN Carboxypeptidase D OS=Homo sapiens GN=CPD PE=1 SV=2;>sp|O75976-2|CBPD_HUMAN Isoform 2 of Carboxypeptidase D OS=Homo sapiens GN=CPD	22	2.2533e-167	1094700000	1357500000	1.178e+09	130550000	134490000	290650000	1698700000	1258800000	1455100000	303850000	280350000	302330000	391140000	238960000	308940000	953510000	890770000	904460000	729320000	646410000	683400000	1.007e+09	768110000	882390000	693010000	596920000	771380000	486630000	562850000	378570000	-0.912910781712551	-0.0543196035225755	-0.402859874364867	0.858591178189975	0.00476113405976346	0.651344027108425	0.0191747656480337	0.00125015800635629
476	O76003	GLRX3	>sp|O76003|GLRX3_HUMAN Glutaredoxin-3 OS=Homo sapiens GN=GLRX3 PE=1 SV=2	18	0	1.6905e+10	1.8689e+10	1.7084e+10	2425800000	5477800000	5003300000	1.6544e+10	1.7599e+10	1.9855e+10	5440100000	4987800000	4703600000	8854200000	4160700000	7237800000	1.4604e+10	1.6832e+10	1.7358e+10	1.0975e+10	1.2113e+10	9822600000	1.4199e+10	1.6018e+10	1.7967e+10	6627500000	7046100000	6658400000	8316500000	7255800000	7500300000	-1.11672104825509	-0.0220472308614344	-1.28849380825731	1.26644657739587	0.000371379493406528	0.875551460483534	0.000104032256067495	1.56849252064202e-06
477	O76021	RSL1D1	>sp|O76021|RL1D1_HUMAN Ribosomal L1 domain-containing protein 1 OS=Homo sapiens GN=RSL1D1 PE=1 SV=3	20	0	6848700000	9066100000	7.664e+09	1230200000	2307100000	1370900000	8594400000	8766100000	7937700000	5183400000	5971100000	8752400000	2786600000	3543400000	5282800000	7701800000	7211800000	5929100000	6071200000	6875700000	4.161e+09	5633500000	5796200000	6147800000	5646400000	6669300000	5.921e+09	5560900000	6492900000	5140600000	-0.321189379317709	-0.26140039666702	-0.230666919380009	0.0905224599376999	0.140821376555187	0.116648630403144	0.234140470033689	0.184639188761346
478	O76031	CLPX	>sp|O76031|CLPX_HUMAN ATP-dependent Clp protease ATP-binding subunit clpX-like, mitochondrial OS=Homo sapiens GN=CLPX PE=1 SV=2	27	0	3391600000	4494900000	4097300000	643900000	826120000	899190000	4434500000	3857400000	3982600000	1821600000	1087400000	1718600000	1194700000	806360000	1391900000	3159900000	3160100000	2.927e+09	2341100000	2240500000	2364600000	2.858e+09	2921600000	2822500000	1962300000	1754300000	2547300000	1597400000	1518400000	1492300000	-1.02147099044953	-0.109016971487459	-0.651477267655421	0.912454018962069	2.8741742156492e-05	0.0591942046038486	0.024038543047109	9.58601956641774e-05
479	O76071	CIAO1	>sp|O76071|CIAO1_HUMAN Probable cytosolic iron-sulfur protein assembly protein CIAO1 OS=Homo sapiens GN=CIAO1 PE=1 SV=1	10	6.0543e-289	1.031e+09	1246600000	1224400000	314890000	304050000	245510000	1251400000	1303700000	1361400000	398270000	375660000	361460000	632990000	335290000	422230000	1078300000	1101400000	1091500000	1107300000	665150000	833280000	1082700000	1201600000	1107300000	701500000	695420000	717690000	882120000	683040000	703190000	-0.632871007948766	0.0221886761615552	-0.636342458297948	0.658531134459503	0.01005136568589	0.336730404254379	2.61828060198673e-06	8.88649469764897e-05
483	O77932	DXO	>sp|O77932|DXO_HUMAN Decapping and exoribonuclease protein OS=Homo sapiens GN=DXO PE=2 SV=2	6	2.9119e-22	36574000	136220000	126440000	9351800	20611000	50492000	126510000	227080000	153840000	61381000	89524000	2.56e+08	58382000	70880000	108870000	0	110130000	97885000	0	0	121190000	125840000	94253000	117500000	102580000	124570000	164370000	94260000	153230000	120610000	0.798624464331416	0.760935692388588	0.845231603780143	0.0842959113915554	NA	NA	NA	0.747464756860625
485	O94762;O94762-2;O94762-3	RECQL5	>sp|O94762|RECQ5_HUMAN ATP-dependent DNA helicase Q5 OS=Homo sapiens GN=RECQL5 PE=1 SV=2;>sp|O94762-2|RECQ5_HUMAN Isoform Alpha of ATP-dependent DNA helicase Q5 OS=Homo sapiens GN=RECQL5;>sp|O94762-3|RECQ5_HUMAN Isoform Gamma of ATP-dependent DNA helicase	4	1.0615e-62	73230000	106820000	93701000	13125000	14017000	21297000	94710000	81754000	102180000	32789000	21674000	201230000	20314000	0	20865000	52969000	107160000	92799000	0	0	0	75817000	91315000	107810000	0	0	119980000	0	0	0	-Inf	0.115159514898897	-Inf	0	NA	0.650698399056576	NA	0.650698399056576
487	O94776	MTA2	>sp|O94776|MTA2_HUMAN Metastasis-associated protein MTA2 OS=Homo sapiens GN=MTA2 PE=1 SV=1	30	0	7143600000	7380800000	6211500000	1470100000	1494900000	922520000	7599100000	9266400000	8797900000	2639700000	2.051e+09	2.519e+09	2963200000	1774300000	2771900000	7106300000	5947900000	5018100000	5537300000	3856100000	3099900000	4912900000	6249800000	6088700000	2800800000	3192900000	2580200000	4006500000	4481200000	3813200000	-0.588403242237748	0.0153885118665861	-1.10490675205287	1.12029526391946	0.0275533594282067	0.755413996569832	0.00331557781822495	0.000348880245596592
488	O94806	PRKD3	>sp|O94806|KPCD3_HUMAN Serine/threonine-protein kinase D3 OS=Homo sapiens GN=PRKD3 PE=1 SV=1	5	5.5317e-21	46275000	80233000	67840000	0	27085000	36395000	62032000	78889000	67495000	133400000	37950000	106870000	18044000	21432000	85870000	37981000	51550000	43119000	0	0	0	44888000	60111000	48138000	0	0	0	0	0	0	-Inf	0.122585933358762	-Inf	0	NA	0.314293695007205	NA	0.314293695007205
490	O94819	KBTBD11	>sp|O94819|KBTBB_HUMAN Kelch repeat and BTB domain-containing protein 11 OS=Homo sapiens GN=KBTBD11 PE=1 SV=1	7	4.2732e-62	165610000	367120000	194480000	15913000	0	14936000	173200000	229240000	303790000	50604000	36059000	0	12350000	22884000	48057000	176970000	180620000	131360000	0	0	0	167920000	135510000	179640000	0	0	0	0	0	0	-Inf	0.0430496296588808	-Inf	0	NA	0.949794359354252	NA	0.949794359354252
495	O94868-2;O94868;O94868-3	FCHSD2	>sp|O94868-2|FCSD2_HUMAN Isoform 2 of FCH and double SH3 domains protein 2 OS=Homo sapiens GN=FCHSD2;>sp|O94868|FCSD2_HUMAN FCH and double SH3 domains protein 2 OS=Homo sapiens GN=FCHSD2 PE=1 SV=3;>sp|O94868-3|FCSD2_HUMAN Isoform 3 of FCH and double SH3 do	7	7.6095e-281	560330000	508120000	470560000	75976000	77055000	80257000	458930000	395470000	461860000	120210000	120440000	86222000	116640000	92343000	72696000	598670000	426420000	373580000	232080000	120320000	266690000	360040000	330560000	359520000	171040000	159480000	165030000	171350000	159120000	96803000	-1.55090602833457	-0.374949179988404	-1.49829290080183	1.17595684834616	0.00629486809324377	0.135603499805117	0.00199978418454736	0.000201459180065249
498	O94903	PROSC	>sp|O94903|PROSC_HUMAN Proline synthase co-transcribed bacterial homolog protein OS=Homo sapiens GN=PROSC PE=1 SV=1	11	8.7054e-135	1685900000	2629500000	2540300000	267520000	918980000	921350000	2908300000	2.003e+09	2659300000	1551500000	1153400000	3070500000	2826700000	1407300000	1.923e+09	1509600000	1477100000	1478400000	1436700000	1893900000	1884100000	1628700000	2147800000	1506700000	2563900000	2675800000	2087400000	2414200000	2590400000	2402100000	0.697815213023043	0.129990904238347	0.784610008039435	0.654619103801089	3.7476125607918e-05	0.220418147557024	0.00313318061599625	0.00155213982084612
499	O94905	ERLIN2	>sp|O94905|ERLN2_HUMAN Erlin-2 OS=Homo sapiens GN=ERLIN2 PE=1 SV=1	12	1.2041e-159	1.431e+09	1386100000	1208900000	311940000	939840000	755860000	1619300000	1.286e+09	1481100000	1403600000	1168400000	945090000	2036900000	1015300000	1839200000	1626200000	1641700000	1450100000	1331900000	1680900000	1750900000	1605100000	1458800000	1373800000	1249900000	1401800000	1233900000	1683300000	1563200000	1634500000	0.0556364592489595	-0.108430813069557	-0.331400243188999	0.387036702437958	0.482142847690673	0.364168047358738	0.0269125738518811	0.0121536218675773
500	O94906-2;O94906	PRPF6	>sp|O94906-2|PRP6_HUMAN Isoform 2 of Pre-mRNA-processing factor 6 OS=Homo sapiens GN=PRPF6;>sp|O94906|PRP6_HUMAN Pre-mRNA-processing factor 6 OS=Homo sapiens GN=PRPF6 PE=1 SV=1	30	0	4.087e+09	3973500000	4235800000	511990000	1669100000	1304400000	4372400000	4115200000	4796600000	1653800000	1650100000	2034300000	1893200000	1594400000	2090900000	4135500000	4025400000	3598400000	3204900000	3487200000	2574400000	3685400000	3534400000	4010700000	2661600000	2822300000	2510500000	2102300000	2816400000	2506500000	-0.645093542959515	-0.088946564354206	-0.558474005746356	0.556146978605309	0.00808800293930323	0.465075170978715	0.00209461709376652	0.000521010823377756
501	O94913	PCF11	>sp|O94913|PCF11_HUMAN Pre-mRNA cleavage complex 2 protein Pcf11 OS=Homo sapiens GN=PCF11 PE=1 SV=3	24	3.8568e-201	1161500000	1420200000	1104100000	261140000	353220000	311880000	1171400000	1033900000	1194400000	883300000	744340000	686070000	699140000	328880000	702890000	1026200000	879170000	791750000	771510000	941780000	734440000	734110000	772430000	954410000	865070000	775660000	1430800000	1101100000	854980000	694450000	-0.072494633063346	-0.218981107968842	-0.055568427501417	0.163412680467425	0.856461717698334	0.448206676757013	0.652790395142997	0.76540955843074
502	O94915	FRYL	>sp|O94915|FRYL_HUMAN Protein furry homolog-like OS=Homo sapiens GN=FRYL PE=1 SV=2	19	6.4775e-76	144570000	292980000	209970000	53236000	210290000	244750000	238970000	277930000	268860000	145470000	85409000	278040000	105050000	84062000	223770000	248520000	143390000	140680000	182230000	515630000	520120000	121650000	132370000	177330000	293820000	194040000	180320000	181630000	291390000	261420000	0.558306679291515	-0.423486649337443	0.128291244850009	0.981793328628958	0.223368585940256	0.439433637482755	0.376163487987956	0.136825612885834
503	O94925	GLS	>sp|O94925|GLSK_HUMAN Glutaminase kidney isoform, mitochondrial OS=Homo sapiens GN=GLS PE=1 SV=1	14	0	168230000	175330000	87700000	5945300	0	14570000	118480000	93686000	114040000	53158000	52518000	283980000	87376000	53281000	66094000	162620000	134070000	76777000	0	0	0	80292000	79962000	104760000	50919000	48201000	158300000	48250000	87685000	64763000	-0.942776547733244	-0.63269011444981	-1.28974227813785	0.657052163688039	0.100431985614127	0.277674405456214	0.338384368401661	0.383209965793068
504	O94925-3	GLS	>sp|O94925-3|GLSK_HUMAN Isoform 3 of Glutaminase kidney isoform, mitochondrial OS=Homo sapiens GN=GLS	15	0	1.683e+09	2.094e+09	2046900000	256450000	784900000	793240000	2864600000	3148500000	2901500000	1202400000	757250000	1068200000	1029200000	894530000	1445900000	2060200000	2016500000	2187900000	2437100000	1780500000	2032900000	2252700000	2250900000	2451400000	1.394e+09	1687200000	1804200000	1186900000	1535800000	1438200000	-0.537995579649286	0.109395303111069	-0.307628894225884	0.647390882760355	0.00692759278297347	0.0492708738376218	0.0350702302724379	0.000827190918308913
505	O94927	HAUS5	>sp|O94927|HAUS5_HUMAN HAUS augmin-like complex subunit 5 OS=Homo sapiens GN=HAUS5 PE=1 SV=2	9	1.1159e-32	324120000	674590000	779770000	12925000	24479000	60517000	211900000	284160000	300920000	152370000	42575000	42402000	52828000	51541000	51662000	257420000	281010000	147490000	137910000	0	226760000	172740000	230770000	259450000	259080000	185190000	0	290990000	168340000	187460000	-0.286495033713902	0.0133778648965138	-0.30407162435167	0.317449489248184	0.858058179574949	0.966983349857428	NA	0.975351090926006
507	O94973;O94973-2;O94973-3	AP2A2	>sp|O94973|AP2A2_HUMAN AP-2 complex subunit alpha-2 OS=Homo sapiens GN=AP2A2 PE=1 SV=2;>sp|O94973-2|AP2A2_HUMAN Isoform 2 of AP-2 complex subunit alpha-2 OS=Homo sapiens GN=AP2A2;>sp|O94973-3|AP2A2_HUMAN Isoform 3 of AP-2 complex subunit alpha-2 OS=Homo sa	23	0	633350000	648920000	716510000	83631000	351340000	467090000	1079200000	849550000	1.082e+09	1009100000	234370000	1637600000	623130000	259710000	803940000	436730000	472450000	493070000	543410000	653650000	573260000	579430000	504800000	596950000	1770700000	611260000	2796400000	883020000	669200000	765970000	0.71257871144111	0.309925204921159	1.92153872257819	1.61161351765704	0.00473844468723987	0.0453756499696456	0.066555385074666	0.0367978520213708
509	O94992	HEXIM1	>sp|O94992|HEXI1_HUMAN Protein HEXIM1 OS=Homo sapiens GN=HEXIM1 PE=1 SV=1	7	4.5923e-124	786110000	804480000	758760000	114580000	109400000	200980000	817390000	782030000	1008100000	184250000	159210000	577170000	360900000	249440000	248550000	716870000	846440000	729030000	631180000	358350000	480720000	789450000	849420000	1009100000	419100000	0	918360000	593170000	548280000	473990000	-0.478873786362282	0.152691443287268	-0.866492113273905	1.01918355656117	0.0140431840438433	0.190147947356287	NA	0.00420016546485354
510	O95067	CCNB2	>sp|O95067|CCNB2_HUMAN G2/mitotic-specific cyclin-B2 OS=Homo sapiens GN=CCNB2 PE=1 SV=1	10	1.2589e-149	572690000	581530000	472970000	70878000	253370000	83905000	711570000	755300000	492740000	916520000	753540000	2040500000	220260000	195780000	197190000	533420000	575210000	374030000	263930000	338410000	434610000	561570000	513180000	495480000	973210000	949820000	1.501e+09	309510000	3.87e+08	255080000	-0.675167372134099	0.0543115512770627	0.977597749886469	1.65276512202057	0.0695679286622228	0.625156477521445	0.0140379894625108	0.000443767137545424
511	O95139;O95139-2	NDUFB6	>sp|O95139|NDUB6_HUMAN NADH dehydrogenase [ubiquinone] 1 beta subcomplex subunit 6 OS=Homo sapiens GN=NDUFB6 PE=1 SV=3;>sp|O95139-2|NDUB6_HUMAN Isoform 2 of NADH dehydrogenase [ubiquinone] 1 beta subcomplex subunit 6 OS=Homo sapiens GN=NDUFB6	4	7.1195e-23	187700000	153160000	183920000	35560000	379500000	0	213690000	164720000	174910000	102140000	16403000	60967000	174230000	169150000	348980000	216340000	211690000	277440000	0	0	0	273890000	223570000	241040000	0	0	0	0	0	445030000	-Inf	0.0356503450172936	-Inf	0	NA	0.6593237552795	NA	0.6593237552795
512	O95140	MFN2	>sp|O95140|MFN2_HUMAN Mitofusin-2 OS=Homo sapiens GN=MFN2 PE=1 SV=3	10	1.291e-84	486230000	1058300000	907660000	45003000	37702000	0	743640000	771780000	661760000	179930000	141470000	239310000	137690000	69820000	60384000	340740000	611750000	637460000	261390000	101810000	0	524590000	518920000	583080000	256670000	375750000	403400000	275480000	191980000	107710000	-1.46499096880857	-0.0147566847117054	-0.496173887052271	1.45023428409686	0.0367041799737549	0.787584021323515	0.171672863506514	0.00983673244996769
513	O95163	IKBKAP	>sp|O95163|ELP1_HUMAN Elongator complex protein 1 OS=Homo sapiens GN=IKBKAP PE=1 SV=3	31	4.2205e-230	1322100000	1.711e+09	1623400000	192080000	398670000	521610000	1783500000	1269600000	1377700000	797540000	409030000	1117700000	332800000	254730000	306980000	1.334e+09	1153200000	1048900000	1022300000	627190000	803790000	948670000	993620000	1000200000	649740000	937920000	884390000	556760000	599670000	594840000	-0.986623003875722	-0.246430455496374	-0.414441956154179	0.740192548379348	0.000694880727167556	0.0673383890661094	0.0521196296612368	0.000529788994365457
514	O95166;Q9H0R8;Q9H0R8-2	GABARAP;GABARAPL1	>sp|O95166|GBRAP_HUMAN Gamma-aminobutyric acid receptor-associated protein OS=Homo sapiens GN=GABARAP PE=1 SV=1;>sp|Q9H0R8|GBRL1_HUMAN Gamma-aminobutyric acid receptor-associated protein-like 1 OS=Homo sapiens GN=GABARAPL1 PE=1 SV=1;>sp|Q9H0R8-2|GBRL1_HUMA	3	9.5017e-09	212730000	273430000	228160000	4929100	0	22866000	346610000	322050000	359640000	52754000	9868200	420090	10304000	28874000	75438000	177030000	243350000	162910000	0	0	0	246890000	171530000	260070000	39504000	0	0	0	97991000	50466000	-1.94586719347224	0.344617563044219	-Inf	2.29048475651646	NA	0.448964622273037	NA	0.448964622273037
515	O95168-2;O95168	NDUFB4	>sp|O95168-2|NDUB4_HUMAN Isoform 2 of NADH dehydrogenase [ubiquinone] 1 beta subcomplex subunit 4 OS=Homo sapiens GN=NDUFB4;>sp|O95168|NDUB4_HUMAN NADH dehydrogenase [ubiquinone] 1 beta subcomplex subunit 4 OS=Homo sapiens GN=NDUFB4 PE=1 SV=3	5	1.3331e-45	860460000	1076900000	1040400000	622270000	138840000	268250000	1227700000	1413100000	984950000	482160000	316880000	201780000	594080000	203850000	255320000	721720000	981800000	754260000	1.445e+09	879900000	861280000	908210000	963780000	1023400000	478770000	431750000	141300000	595890000	412460000	339590000	-0.990067162735021	0.234382485514582	-0.924125199854983	1.2244496482496	0.0315738320902888	0.166974569665803	0.0736900997068533	0.0194780343230362
517	O95182	NDUFA7	>sp|O95182|NDUA7_HUMAN NADH dehydrogenase [ubiquinone] 1 alpha subcomplex subunit 7 OS=Homo sapiens GN=NDUFA7 PE=1 SV=3	2	5.2177e-16	508470000	478460000	433590000	79522000	41697000	44271000	569560000	791010000	915370000	155990000	107990000	14620000	253120000	12583000	89607000	551120000	303690000	263740000	0	0	423410000	278890000	351100000	476830000	0	0	0	203710000	0	0	-Inf	-0.0867133453054841	-Inf	0	NA	0.948863578703816	NA	0.948863578703816
518	O95202	LETM1	>sp|O95202|LETM1_HUMAN LETM1 and EF-hand domain-containing protein 1, mitochondrial OS=Homo sapiens GN=LETM1 PE=1 SV=1	35	0	5.717e+09	6195600000	5339300000	1579400000	3242900000	3474500000	6.301e+09	5537900000	6014500000	5186400000	3003200000	7974700000	6.528e+09	3456900000	5069400000	7810800000	6662900000	6204400000	7782200000	7147400000	6779400000	6547500000	6904300000	6549700000	5647200000	5427300000	6600400000	6708100000	5181400000	5.127e+09	-0.411727261570287	-0.0736403968773099	-0.287533497982658	0.338086864692978	0.14925591746025	0.702158896674538	0.160279321873001	0.156532795646317
519	O95232	LUC7L3	>sp|O95232|LC7L3_HUMAN Luc7-like protein 3 OS=Homo sapiens GN=LUC7L3 PE=1 SV=2	7	0	2483700000	2589300000	2493200000	431480000	1435800000	1742800000	2742700000	2974900000	3544600000	2303700000	1563300000	3297500000	1.826e+09	1163800000	1858500000	2465400000	1980600000	2025900000	2480600000	2654300000	1.655e+09	1733900000	2068300000	2206700000	4105300000	3437200000	4067500000	2582600000	2174800000	3137600000	0.259597396747157	-0.0607813566193055	0.914915530355807	0.975696886975113	0.203235033454034	0.498752457834317	0.00291401578178641	0.00142851594213066
520	O95235	KIF20A	>sp|O95235|KI20A_HUMAN Kinesin-like protein KIF20A OS=Homo sapiens GN=KIF20A PE=1 SV=1	22	1.1868e-263	623650000	853470000	778910000	85312000	60186000	73265000	533160000	570870000	645440000	861500000	713740000	1199400000	64693000	85278000	61345000	578140000	441060000	464170000	325020000	175960000	282700000	258380000	275440000	345290000	925030000	863560000	1311300000	1.08e+08	194580000	169270000	-1.54651778652942	-0.844106005187465	0.903656063771711	2.45017385030113	0.003982874948691	0.0123237610793355	0.00910552323692473	3.33514972565659e-05
521	O95239;O95239-2	KIF4A	>sp|O95239|KIF4A_HUMAN Chromosome-associated kinesin KIF4A OS=Homo sapiens GN=KIF4A PE=1 SV=3;>sp|O95239-2|KIF4A_HUMAN Isoform 2 of Chromosome-associated kinesin KIF4A OS=Homo sapiens GN=KIF4A	29	0	1666300000	2.913e+09	2.392e+09	293920000	700060000	638850000	2589800000	2759200000	2597200000	1419900000	1000700000	1819500000	1118400000	576400000	1085800000	1.691e+09	1821500000	1650300000	1847500000	1974200000	1603600000	1520500000	1743300000	1658200000	1539700000	1590900000	2095400000	1.164e+09	1306900000	1132200000	-0.564100152128837	-0.0535731856844697	-0.113348056062581	0.510526966444368	0.00244035785770082	0.385304182871748	0.976275105249172	0.00666962977709928
523	O95248;O95248-4	SBF1	>sp|O95248|MTMR5_HUMAN Myotubularin-related protein 5 OS=Homo sapiens GN=SBF1 PE=1 SV=3;>sp|O95248-4|MTMR5_HUMAN Isoform 4 of Myotubularin-related protein 5 OS=Homo sapiens GN=SBF1	7	3.4875e-27	44173000	120960000	111330000	2968800	4817400	5877500	74616000	113240000	78874000	36009000	5163200	195290000	18298000	9456200	57023000	83542000	53389000	53116000	35522000	0	0	58054000	42117000	62440000	0	0	129820000	0	0	78010000	-Inf	-0.125926371606955	-Inf	0	NA	0.489704266109766	NA	0.489704266109766
524	O95249;O95249-2	GOSR1	>sp|O95249|GOSR1_HUMAN Golgi SNAP receptor complex member 1 OS=Homo sapiens GN=GOSR1 PE=1 SV=1;>sp|O95249-2|GOSR1_HUMAN Isoform 2 of Golgi SNAP receptor complex member 1 OS=Homo sapiens GN=GOSR1	6	5.3664e-49	205670000	328270000	320010000	84594000	119250000	18334000	433480000	380130000	531330000	267820000	151240000	194060000	220210000	137100000	85283000	307210000	371920000	407050000	532230000	276350000	0	385910000	372960000	5.35e+08	325710000	425330000	0	240800000	0	0	-Inf	0.0920356303802213	-0.152640783953643	0.244676414333864	NA	0.301523398081992	NA	0.301523398081992
525	O95251-2;O95251-4;O95251;O95251-3;O95251-5	KAT7;	>sp|O95251-2|KAT7_HUMAN Isoform 2 of Histone acetyltransferase KAT7 OS=Homo sapiens GN=KAT7;>sp|O95251-4|KAT7_HUMAN Isoform 4 of Histone acetyltransferase KAT7 OS=Homo sapiens GN=KAT7;>sp|O95251|KAT7_HUMAN Histone acetyltransferase KAT7 OS=Homo sapiens GN=	7	8.0048e-90	349450000	182370000	174510000	0	51967000	62604000	142640000	141050000	1.9e+08	234950000	46262000	205780000	430340000	136930000	166300000	181870000	206890000	205030000	0	0	0	147790000	131650000	146610000	190340000	0	412470000	533020000	272170000	252940000	0.459517757794082	-0.433006786004684	-0.05641152021546	0.892524543798766	0.0970330672615129	0.0040249358714707	NA	0.0144871546570642
526	O95260	ATE1	>sp|O95260|ATE1_HUMAN Arginyl-tRNA--protein transferase 1 OS=Homo sapiens GN=ATE1 PE=1 SV=2	6	1.8995e-27	99500000	75688000	156010000	17887000	87788000	111370000	222580000	175350000	158180000	80064000	120190000	0	168980000	32918000	141380000	167900000	149610000	166510000	116400000	0	219530000	207250000	171230000	207790000	137290000	144200000	0	159860000	0	71580000	-1.17247571217765	0.361267940676446	-0.232877615499952	1.53374365285409	NA	0.063174404706604	NA	0.063174404706604
527	O95273-2;O95273	CCNDBP1	>sp|O95273-2|CCDB1_HUMAN Isoform 2 of Cyclin-D1-binding protein 1 OS=Homo sapiens GN=CCNDBP1;>sp|O95273|CCDB1_HUMAN Cyclin-D1-binding protein 1 OS=Homo sapiens GN=CCNDBP1 PE=1 SV=2	5	6.4609e-45	79651000	174730000	182380000	12816000	16105000	30937000	113990000	118360000	93404000	66758000	37885000	127170000	0	14588000	10231000	85625000	110450000	123200000	55085000	86060000	95451000	82539000	85661000	78436000	92020000	72553000	0	0	0	38766000	-Inf	-0.366689225505994	-0.552729915364994	0.186040689859	NA	0.0892110271636098	NA	0.0892110271636098
530	O95299	NDUFA10	>sp|O95299|NDUAA_HUMAN NADH dehydrogenase [ubiquinone] 1 alpha subcomplex subunit 10, mitochondrial OS=Homo sapiens GN=NDUFA10 PE=1 SV=1	14	5.3144e-294	1204400000	1080200000	938240000	461620000	927830000	1576900000	723540000	826680000	1256200000	1881700000	1126600000	2.069e+09	1254700000	1610300000	1440800000	1836300000	1104100000	1194700000	2561300000	2.505e+09	2916700000	996230000	930240000	823930000	2717600000	2194200000	2159600000	1.775e+09	2069900000	1675600000	0.364859306520009	-0.567284836397885	0.670735314415765	1.23802015081365	0.141736525777756	0.0832332054648464	0.0332138801109897	0.000692550024653207
532	O95319-5;O95319-2;O95319;O95319-4;O95319-3	CELF2	>sp|O95319-5|CELF2_HUMAN Isoform 5 of CUGBP Elav-like family member 2 OS=Homo sapiens GN=CELF2;>sp|O95319-2|CELF2_HUMAN Isoform 2 of CUGBP Elav-like family member 2 OS=Homo sapiens GN=CELF2;>sp|O95319|CELF2_HUMAN CUGBP Elav-like family member 2 OS=Homo sap	11	3.6194e-148	1648100000	1728800000	1503800000	356910000	415480000	517700000	2286100000	2208200000	2396700000	898890000	598840000	483780000	1344200000	758930000	1117100000	1541900000	1251800000	1135200000	1554700000	1494800000	1758900000	1355700000	1341600000	1447300000	1242500000	1331700000	1.195e+09	1688400000	1779600000	1448500000	0.366493786940858	0.0498750153753292	-0.0759170956798196	0.442410882620678	0.104684895592869	0.548193152299337	0.738662756028409	0.0510341571121204
533	O95336	PGLS	>sp|O95336|6PGL_HUMAN 6-phosphogluconolactonase OS=Homo sapiens GN=PGLS PE=1 SV=2	12	1.0197e-284	4725800000	6341500000	5564700000	1871300000	2712400000	2703900000	7090800000	7069200000	6938100000	6821600000	4624200000	5084100000	4352400000	3447500000	6675700000	4936800000	5629500000	5270500000	7622500000	6365100000	5491400000	5507100000	5470600000	5246900000	7692100000	8504600000	8173800000	6009200000	7260600000	8310200000	0.459842327693114	0.0514526258279391	0.6307604967208	0.579307870892861	0.0407259662633809	0.567479568567972	0.000836301086360742	0.00101775014982628
537	O95373	IPO7	>sp|O95373|IPO7_HUMAN Importin-7 OS=Homo sapiens GN=IPO7 PE=1 SV=1	33	0	5433700000	6179600000	6193200000	1720400000	2524100000	2733200000	6446900000	6857500000	7580100000	6903400000	4.703e+09	6571700000	5062200000	3323400000	6803400000	6243500000	5949200000	6224600000	7.998e+09	7.494e+09	6854900000	5.47e+09	6053300000	5915400000	8430800000	9599700000	9094400000	8497600000	7010200000	8470100000	0.464351832318034	-0.0535514430769551	0.566951289555137	0.620502732632092	0.0165141575418944	0.183392787456183	0.000693976184918248	0.000164117886037882
538	O95376	ARIH2	>sp|O95376|ARI2_HUMAN E3 ubiquitin-protein ligase ARIH2 OS=Homo sapiens GN=ARIH2 PE=1 SV=1	6	3.9435e-97	175930000	121170000	150290000	4406300	108460000	94268000	130280000	149490000	122380000	88256000	72828000	207700000	174130000	39542000	73446000	159170000	99204000	111530000	0	159680000	192520000	110550000	105810000	141040000	120960000	88837000	84239000	132510000	118840000	79139000	-0.0531678902900449	-0.157489375421871	-0.472955821153456	0.419787930863411	0.615018473377518	0.903142617545271	0.28863122499698	0.617976505020813
540	O95394;O95394-4;O95394-3	PGM3	>sp|O95394|AGM1_HUMAN Phosphoacetylglucosamine mutase OS=Homo sapiens GN=PGM3 PE=1 SV=1;>sp|O95394-4|AGM1_HUMAN Isoform 3 of Phosphoacetylglucosamine mutase OS=Homo sapiens GN=PGM3;>sp|O95394-3|AGM1_HUMAN Isoform 2 of Phosphoacetylglucosamine mutase OS=Hom	9	1.1834e-33	370640000	669240000	557630000	44520000	146670000	30832000	597520000	688730000	736630000	230370000	90061000	130390000	393100000	183690000	387100000	344860000	423400000	369200000	169880000	491080000	299390000	371900000	434210000	470470000	347990000	223440000	267610000	399610000	405190000	368190000	0.0758112797058757	0.195611545627689	-0.502649379109416	0.698260924737105	0.644393407756303	0.280182305663904	0.0892618360084537	0.0233818195209465
541	O95396	MOCS3	>sp|O95396|MOCS3_HUMAN Adenylyltransferase and sulfurtransferase MOCS3 OS=Homo sapiens GN=MOCS3 PE=1 SV=1	13	4.3535e-98	113880000	254310000	282120000	94123000	82535000	116560000	364580000	93153000	144770000	252620000	49477000	110110000	152670000	75211000	183230000	177500000	166030000	183480000	315290000	261040000	203640000	176100000	135980000	271820000	274760000	0	0	233640000	202770000	178920000	0.20697638362921	0.00352707267004087	-Inf	0.20344931095917	0.14345916473971	0.777183568148401	NA	0.713615264958188
542	O95400	CD2BP2	>sp|O95400|CD2B2_HUMAN CD2 antigen cytoplasmic tail-binding protein 2 OS=Homo sapiens GN=CD2BP2 PE=1 SV=1	7	1.9173e-130	487680000	440790000	637960000	17903000	0	90160000	871890000	933930000	433470000	68777000	103550000	0	71467000	47367000	66037000	437970000	389290000	560660000	0	0	309380000	602110000	547010000	344290000	96616000	0	0	218030000	135770000	89927000	-1.76872527310489	0.241677200223531	-Inf	2.01040247332842	0.0126346790846968	0.793323869924995	NA	0.00548778698375891
545	O95433	AHSA1	>sp|O95433|AHSA1_HUMAN Activator of 90 kDa heat shock protein ATPase homolog 1 OS=Homo sapiens GN=AHSA1 PE=1 SV=1	15	0	5715900000	5948800000	6221300000	1381200000	3979100000	2799900000	6106200000	6190300000	6990900000	1.2868e+10	7108600000	2.5881e+10	7519800000	3018800000	1.7759e+10	7144600000	8592900000	8775200000	9832800000	7011800000	6336600000	7670100000	8390700000	9162400000	9430900000	9122700000	1.1525e+10	8611300000	6858800000	1.0051e+10	0.07573605406632	0.038296177893587	0.206900459634944	0.168604281741357	0.814008058518612	0.735286963642701	0.106517429177209	0.313799551915576
547	O95453-2;O95453;O95453-3	PARN	>sp|O95453-2|PARN_HUMAN Isoform 2 of Poly(A)-specific ribonuclease PARN OS=Homo sapiens GN=PARN;>sp|O95453|PARN_HUMAN Poly(A)-specific ribonuclease PARN OS=Homo sapiens GN=PARN PE=1 SV=1;>sp|O95453-3|PARN_HUMAN Isoform 3 of Poly(A)-specific ribonuclease PA	16	1.2447e-76	632360000	871770000	857210000	585640000	1470800000	305500000	602640000	551190000	852210000	3489600000	1380600000	5543600000	541410000	1126800000	2490700000	1.72e+09	1751700000	1683800000	1457700000	1940300000	2020500000	1702100000	1414500000	1956600000	1.475e+09	1430400000	2351400000	2346700000	1.344e+09	1303700000	-0.354616713593537	-0.0138340524853825	-0.220434897235731	0.340782661108154	0.732977705825808	0.80697797382986	0.965371033958577	0.981666434788758
548	O95456-2;O95456	PSMG1	>sp|O95456-2|PSMG1_HUMAN Isoform 2 of Proteasome assembly chaperone 1 OS=Homo sapiens GN=PSMG1;>sp|O95456|PSMG1_HUMAN Proteasome assembly chaperone 1 OS=Homo sapiens GN=PSMG1 PE=1 SV=1	14	2.8173e-185	2.55e+09	2358200000	2605700000	879550000	1743100000	1071900000	2797600000	2416100000	2901400000	3560600000	1969900000	7.079e+09	3264900000	1568800000	2883900000	2508700000	2396200000	2603200000	4940200000	4195800000	2825800000	2688500000	2346800000	2123900000	3431100000	2255400000	4721800000	3678100000	3772800000	3.641e+09	0.555475339447062	-0.0927904676351622	0.455185809346502	0.648265807082224	0.000117697214465429	0.51460975925518	0.259437012601408	0.0648775713289685
549	O95466-2;O95466;O95466-3	FMNL1	>sp|O95466-2|FMNL_HUMAN Isoform 2 of Formin-like protein 1 OS=Homo sapiens GN=FMNL1;>sp|O95466|FMNL_HUMAN Formin-like protein 1 OS=Homo sapiens GN=FMNL1 PE=1 SV=3;>sp|O95466-3|FMNL_HUMAN Isoform 3 of Formin-like protein 1 OS=Homo sapiens GN=FMNL1	17	1.5792e-95	3251300000	3331600000	3135900000	155230000	381150000	114290000	3324900000	3081900000	3154600000	321770000	225590000	848800000	447490000	286460000	5.38e+08	2562500000	2058700000	2405200000	1.39e+09	1000300000	685080000	2281800000	1778600000	2363500000	395030000	734840000	954060000	941760000	772260000	650240000	-1.60066465559186	-0.0376508633439823	-1.6723211433359	1.63467027999192	0.000937730181222364	0.446702613663324	0.00909720444471057	0.00052821396774476
551	O95478	NSA2	>sp|O95478|NSA2_HUMAN Ribosome biogenesis protein NSA2 homolog OS=Homo sapiens GN=NSA2 PE=1 SV=1	7	9.5799e-126	953570000	1183600000	1.011e+09	133970000	352260000	170220000	696010000	1108800000	1.083e+09	272130000	247240000	692190000	208660000	131940000	121620000	613070000	868240000	778630000	471530000	686100000	345070000	806690000	693690000	613830000	406620000	501520000	902560000	2.87e+08	391830000	213390000	-1.39219932775901	-0.118958977330957	-0.586942829773706	1.27324035042806	0.00951387557485125	0.654409431704305	0.356501389354453	0.0114415905432662
554	O95563	MPC2	>sp|O95563|MPC2_HUMAN Mitochondrial pyruvate carrier 2 OS=Homo sapiens GN=MPC2 PE=1 SV=1	4	2.1261e-08	0	73843000	106180000	0	0	7714400	128910000	153470000	79601000	0	0	0	138550000	48875000	44938000	0	62809000	69123000	0	0	0	116970000	96322000	81480000	0	0	0	97782000	87904000	72676000	0.999168689810444	1.13110522236303	-Inf	0.131936532552582	NA	NA	NA	0.398238649634585
556	O95571	ETHE1	>sp|O95571|ETHE1_HUMAN Persulfide dioxygenase ETHE1, mitochondrial OS=Homo sapiens GN=ETHE1 PE=1 SV=2	10	1.0973e-221	1303600000	1384800000	1506500000	214540000	284520000	176530000	1405600000	1058200000	1530800000	1031400000	532680000	883280000	1575300000	471330000	928550000	1104100000	1117100000	1090200000	1491900000	572650000	794120000	1013500000	984490000	1068200000	1126100000	987700000	1375300000	1381600000	1234900000	1.18e+09	0.161915429025783	-0.123132701837435	0.0288561567565218	0.285048130863218	0.0469385521131899	0.0358336038626494	0.679130522617167	0.125557840628073
557	O95573	ACSL3	>sp|O95573|ACSL3_HUMAN Long-chain-fatty-acid--CoA ligase 3 OS=Homo sapiens GN=ACSL3 PE=1 SV=3	22	0	2588800000	2902800000	2383700000	648480000	1517200000	1237300000	3441500000	3.151e+09	3489500000	3146200000	2308500000	3670700000	3527900000	2028200000	2977500000	2400100000	2393700000	2339800000	3086300000	2.725e+09	2783400000	2568700000	2638200000	2.959e+09	3459200000	3747800000	4561500000	3580700000	3.625e+09	3.714e+09	0.608313173539266	0.149886116796048	0.656376144560627	0.506490027764578	5.91208281862407e-06	0.0391447536777151	0.00392869386374503	0.000202092281058697
558	O95613-2;O95613	PCNT	>sp|O95613-2|PCNT_HUMAN Isoform 2 of Pericentrin OS=Homo sapiens GN=PCNT;>sp|O95613|PCNT_HUMAN Pericentrin OS=Homo sapiens GN=PCNT PE=1 SV=4	12	2.0886e-31	30870000	65653000	68172000	14882000	28361000	29753000	71478000	137990000	93761000	247600000	206990000	453760000	109950000	70248000	55556000	0	137940000	87179000	103260000	80608000	74605000	86182000	112730000	129310000	236930000	155390000	338500000	128650000	129550000	111030000	0.77772613268008	0.587146175960645	1.65873555933217	1.07158938337153	NA	NA	NA	0.0235521117773183
560	O95628-8;O95628-4;O95628-9;O95628-10;O95628-3;O95628-2;O95628;O95628-7;O95628-6;O95628-5	CNOT4	>sp|O95628-8|CNOT4_HUMAN Isoform 8 of CCR4-NOT transcription complex subunit 4 OS=Homo sapiens GN=CNOT4;>sp|O95628-4|CNOT4_HUMAN Isoform 4 of CCR4-NOT transcription complex subunit 4 OS=Homo sapiens GN=CNOT4;>sp|O95628-9|CNOT4_HUMAN Isoform 9 of CCR4-NOT t	6	1.3503e-42	185770000	156840000	139400000	0	64224000	8854800	189020000	201060000	172970000	34815000	26341000	341270000	81682000	50862000	76090000	147410000	110410000	130440000	0	0	0	149470000	164510000	157260000	0	0	491410000	0	0	66321000	-Inf	0.281091177167964	-Inf	0	NA	0.0861353660972827	NA	0.0861353660972827
561	O95639-3;O95639-2;O95639	CPSF4	>sp|O95639-3|CPSF4_HUMAN Isoform 3 of Cleavage and polyadenylation specificity factor subunit 4 OS=Homo sapiens GN=CPSF4;>sp|O95639-2|CPSF4_HUMAN Isoform 2 of Cleavage and polyadenylation specificity factor subunit 4 OS=Homo sapiens GN=CPSF4;>sp|O95639|CPS	11	2.9264e-108	867620000	805340000	917720000	68471000	195990000	113500000	1122500000	963520000	1169100000	641090000	295360000	817530000	566790000	136750000	348430000	734140000	787690000	752070000	348490000	645270000	465360000	788990000	770230000	898550000	512100000	396570000	925420000	546390000	401060000	476780000	-0.668810685148419	0.0578726110669371	-0.565708844860864	0.726683296215356	0.00662051960110448	0.219274380303257	0.32896842702762	0.0686151926395637
562	O95671-2;O95671;O95671-3	ASMTL	>sp|O95671-2|ASML_HUMAN Isoform 2 of N-acetylserotonin O-methyltransferase-like protein OS=Homo sapiens GN=ASMTL;>sp|O95671|ASML_HUMAN N-acetylserotonin O-methyltransferase-like protein OS=Homo sapiens GN=ASMTL PE=1 SV=3;>sp|O95671-3|ASML_HUMAN Isoform 3 o	10	4.5558e-206	361710000	477180000	475070000	99494000	86627000	205420000	410760000	448790000	316980000	539650000	255790000	384370000	408520000	346290000	546330000	527700000	572910000	495900000	332720000	216150000	0	464250000	573880000	410960000	709440000	222110000	6.44e+08	447130000	479720000	500610000	-0.149694595484926	-0.196985273496809	0.275173504682387	0.472158778179196	0.104799291333028	0.379493216024772	0.745724468101572	0.962741936804696
564	O95684-2;O95684	FGFR1OP	>sp|O95684-2|FR1OP_HUMAN Isoform 2 of FGFR1 oncogene partner OS=Homo sapiens GN=FGFR1OP;>sp|O95684|FR1OP_HUMAN FGFR1 oncogene partner OS=Homo sapiens GN=FGFR1OP PE=1 SV=1	9	0	694550000	929040000	936210000	102820000	153500000	331820000	1113700000	975590000	1101700000	193750000	152080000	498780000	263520000	180850000	306950000	697750000	690190000	701100000	526830000	529050000	681020000	668660000	673490000	645330000	378610000	423830000	626230000	404320000	555190000	515370000	-0.434197151423469	-0.0585328946670274	-0.716320001165213	0.657787106498186	0.0203892752957735	0.0233291124329017	0.0570647007993397	0.0268693780173397
565	O95685	PPP1R3D	>sp|O95685|PPR3D_HUMAN Protein phosphatase 1 regulatory subunit 3D OS=Homo sapiens GN=PPP1R3D PE=1 SV=1	5	3.8093e-18	104950000	189760000	202150000	19296000	17545000	21519000	230160000	204130000	209430000	96464000	118720000	0	124380000	56151000	1.15e+08	128550000	124730000	114350000	131500000	93497000	122150000	110080000	113920000	119330000	153710000	222690000	0	166030000	150440000	162010000	0.402790865523218	-0.105270948670665	0.3269190262365	0.508061814193884	0.00454917567638008	0.183558947107031	NA	0.000505162574330157
566	O95696;O95696-2	BRD1	>sp|O95696|BRD1_HUMAN Bromodomain-containing protein 1 OS=Homo sapiens GN=BRD1 PE=1 SV=1;>sp|O95696-2|BRD1_HUMAN Isoform 2 of Bromodomain-containing protein 1 OS=Homo sapiens GN=BRD1	7	4.5922e-16	56820000	46557000	44588000	15470000	0	0	63440000	89433000	68799000	0	0	0	0	0	12396000	50988000	37169000	39293000	0	0	0	44576000	39254000	50106000	0	0	0	0	0	0	-Inf	0.0693701955254826	-Inf	0	NA	0.674315951557438	NA	0.674315951557438
567	O95714	HERC2	>sp|O95714|HERC2_HUMAN E3 ubiquitin-protein ligase HERC2 OS=Homo sapiens GN=HERC2 PE=1 SV=2	32	1.2434e-184	499780000	526290000	793600000	42286000	87201000	61302000	426490000	570210000	627720000	107160000	66343000	145050000	76111000	33845000	108300000	621820000	360600000	548200000	191270000	117550000	153870000	320980000	442030000	771470000	113430000	99564000	344060000	195120000	0	124350000	-2.03667524262842	-0.206937463411582	-2.16927949502429	1.96234203161271	NA	0.90509861806764	0.0541093009604684	0.0492934681344163
568	O95747	OXSR1	>sp|O95747|OXSR1_HUMAN Serine/threonine-protein kinase OSR1 OS=Homo sapiens GN=OXSR1 PE=1 SV=1	11	3.0146e-102	1122300000	1750200000	1479500000	392080000	810820000	1467600000	1705500000	1472500000	1152400000	1319200000	844310000	2905400000	1506400000	581480000	1721700000	1668400000	1470400000	1527600000	1654100000	1227500000	2101600000	1407200000	1461300000	1467500000	1786100000	1365300000	2777300000	1797200000	1460200000	1779800000	0.194367652974666	-0.0900950895310044	0.199465377652449	0.289560467183454	0.396148510164842	0.14320413504525	0.40145916997593	0.41120709127851
570	O95757	HSPA4L	>sp|O95757|HS74L_HUMAN Heat shock 70 kDa protein 4L OS=Homo sapiens GN=HSPA4L PE=1 SV=3	26	0	1310300000	1516100000	1767300000	246340000	349700000	427810000	1730500000	1772400000	1901900000	1210500000	610690000	1515300000	1323300000	439530000	1168900000	1250400000	1.1e+09	1189300000	1.522e+09	1048800000	696850000	1155100000	1199100000	1.266e+09	1324800000	1229700000	4267400000	1500100000	1021200000	1202100000	0.0268923234878872	0.0232873864775363	0.167109985835258	0.143822599357722	0.753771596504144	0.639744043531538	0.299157815893583	0.366885995381524
571	O95758-1;O95758-6;O95758-2;O95758;O95758-5;O95758-4;O95758-7	PTBP3	>sp|O95758-1|PTBP3_HUMAN Isoform 1 of Polypyrimidine tract-binding protein 3 OS=Homo sapiens GN=PTBP3;>sp|O95758-6|PTBP3_HUMAN Isoform 6 of Polypyrimidine tract-binding protein 3 OS=Homo sapiens GN=PTBP3;>sp|O95758-2|PTBP3_HUMAN Isoform 2 of Polypyrimidine	10	3.2255e-238	302900000	322780000	218040000	91990000	50065000	0	411580000	426350000	399070000	794630000	430310000	681450000	316230000	166900000	717460000	246500000	201520000	180850000	321580000	289230000	0	202940000	267420000	231310000	859360000	693230000	1542700000	747840000	375880000	891100000	1.83493032593293	0.14202832465183	2.03546331330564	1.89343498865381	0.0163789561451597	0.408013975254971	0.00380347293106364	0.000926526865449413
573	O95777	NAA38	>sp|O95777|NAA38_HUMAN N-alpha-acetyltransferase 38, NatC auxiliary subunit OS=Homo sapiens GN=NAA38 PE=1 SV=3	5	0	1426800000	1329100000	1371900000	379230000	845590000	2.209e+09	1411300000	1443600000	1342800000	1336500000	794720000	4687800000	2225400000	1432700000	1472900000	1589800000	1536600000	1385300000	909340000	2.438e+09	3449900000	1280900000	1503900000	1365800000	2138600000	1994300000	2314800000	2311400000	1570100000	2056500000	0.451482431884244	-0.138962400933042	0.507958028626128	0.64692042955917	0.096341236750626	0.249707339499162	0.00394248581587772	0.00544866894745683
574	O95782-2;O95782	AP2A1	>sp|O95782-2|AP2A1_HUMAN Isoform B of AP-2 complex subunit alpha-1 OS=Homo sapiens GN=AP2A1;>sp|O95782|AP2A1_HUMAN AP-2 complex subunit alpha-1 OS=Homo sapiens GN=AP2A1 PE=1 SV=3	36	0	4916200000	6634500000	7019100000	1.409e+09	1796800000	1526300000	7876900000	7917400000	7979500000	6077300000	3198700000	5847900000	5169300000	2553200000	5.15e+09	4505700000	5202100000	4843200000	6788800000	4805900000	5547600000	5404100000	5401300000	5632800000	5344800000	5020600000	8189500000	6701200000	5915300000	5.645e+09	0.28636743986477	0.155970473025115	0.140052065768596	0.146315374096173	0.026462285664749	0.0477366856916965	0.238928310020428	0.265207171536964
576	O95816	BAG2	>sp|O95816|BAG2_HUMAN BAG family molecular chaperone regulator 2 OS=Homo sapiens GN=BAG2 PE=1 SV=1	10	1.7166e-114	1855400000	2554300000	1688900000	276150000	537210000	1300700000	1736700000	2.227e+09	1491800000	1360400000	1057800000	3428800000	1523900000	1376500000	1.624e+09	2265500000	1982700000	1633900000	1809400000	1.89e+09	2230800000	2130200000	2295900000	1868400000	1607300000	1595100000	3111300000	2137100000	1623500000	1688100000	-0.215968441353397	0.119620077832111	-0.28672957969147	0.406349657523582	0.588340624800919	0.551007199284813	0.913787765446076	0.877089864763163
577	O95817	BAG3	>sp|O95817|BAG3_HUMAN BAG family molecular chaperone regulator 3 OS=Homo sapiens GN=BAG3 PE=1 SV=3	13	3.1197e-152	1098200000	1130600000	1019600000	182210000	213140000	237760000	1541200000	1584800000	1713800000	664610000	338520000	602840000	424660000	270790000	438090000	1166500000	1214700000	1111600000	749970000	696510000	810790000	1227800000	1.385e+09	1.473e+09	757970000	649270000	441460000	641980000	546960000	565790000	-1.0410829514204	0.250464441554278	-0.842531079492609	1.29154739297468	0.00023331537331984	0.0595537093690109	0.0153840539057673	0.000225022041648854
579	O95822-2;O95822	MLYCD	>sp|O95822-2|DCMC_HUMAN Isoform Cytoplasmic+peroxisomal of Malonyl-CoA decarboxylase, mitochondrial OS=Homo sapiens GN=MLYCD;>sp|O95822|DCMC_HUMAN Malonyl-CoA decarboxylase, mitochondrial OS=Homo sapiens GN=MLYCD PE=1 SV=3	8	1.0529e-25	372070000	623940000	624890000	36018000	189250000	8916900	743980000	503790000	773910000	396090000	261660000	336180000	98005000	246540000	325390000	416070000	484030000	368480000	533180000	437630000	0	379240000	400700000	406060000	288780000	560280000	428790000	156380000	363440000	360960000	-0.228341123741172	-0.0776575868218058	0.0200911638725282	0.248432287613701	0.21464927450696	0.49307778910953	0.919303393026599	0.329420262853166
580	O95825	CRYZL1	>sp|O95825|QORL1_HUMAN Quinone oxidoreductase-like protein 1 OS=Homo sapiens GN=CRYZL1 PE=1 SV=2	6	1.7403e-24	179930000	466180000	294420000	37304000	10122000	15923000	483130000	427250000	382980000	172090000	53946000	0	123180000	123150000	70259000	243240000	465430000	381720000	249960000	0	0	438970000	525630000	281330000	125010000	0	0	0	179340000	0	-Inf	0.27231251627114	-Inf	0	NA	0.638400547482276	NA	0.638400547482276
581	O95831-3;O95831;O95831-6;O95831-4	AIFM1	>sp|O95831-3|AIFM1_HUMAN Isoform 3 of Apoptosis-inducing factor 1, mitochondrial OS=Homo sapiens GN=AIFM1;>sp|O95831|AIFM1_HUMAN Apoptosis-inducing factor 1, mitochondrial OS=Homo sapiens GN=AIFM1 PE=1 SV=1;>sp|O95831-6|AIFM1_HUMAN Isoform 6 of Apoptosis-i	22	0	6571400000	8507600000	8026100000	1425800000	3162500000	2880300000	8907600000	8278800000	8647500000	5275900000	3267800000	6.022e+09	5251200000	3762100000	4524600000	6942600000	7403900000	6802800000	7130400000	7059400000	5666200000	6827500000	7073800000	7079100000	6613300000	6163100000	9.224e+09	7288500000	6839100000	6505200000	-0.043769023622686	0.00490992184915059	-0.0922051597249292	0.0971150815740799	0.578342856725399	0.803118461561041	0.858359400342028	0.959814871080708
583	O95861;O95861-2	BPNT1	>sp|O95861|BPNT1_HUMAN 3(2),5-bisphosphate nucleotidase 1 OS=Homo sapiens GN=BPNT1 PE=1 SV=1;>sp|O95861-2|BPNT1_HUMAN Isoform 2 of 3(2),5-bisphosphate nucleotidase 1 OS=Homo sapiens GN=BPNT1	14	8.7848e-128	1011900000	1518900000	1637700000	304030000	368010000	311090000	2196900000	1755400000	1895500000	609710000	429180000	687920000	944070000	495210000	822620000	1067800000	1260800000	1.191e+09	704170000	1041200000	955250000	1297500000	1327500000	1126900000	782980000	766030000	822880000	1.253e+09	1336900000	1115200000	0.0949374384522672	0.14528556237565	-0.583401614497235	0.728687176872885	0.518616324759825	0.418687303340818	0.00178805458645419	0.000281259592196192
584	O95864;O95864-3;O95864-2	FADS2	>sp|O95864|FADS2_HUMAN Fatty acid desaturase 2 OS=Homo sapiens GN=FADS2 PE=1 SV=1;>sp|O95864-3|FADS2_HUMAN Isoform 3 of Fatty acid desaturase 2 OS=Homo sapiens GN=FADS2;>sp|O95864-2|FADS2_HUMAN Isoform 2 of Fatty acid desaturase 2 OS=Homo sapiens GN=FADS2	7	1.6768e-80	60253000	294490000	179130000	321820000	550810000	1549800000	428740000	428370000	417560000	191470000	157170000	454440000	1.126e+09	615380000	671740000	165460000	318510000	260650000	1.455e+09	1235600000	2715400000	446840000	458550000	456110000	395680000	356810000	855220000	1121600000	897810000	897330000	1.85486829956729	0.877839935139507	0.672792279018585	1.1820760205487	0.00254591718874626	0.0300388549622597	0.098003598780594	0.00333548190460263
585	O95865	DDAH2	>sp|O95865|DDAH2_HUMAN N(G),N(G)-dimethylarginine dimethylaminohydrolase 2 OS=Homo sapiens GN=DDAH2 PE=1 SV=1	11	7.8349e-58	358610000	414080000	412400000	82191000	236740000	132640000	628940000	635890000	615060000	407810000	277830000	244980000	552140000	311810000	645760000	458610000	406330000	321100000	497190000	436440000	337660000	421100000	396150000	496240000	529570000	399450000	0	784600000	404770000	457990000	0.212197837351402	0.091044614771802	0.0148966685344786	0.197301168816923	0.264870469963293	0.433498731894141	NA	0.368028644559153
588	O95983-2;O95983	MBD3	>sp|O95983-2|MBD3_HUMAN Isoform 2 of Methyl-CpG-binding domain protein 3 OS=Homo sapiens GN=MBD3;>sp|O95983|MBD3_HUMAN Methyl-CpG-binding domain protein 3 OS=Homo sapiens GN=MBD3 PE=1 SV=1	7	5.3636e-245	384100000	431730000	533820000	64623000	311790000	617410000	509120000	654790000	616380000	771180000	421940000	601500000	905810000	590120000	936670000	616790000	646050000	573430000	245270000	959490000	1.062e+09	612030000	534220000	684340000	816720000	637540000	1016200000	966970000	975900000	883050000	0.659727332792391	-0.000141426825021444	0.41609775878191	0.659868759617412	0.000792272620759118	0.934135558300715	0.114453351903619	0.010975283639183
589	O95989	NUDT3	>sp|O95989|NUDT3_HUMAN Diphosphoinositol polyphosphate phosphohydrolase 1 OS=Homo sapiens GN=NUDT3 PE=1 SV=1	5	2.2492e-29	437420000	137220000	111380000	109410000	57636000	286900000	115080000	94152000	297410000	204440000	186700000	322150000	367890000	244150000	384220000	251080000	143350000	124670000	526050000	0	600890000	230130000	202910000	259120000	248150000	272550000	309450000	786410000	405930000	421230000	1.28355820175286	0.411399080125926	0.655470933284599	0.872159121626931	0.0201054850291329	0.21607437206103	0.0830429534580998	0.00609628610975729
590	O95997;Q9NZH5-2;Q9NZH5	PTTG1;PTTG2	>sp|O95997|PTTG1_HUMAN Securin OS=Homo sapiens GN=PTTG1 PE=1 SV=1;>sp|Q9NZH5-2|PTTG2_HUMAN Isoform 2 of Securin-2 OS=Homo sapiens GN=PTTG2;>sp|Q9NZH5|PTTG2_HUMAN Securin-2 OS=Homo sapiens GN=PTTG2 PE=1 SV=2	3	1.9297e-06	53120000	71532000	63796000	0	58658000	12629000	91390000	131340000	214260000	133800000	44887000	55890000	0	0	0	107670000	96353000	107300000	0	69292000	0	127490000	102300000	274500000	0	0	0	0	0	0	-Inf	0.296934426278873	-Inf	0	NA	0.265919442138406	NA	0.265919442138406
592	O96000	NDUFB10	>sp|O96000|NDUBA_HUMAN NADH dehydrogenase [ubiquinone] 1 beta subcomplex subunit 10 OS=Homo sapiens GN=NDUFB10 PE=1 SV=3	8	1.6874e-87	2939500000	3587400000	3810400000	870670000	1112300000	932360000	3.497e+09	4032600000	4076200000	2159800000	1365700000	925140000	898080000	845950000	1573300000	2490200000	3017900000	3314500000	2192500000	2786200000	2327100000	2971200000	3238300000	3045100000	2439200000	2342600000	2735500000	1869300000	1645400000	1705100000	-0.786385024329681	0.0502482298583741	-0.269833321182453	0.836633254188055	0.00491496828237684	0.571781162968383	0.18140931327071	0.000251478472249665
593	O96005	CLPTM1	>sp|O96005|CLPT1_HUMAN Cleft lip and palate transmembrane protein 1 OS=Homo sapiens GN=CLPTM1 PE=1 SV=1	4	7.3877e-62	344130000	263500000	315140000	33805000	8419600	55692000	331930000	310280000	342630000	208280000	125570000	142650000	149020000	95974000	92509000	321140000	264380000	321790000	223930000	0	229420000	323050000	369630000	326590000	239420000	260490000	0	146060000	175330000	133330000	-1.05007192322352	0.110847558165729	-0.337089385760083	1.16091948138925	0.0025926021771751	0.203836132805136	NA	0.000232311290801983
594	O96007	MOCS2	>sp|O96007|MOC2B_HUMAN Molybdopterin synthase catalytic subunit OS=Homo sapiens GN=MOCS2 PE=1 SV=1	3	4.6665e-29	74526000	127600000	147390000	7640000	54706000	65438000	130360000	177570000	145620000	177930000	182420000	676440000	87832000	46997000	230150000	136230000	196890000	203360000	0	212790000	73993000	0	226090000	0	226510000	303250000	1.343e+09	75727000	72280000	280420000	-1.23968220635947	-Inf	0.761945757822607	2.00162796418208	0.41254083040408	NA	0.171091621716157	0.136174702969827
598	O96019;O96019-2	ACTL6A	>sp|O96019|ACL6A_HUMAN Actin-like protein 6A OS=Homo sapiens GN=ACTL6A PE=1 SV=1;>sp|O96019-2|ACL6A_HUMAN Isoform 2 of Actin-like protein 6A OS=Homo sapiens GN=ACTL6A	13	0	1668200000	2.221e+09	2.035e+09	430800000	678960000	929100000	2694600000	2053700000	2107800000	3448700000	1966900000	7890900000	1618200000	1086700000	2735300000	1907400000	2152700000	2081100000	2822400000	2467500000	2736500000	2216100000	2.064e+09	1785600000	2243500000	2216800000	3779300000	2846900000	2409800000	3074600000	0.475833730702644	0.0118848834935232	0.132193096746614	0.46394884720912	0.02003583606493	0.846650113701782	0.217117775162316	0.114270311809578
600	O96028;O96028-5;O96028-3	WHSC1	>sp|O96028|NSD2_HUMAN Histone-lysine N-methyltransferase NSD2 OS=Homo sapiens GN=WHSC1 PE=1 SV=1;>sp|O96028-5|NSD2_HUMAN Isoform 5 of Histone-lysine N-methyltransferase NSD2 OS=Homo sapiens GN=WHSC1;>sp|O96028-3|NSD2_HUMAN Isoform 3 of Histone-lysine N-met	27	3.6585e-237	1174700000	1180800000	1027900000	92638000	345830000	327110000	1280900000	1180300000	1454400000	333930000	199170000	357510000	323110000	2.77e+08	437510000	1.191e+09	1081100000	920950000	495610000	856780000	381180000	1356100000	1200100000	1061100000	542630000	370200000	247840000	539930000	1.092e+09	649890000	-0.711705189337799	0.173181981872503	-1.52359584321783	1.69677782509033	0.167638028571835	0.291208896471636	0.0113866188353875	0.00365402587605117
602	P00167-2;P00167;P00167-3	CYB5A	>sp|P00167-2|CYB5_HUMAN Isoform 2 of Cytochrome b5 OS=Homo sapiens GN=CYB5A;>sp|P00167|CYB5_HUMAN Cytochrome b5 OS=Homo sapiens GN=CYB5A PE=1 SV=2;>sp|P00167-3|CYB5_HUMAN Isoform 3 of Cytochrome b5 OS=Homo sapiens GN=CYB5A	3	2.3829e-49	282460000	421110000	289400000	65893000	94527000	144280000	413450000	427310000	299300000	123840000	135660000	227550000	193350000	75339000	130280000	437830000	350980000	321220000	286600000	204160000	228720000	381370000	393700000	306510000	257340000	285720000	359640000	302260000	216810000	239840000	-0.625491973574133	0.043627098318138	-0.372962235530502	0.669119071892271	0.0472827148570154	0.856473781960339	0.198413365370522	0.0606010716627452
603	P00338;P00338-3;P00338-4;P00338-5;P00338-2	LDHA	>sp|P00338|LDHA_HUMAN L-lactate dehydrogenase A chain OS=Homo sapiens GN=LDHA PE=1 SV=2;>sp|P00338-3|LDHA_HUMAN Isoform 3 of L-lactate dehydrogenase A chain OS=Homo sapiens GN=LDHA;>sp|P00338-4|LDHA_HUMAN Isoform 4 of L-lactate dehydrogenase A chain OS=Hom	26	0	1.1355e+11	1.2605e+11	1.2962e+11	3.1562e+10	6.5439e+10	5.6629e+10	9.9748e+10	9.3277e+10	1.0564e+11	7.1406e+10	6.2269e+10	5.0784e+10	9.5713e+10	6.9156e+10	1.0971e+11	7.4599e+10	6.5961e+10	7.9122e+10	1.4459e+11	1.2845e+11	1.6457e+11	7.5483e+10	7.7752e+10	6.3466e+10	9.6981e+10	8.7755e+10	8.0094e+10	1.4271e+11	1.4678e+11	1.3153e+11	0.962632266803245	0.0437695034009711	0.261099068702625	0.918862763402274	0.000487821724081795	0.867529809071056	0.0723342755777522	5.88932646780587e-05
604	P00367;P49448	GLUD1;GLUD2	>sp|P00367|DHE3_HUMAN Glutamate dehydrogenase 1, mitochondrial OS=Homo sapiens GN=GLUD1 PE=1 SV=2;>sp|P49448|DHE4_HUMAN Glutamate dehydrogenase 2, mitochondrial OS=Homo sapiens GN=GLUD2 PE=1 SV=2	27	0	1.1061e+10	1.3163e+10	1.2274e+10	1910300000	6.529e+09	4120800000	1.5185e+10	1.3437e+10	1.5179e+10	8922600000	7161100000	8851200000	7592200000	9440600000	1.6291e+10	1.1666e+10	1.2558e+10	1.2565e+10	1.1298e+10	1.242e+10	1.0589e+10	1.3748e+10	1.37e+10	1.3159e+10	1.033e+10	1.1165e+10	1.6409e+10	1.0135e+10	1.2133e+10	1.2247e+10	-0.0153756460518869	0.159863932454685	-0.135328709570731	0.295192642025416	0.370232888986171	0.0250283338974426	0.952316959145734	0.556012279747308
605	P00374	DHFR	>sp|P00374|DYR_HUMAN Dihydrofolate reductase OS=Homo sapiens GN=DHFR PE=1 SV=2	9	3.6146e-55	518650000	877290000	963760000	81032000	148040000	120740000	1.111e+09	412720000	744970000	118450000	123220000	138040000	91786000	0	315880000	328890000	447760000	428330000	383570000	436160000	590920000	661820000	451290000	599890000	0	0	0	404940000	0	686740000	0.011733364288185	0.578723187105252	-Inf	0.566989822817067	NA	0.0809420361639253	NA	0.0809420361639253
606	P00387-2;P00387;P00387-3	CYB5R3	>sp|P00387-2|NB5R3_HUMAN Isoform 2 of NADH-cytochrome b5 reductase 3 OS=Homo sapiens GN=CYB5R3;>sp|P00387|NB5R3_HUMAN NADH-cytochrome b5 reductase 3 OS=Homo sapiens GN=CYB5R3 PE=1 SV=3;>sp|P00387-3|NB5R3_HUMAN Isoform 3 of NADH-cytochrome b5 reductase 3 OS	12	0	1519800000	1520700000	1509500000	565730000	761060000	1226200000	1952600000	1977500000	2121800000	2833100000	1573300000	5390600000	1590900000	823760000	1885200000	2491900000	2.43e+09	2072800000	2640100000	2558300000	2726600000	2174100000	2411400000	2405500000	3067300000	3147700000	4582100000	2659200000	2.171e+09	2626100000	0.171622172707907	0.0450371180612879	0.432998366114062	0.387961248052774	0.51092735961179	0.982302790893534	0.0416032846545578	0.0165731880248904
607	P00390-2;P00390;P00390-4;P00390-3;P00390-5	GSR	>sp|P00390-2|GSHR_HUMAN Isoform Cytoplasmic of Glutathione reductase, mitochondrial OS=Homo sapiens GN=GSR;>sp|P00390|GSHR_HUMAN Glutathione reductase, mitochondrial OS=Homo sapiens GN=GSR PE=1 SV=2;>sp|P00390-4|GSHR_HUMAN Isoform 3 of Glutathione reductas	12	0	1769600000	2102500000	2261800000	377380000	415880000	494700000	2373400000	2.874e+09	3260100000	926330000	1135300000	750850000	1066900000	714740000	1.11e+09	2224800000	1709300000	1573100000	1815500000	1549700000	1140300000	1.72e+09	1872500000	1899300000	1204900000	1410200000	1230100000	1466100000	1790100000	1226200000	-0.324372991351217	0.0286092169144284	-0.577580898693056	0.606190115607484	0.243434587741942	0.948926218668684	0.0386546876881524	0.0379801482320798
608	P00403	MT-CO2	>sp|P00403|COX2_HUMAN Cytochrome c oxidase subunit 2 OS=Homo sapiens GN=MT-CO2 PE=1 SV=1	5	1.1289e-178	3249200000	4780600000	5.282e+09	1229300000	272230000	946620000	4897800000	5665700000	5423100000	2799200000	1268300000	1243200000	2.748e+09	964100000	2820600000	1840700000	1709700000	2218900000	0	0	0	2408900000	2255600000	2930700000	3939900000	1735600000	2182100000	6783500000	3035300000	4119400000	1.09900043701858	0.324940720748659	0.182283434289111	0.916717002729467	0.0280059363036485	0.0676658684515969	0.379197176352828	0.0552660229578075
609	P00491	PNP	>sp|P00491|PNPH_HUMAN Purine nucleoside phosphorylase OS=Homo sapiens GN=PNP PE=1 SV=2	20	0	2.9717e+10	3.4157e+10	3.6014e+10	7448800000	1.6324e+10	1.6589e+10	3.8875e+10	3.8476e+10	3.6031e+10	8.5603e+10	5.978e+10	1.0595e+11	4.824e+10	3.6802e+10	7.8028e+10	3.7054e+10	3.8994e+10	4.5263e+10	3.5922e+10	3.8189e+10	3.6353e+10	4.6207e+10	4.3497e+10	3.7266e+10	5.4813e+10	5.0641e+10	5.2331e+10	5.8162e+10	7.5543e+10	5.6342e+10	0.52440091123446	0.105239932904287	0.371989859450076	0.419160978330174	0.0159820332701541	0.633659350283897	0.0143956084452232	0.00433126639201471
610	P00492	HPRT1	>sp|P00492|HPRT_HUMAN Hypoxanthine-guanine phosphoribosyltransferase OS=Homo sapiens GN=HPRT1 PE=1 SV=2	12	0	7604100000	8530700000	8653600000	1535300000	3802400000	4834100000	1.0347e+10	8630900000	7657900000	5615100000	5053300000	5148900000	5329300000	4229500000	6810400000	7796600000	9138100000	8635300000	6788500000	6291300000	6979400000	9541400000	8694400000	7655300000	7800500000	8158700000	6546500000	7415300000	7051800000	8.214e+09	-0.200912693925996	0.0286687159267577	-0.127851153283533	0.229581409852754	0.13732159618535	0.899934063982642	0.186814508864367	0.228425817673444
611	P00505	GOT2	>sp|P00505|AATM_HUMAN Aspartate aminotransferase, mitochondrial OS=Homo sapiens GN=GOT2 PE=1 SV=3	29	0	2.0267e+10	2.756e+10	2.7576e+10	5937100000	6618400000	4841800000	2.9241e+10	3.2346e+10	3.1336e+10	2.8372e+10	1.6488e+10	2.7751e+10	1.3416e+10	8646700000	4.8974e+10	3.1874e+10	3.4254e+10	3.4362e+10	2.0438e+10	1.5509e+10	2.216e+10	3.0703e+10	3.3437e+10	3.264e+10	2.324e+10	2.8004e+10	2.6168e+10	2.574e+10	2.454e+10	2.4114e+10	-0.448882287681878	-0.0373764793732878	-0.356213872149367	0.411505808308591	0.000662124610545864	0.346293908383434	0.0116469830627901	0.000413407095124651
612	P00558	PGK1	>sp|P00558|PGK1_HUMAN Phosphoglycerate kinase 1 OS=Homo sapiens GN=PGK1 PE=1 SV=3	27	0	9.219e+10	1.0129e+11	1.0401e+11	2.8947e+10	5.0074e+10	6.2871e+10	1.3383e+11	1.2405e+11	1.2606e+11	8.8416e+10	6.5103e+10	8.6106e+10	1.0709e+11	6.2907e+10	1.1794e+11	1.0032e+11	9.2624e+10	1.0342e+11	1.2022e+11	1.3128e+11	8.9776e+10	1.04e+11	1.015e+11	1.0577e+11	1.0095e+11	9.5063e+10	1.1272e+11	1.3343e+11	1.4158e+11	1.4501e+11	0.519209770380843	0.0741758182042273	0.031233200507246	0.487976569873597	0.0010565912803442	0.226112468462588	0.545107305750841	0.000235568203459131
613	P00813	ADA	>sp|P00813|ADA_HUMAN Adenosine deaminase OS=Homo sapiens GN=ADA PE=1 SV=3	6	1.8155e-50	431190000	548030000	498610000	98049000	64865000	198160000	341970000	520610000	549430000	143850000	74428000	185410000	169250000	250390000	209030000	224350000	598920000	650050000	293990000	253620000	287440000	214950000	689960000	371910000	521330000	451360000	319280000	171740000	395100000	277560000	-0.823236735131064	-0.401082866957736	-0.121757835902839	0.701478899228225	0.288750687407491	0.765472891213044	0.89898163724188	0.584397700015635
615	P00918	CA2	>sp|P00918|CAH2_HUMAN Carbonic anhydrase 2 OS=Homo sapiens GN=CA2 PE=1 SV=2	11	0	3538800000	4254700000	3557400000	781530000	1446100000	1595800000	3131700000	2.946e+09	3903600000	2.485e+09	1715700000	7992900000	2.427e+09	1826500000	2489200000	5833300000	4816800000	4266700000	4439400000	4497600000	3553800000	3256100000	3408100000	4074700000	3063700000	2890100000	5204100000	4.542e+09	3714900000	2956400000	-0.420580295442672	-0.54493600381879	-0.698628637057162	0.278048341614489	0.130293753592549	0.0462158318959819	0.200316145291655	0.275473903853881
616	P00966	ASS1	>sp|P00966|ASSY_HUMAN Argininosuccinate synthase OS=Homo sapiens GN=ASS1 PE=1 SV=2	24	0	7895300000	8620800000	9044800000	2076100000	4052800000	4403100000	1.1263e+10	8694900000	9730600000	1.0289e+10	8762200000	9614800000	7776700000	8356900000	1.1513e+10	7245800000	7675300000	7999800000	1.0857e+10	1.3693e+10	1.4025e+10	7666500000	7211100000	6424400000	9213700000	1.1293e+10	6793200000	1.4184e+10	1.2316e+10	1.161e+10	0.688832579905091	-0.0834099387606443	0.270151336776797	0.772242518665735	0.00155779574019867	0.273737648676563	0.363017849631287	0.00563417466324193
617	P01040	CSTA	>sp|P01040|CYTA_HUMAN Cystatin-A OS=Homo sapiens GN=CSTA PE=1 SV=1	5	3.3537e-49	898350000	827750000	1242200000	428290000	575290000	218140000	1224600000	930190000	1280500000	1074100000	897720000	697480000	1217100000	561800000	843460000	1518800000	783990000	1110600000	1756300000	1.3e+09	491180000	1068800000	1149500000	1049500000	1358300000	1353700000	1342400000	1587700000	970060000	900120000	-0.230096871054983	-0.0902508466514402	0.250665292138109	0.480762163193092	0.954838001859961	0.967260795067471	0.337356480560308	0.6221575247033
619	P01111	NRAS	>sp|P01111|RASN_HUMAN GTPase NRas OS=Homo sapiens GN=NRAS PE=1 SV=1	7	1.2687e-116	115200000	90789000	109460000	15007000	110330000	40882000	146330000	93541000	258230000	736880000	442120000	947570000	260490000	158310000	249400000	0	0	0	0	0	54698000	0	0	275070000	643860000	639470000	716830000	317110000	426820000	289940000	NA	NA	NA	NA	NA	NA	NA	0.0053740725861129
621	P01116-2;P01116	KRAS	>sp|P01116-2|RASK_HUMAN Isoform 2B of GTPase KRas OS=Homo sapiens GN=KRAS;>sp|P01116|RASK_HUMAN GTPase KRas OS=Homo sapiens GN=KRAS PE=1 SV=1	8	2.3236e-161	1341600000	1773800000	2005500000	368470000	913620000	228240000	2254100000	2137300000	2026100000	1849500000	1122700000	3065400000	1206400000	1243400000	1632300000	1795700000	1299300000	1334300000	1495100000	2599600000	411360000	1212600000	1357100000	1200500000	2041700000	2732100000	1750900000	1005700000	2713800000	2126900000	0.526635989320499	-0.284012487138643	0.467654682716439	0.810648476459141	0.547122286667914	0.243469190885901	0.0841689646913624	0.218066246375232
623	P02545;P02545-6;P02545-3;P02545-5;P02545-4	LMNA	>sp|P02545|LMNA_HUMAN Prelamin-A/C OS=Homo sapiens GN=LMNA PE=1 SV=1;>sp|P02545-6|LMNA_HUMAN Isoform 6 of Prelamin-A/C OS=Homo sapiens GN=LMNA;>sp|P02545-3|LMNA_HUMAN Isoform ADelta10 of Prelamin-A/C OS=Homo sapiens GN=LMNA;>sp|P02545-5|LMNA_HUMAN Isoform	44	0	1.2405e+10	1.2508e+10	1.0728e+10	1459100000	4686200000	4439700000	1.3592e+10	1.2361e+10	1.1865e+10	8959300000	7039600000	1.0246e+10	8829900000	5364800000	7821100000	1.2769e+10	1.3586e+10	1.2177e+10	8566700000	8388300000	7604600000	1.2405e+10	1.2849e+10	1.2257e+10	9458200000	9618800000	9600500000	1.0881e+10	1.0603e+10	9105600000	-0.276622053239419	-0.0501728349459766	-0.419913120819888	0.369740285873912	0.0219673725961615	0.494778514530771	0.000788981542360806	0.000443527755295288
624	P02545-2	LMNA	>sp|P02545-2|LMNA_HUMAN Isoform C of Prelamin-A/C OS=Homo sapiens GN=LMNA	42	0	895610000	924350000	1117200000	170800000	271770000	246910000	770310000	939670000	1531300000	495110000	423060000	396960000	783500000	357990000	925690000	1305200000	1.265e+09	1463700000	789600000	467570000	416260000	1069700000	1344600000	1.936e+09	790930000	756290000	632210000	889180000	562580000	1259200000	-0.596665415567769	-3.57647171055331e-05	-0.830201371193087	0.830165606475982	0.132162235605524	0.804215641069252	0.00162276158575792	0.0342315612401085
627	P02751-14;P02751-8;P02751-3;P02751;P02751-9;P02751-17;P02751-7;P02751-15;P02751-10;P02751-6;P02751-5;P02751-11;P02751-12;P02751-13;P02751-4	FN1	>sp|P02751-14|FINC_HUMAN Isoform 14 of Fibronectin OS=Homo sapiens GN=FN1;>sp|P02751-8|FINC_HUMAN Isoform 8 of Fibronectin OS=Homo sapiens GN=FN1;>sp|P02751-3|FINC_HUMAN Isoform 3 of Fibronectin OS=Homo sapiens GN=FN1;>sp|P02751|FINC_HUMAN Fibronectin OS=H	30	0	2555800000	1276800000	6946300000	102440000	322070000	499280000	433830000	1387600000	7648300000	50625000	80994000	66312000	73155000	30092000	54353000	2122700000	775010000	6513600000	647720000	453780000	735270000	266640000	1081900000	6904100000	37366000	75885000	0	0	0	0	-Inf	-1.53586589398088	-6.39156310815256	4.85569721417168	NA	0.644297048926791	NA	0.644297048926791
629	P02794	FTH1	>sp|P02794|FRIH_HUMAN Ferritin heavy chain OS=Homo sapiens GN=FTH1 PE=1 SV=2	5	1.7045e-17	250900000	361940000	255980000	16829000	72867000	53628000	288980000	272380000	306750000	35838000	39705000	62170000	0	0	26675000	144570000	237980000	177970000	0	206010000	0	212030000	219240000	180460000	0	0	82732000	0	0	0	-Inf	0.182465055052783	-Inf	0	NA	0.539303686300526	NA	0.539303686300526
633	P03915	MT-ND5	>sp|P03915|NU5M_HUMAN NADH-ubiquinone oxidoreductase chain 5 OS=Homo sapiens GN=MT-ND5 PE=1 SV=2	3	1.0664e-139	112960000	176670000	216760000	97062000	51631000	63530000	202350000	237970000	165050000	317570000	251090000	0	206050000	86365000	258540000	82321000	91923000	108520000	298580000	3.43e+08	301740000	92456000	96420000	112500000	344240000	580630000	0	254480000	269770000	311320000	1.5170939661877	0.0327683799450565	1.86877879049712	1.83601041055206	0.000410281103390068	0.541816583225267	NA	4.42461211533493e-05
634	P03928	MT-ATP8	>sp|P03928|ATP8_HUMAN ATP synthase protein 8 OS=Homo sapiens GN=MT-ATP8 PE=1 SV=1	2	1.3808e-16	206750000	267200000	262450000	29692000	22825000	0	416630000	287900000	331780000	63924000	45316000	37172000	181410000	27301000	74475000	197060000	107970000	133630000	0	0	0	156290000	167130000	138140000	0	0	0	98574000	0	0	-Inf	0.0960848155439803	-Inf	0	NA	0.689355729045938	NA	0.689355729045938
635	P04035-2;P04035;P04035-3	HMGCR	>sp|P04035-2|HMDH_HUMAN Isoform 2 of 3-hydroxy-3-methylglutaryl-coenzyme A reductase OS=Homo sapiens GN=HMGCR;>sp|P04035|HMDH_HUMAN 3-hydroxy-3-methylglutaryl-coenzyme A reductase OS=Homo sapiens GN=HMGCR PE=1 SV=1;>sp|P04035-3|HMDH_HUMAN Isoform 3 of 3-hy	6	3.9449e-31	353010000	305650000	290380000	0	0	17206000	383630000	165800000	344050000	0	0	18012000	30076000	6647600	14790000	310170000	269820000	209890000	0	0	0	213110000	217210000	264670000	0	0	0	0	0	109710000	-Inf	-0.277580468335696	-Inf	0	NA	0.419573041313987	NA	0.419573041313987
636	P04040	CAT	>sp|P04040|CATA_HUMAN Catalase OS=Homo sapiens GN=CAT PE=1 SV=3	28	0	9260700000	1.0074e+10	8552900000	2028300000	4739500000	3760400000	1.0248e+10	1.0108e+10	9706900000	5741500000	5254900000	8350700000	9666200000	6195900000	9794900000	8983200000	8412700000	7900800000	7555200000	9136300000	8.017e+09	7685800000	8314600000	7690100000	7071800000	7108700000	6645100000	1.1123e+10	1.2743e+10	1.0181e+10	0.399559257545794	-0.13291243046939	-0.253837315244955	0.653396572790749	0.017268874734892	0.225530759818713	0.0107491668837857	0.000200370854145299
637	P04049;P04049-2	RAF1	>sp|P04049|RAF1_HUMAN RAF proto-oncogene serine/threonine-protein kinase OS=Homo sapiens GN=RAF1 PE=1 SV=1;>sp|P04049-2|RAF1_HUMAN Isoform 2 of RAF proto-oncogene serine/threonine-protein kinase OS=Homo sapiens GN=RAF1	11	1.0112e-106	414120000	202430000	113650000	60455000	96893000	0	222860000	288270000	267410000	68901000	123320000	537490000	175790000	110720000	111480000	236110000	203840000	0	231900000	209710000	0	171540000	203770000	202930000	0	217660000	349220000	181350000	245540000	174330000	0.306399674213324	0.468605089474683	0.569699232600867	0.263299558387543	NA	NA	NA	0.817754598916497
638	P04062-2;P04062;P04062-3	GBA	>sp|P04062-2|GLCM_HUMAN Isoform Short of Glucosylceramidase OS=Homo sapiens GN=GBA;>sp|P04062|GLCM_HUMAN Glucosylceramidase OS=Homo sapiens GN=GBA PE=1 SV=3;>sp|P04062-3|GLCM_HUMAN Isoform 3 of Glucosylceramidase OS=Homo sapiens GN=GBA	4	1.1411e-79	84619000	96195000	116210000	0	0	0	154510000	142320000	133570000	18128000	35780000	159200000	6415800	4016200	63059000	61389000	82347000	82764000	0	0	0	111030000	103880000	129740000	0	0	0	0	0	0	-Inf	0.556400991921573	-Inf	0	NA	0.0231981132134305	NA	0.0231981132134305
640	P04075;P04075-2	ALDOA	>sp|P04075|ALDOA_HUMAN Fructose-bisphosphate aldolase A OS=Homo sapiens GN=ALDOA PE=1 SV=2;>sp|P04075-2|ALDOA_HUMAN Isoform 2 of Fructose-bisphosphate aldolase A OS=Homo sapiens GN=ALDOA	29	0	1.1198e+11	1.1107e+11	1.0776e+11	2.0649e+10	4.2897e+10	4.4147e+10	1.3294e+11	1.1874e+11	1.1674e+11	6.0691e+10	4.9059e+10	9.0344e+10	9.1733e+10	5.1779e+10	1.1312e+11	1.0452e+11	1.0293e+11	9.8914e+10	8.329e+10	8.8946e+10	7.6515e+10	1.1271e+11	1.1702e+11	1.0369e+11	6.4358e+10	5.7294e+10	7.8269e+10	7.8656e+10	7.7911e+10	6.7954e+10	-0.390385342144861	0.142331242480777	-0.666092880895105	0.808424123375882	0.00333702100094953	0.100647686876404	0.00929029094200716	0.000425485932277766
641	P04080	CSTB	>sp|P04080|CYTB_HUMAN Cystatin-B OS=Homo sapiens GN=CSTB PE=1 SV=2	8	0	4804900000	5106400000	3884900000	3.208e+09	1738500000	2201100000	5245300000	6423500000	6323600000	4115400000	3187300000	1833200000	4340800000	2008500000	4550900000	5220400000	5552800000	4585400000	7880100000	4592200000	6149600000	4369600000	5009300000	4520600000	4.862e+09	5347500000	1616700000	6963800000	3963100000	5390100000	0.0742997302807265	-0.179498040468388	-0.0744624152238816	0.253797770749114	0.838398014549774	0.231356240463479	0.37860563972599	0.521937366666342
642	P04083	ANXA1	>sp|P04083|ANXA1_HUMAN Annexin A1 OS=Homo sapiens GN=ANXA1 PE=1 SV=2	21	0	5294900000	5798200000	5719500000	1550500000	5191800000	5323900000	6431300000	7214600000	8314400000	6109800000	4290400000	5941300000	9818900000	5074200000	9017700000	7795300000	7500900000	7739900000	6960200000	9074100000	9837600000	7174600000	7482300000	8913900000	7278200000	6.556e+09	7669600000	1.0933e+10	8.877e+09	9808900000	0.353229273204234	-0.0373802727211786	-0.0772803880781977	0.430509661282432	0.0155634794598301	0.796699644621931	0.211160811583272	0.0107303697933212
643	P04150-9;P04150-2;P04150-8;P04150;P04150-6;P04150-10;P04150-3;P04150-7;P04150-5	NR3C1	>sp|P04150-9|GCR_HUMAN Isoform Beta-B of Glucocorticoid receptor OS=Homo sapiens GN=NR3C1;>sp|P04150-2|GCR_HUMAN Isoform Beta of Glucocorticoid receptor OS=Homo sapiens GN=NR3C1;>sp|P04150-8|GCR_HUMAN Isoform Alpha-B of Glucocorticoid receptor OS=Homo sapi	9	2.4683e-49	105050000	175560000	75928000	15685000	100560000	62905000	105260000	97116000	131230000	32649000	19404000	87727000	76365000	54936000	34107000	77173000	62577000	69493000	77566000	128580000	157430000	47509000	61502000	66651000	56184000	67218000	67474000	71027000	58418000	43776000	-0.2557319870631	-0.181511627333943	-0.053297336504761	0.20243465055834	0.25216863980444	0.201198616482817	0.343552900297041	0.469970415385717
645	P04181;P04181-2	OAT	>sp|P04181|OAT_HUMAN Ornithine aminotransferase, mitochondrial OS=Homo sapiens GN=OAT PE=1 SV=1;>sp|P04181-2|OAT_HUMAN Isoform 2 of Ornithine aminotransferase, mitochondrial OS=Homo sapiens GN=OAT	14	1.0896e-243	882540000	1318900000	885540000	329800000	363170000	481490000	1655900000	1428200000	1176900000	774140000	765420000	855090000	749130000	708720000	741890000	1148600000	1174900000	1056500000	1.207e+09	1.666e+09	1401400000	1240800000	1217300000	1.143e+09	1219400000	1016100000	1193200000	1155100000	961970000	755760000	-0.227996937869719	0.111624014028438	0.0827751369994595	0.339620951898157	0.237161682820531	0.192348135357752	0.863459560588304	0.168057250682142
646	P04183	TK1	>sp|P04183|KITH_HUMAN Thymidine kinase, cytosolic OS=Homo sapiens GN=TK1 PE=1 SV=2	8	4.619e-101	650240000	855610000	871010000	85113000	66948000	81226000	1664500000	1793200000	1801900000	2220200000	456260000	4219400000	314780000	156620000	524820000	1094600000	1043400000	1181100000	1012300000	942350000	934660000	2073800000	2096400000	2120600000	2.273e+09	1810400000	2184600000	943600000	964790000	1033100000	-0.197542736836512	0.922084418285623	0.981539550813378	1.17908228764989	0.0565271759012968	6.29591294642289e-05	0.00131656770102647	1.43104812935763e-06
648	P04406	GAPDH	>sp|P04406|G3P_HUMAN Glyceraldehyde-3-phosphate dehydrogenase OS=Homo sapiens GN=GAPDH PE=1 SV=3	28	0	2.4961e+11	3.0639e+11	3.1772e+11	7.3123e+10	9.211e+10	9.5956e+10	3.3777e+11	3.1145e+11	2.8654e+11	2.12e+11	1.5173e+11	1.1732e+11	2.659e+11	1.5675e+11	3.0984e+11	2.302e+11	2.2619e+11	2.3303e+11	1.3265e+11	2.6882e+11	1.0528e+11	2.7321e+11	2.4218e+11	2.1079e+11	1.8157e+11	2.5548e+11	1.3248e+11	3.5629e+11	3.8057e+11	3.1881e+11	0.632631340864066	0.0756590765557635	-0.339894798756774	0.97252613962084	0.00127230933222163	0.571512895733385	0.298245691649095	0.0150297327293597
651	P04632	CAPNS1	>sp|P04632|CPNS1_HUMAN Calpain small subunit 1 OS=Homo sapiens GN=CAPNS1 PE=1 SV=1	13	0	1078300000	1338300000	1322400000	401600000	1073700000	1658800000	1422200000	1257200000	1.639e+09	1763600000	1563200000	835630000	1557700000	2106400000	2481100000	1495400000	1585400000	1604700000	1966500000	2825200000	3145300000	1.685e+09	1588800000	1916800000	2687300000	2592700000	1653100000	1684200000	2510600000	2663900000	0.684791681767923	0.109508082871195	0.731214773802076	0.621706690930882	0.0678653859756171	0.169246280648123	0.079437709964747	0.104038514167072
652	P04637-4;P04637;P04637-7;P04637-5;P04637-6;P04637-2;P04637-3	TP53	>sp|P04637-4|P53_HUMAN Isoform 4 of Cellular tumor antigen p53 OS=Homo sapiens GN=TP53;>sp|P04637|P53_HUMAN Cellular tumor antigen p53 OS=Homo sapiens GN=TP53 PE=1 SV=4;>sp|P04637-7|P53_HUMAN Isoform 7 of Cellular tumor antigen p53 OS=Homo sapiens GN=TP53;	12	4.5179e-265	2499600000	3028100000	3226400000	278850000	5.34e+08	3.9e+08	3752600000	3524900000	3.531e+09	1057100000	605440000	948060000	1242900000	819390000	1217400000	2239100000	2239200000	2432200000	1672300000	2127300000	1470700000	2481400000	2239400000	2230600000	1431100000	1244500000	1.743e+09	1742100000	1923900000	1398300000	-0.403000158067728	-0.0407153535949994	-0.686703112136481	0.645987758541481	0.0315219731061441	0.908554150140733	0.0108899983272823	0.00372558842101857
654	P04792	HSPB1	>sp|P04792|HSPB1_HUMAN Heat shock protein beta-1 OS=Homo sapiens GN=HSPB1 PE=1 SV=2	9	0	6083200000	4690700000	5191600000	1568500000	3402600000	3674700000	4452900000	4511600000	5814200000	4214400000	4119400000	8373200000	4000700000	2439300000	3506600000	5353800000	4.52e+09	4428500000	5709900000	4166300000	6024100000	3877400000	4597200000	4545700000	5675900000	5716400000	8016100000	5356200000	5009200000	3718400000	0.071367450189177	-0.0687102898046241	0.261894106895878	0.330604396700502	0.860461792881034	0.316495807105048	0.0834393779039555	0.0627541154326149
655	P04899;P04899-3;P04899-2;P04899-4	GNAI2	>sp|P04899|GNAI2_HUMAN Guanine nucleotide-binding protein G(i) subunit alpha-2 OS=Homo sapiens GN=GNAI2 PE=1 SV=3;>sp|P04899-3|GNAI2_HUMAN Isoform 3 of Guanine nucleotide-binding protein G(i) subunit alpha-2 OS=Homo sapiens GN=GNAI2;>sp|P04899-2|GNAI2_HUMA	20	0	1.0508e+10	1.3665e+10	1.2497e+10	2549300000	7646600000	5863700000	1.3271e+10	1.3564e+10	1.9078e+10	1.0607e+10	4851400000	1.1341e+10	1.0998e+10	5016100000	9833800000	1.0934e+10	1.2437e+10	1.2612e+10	1.0877e+10	1.4739e+10	1.1818e+10	1.214e+10	1.234e+10	1.3437e+10	1.0784e+10	8847100000	1.2025e+10	1.3336e+10	1.2528e+10	1.0949e+10	0.0628031454726971	0.0409894222184365	-0.153460570636485	0.216263716109182	0.785436417522637	0.388798281021228	0.253894046987935	0.21227083668419
656	Q99878;Q96KK5;P20671;P0C0S8;P04908	HIST1H2AJ;HIST1H2AH;HIST1H2AD	>sp|Q99878|H2A1J_HUMAN Histone H2A type 1-J OS=Homo sapiens GN=HIST1H2AJ PE=1 SV=3;>sp|Q96KK5|H2A1H_HUMAN Histone H2A type 1-H OS=Homo sapiens GN=HIST1H2AH PE=1 SV=3;>sp|P20671|H2A1D_HUMAN Histone H2A type 1-D OS=Homo sapiens GN=HIST1H2AD PE=1 SV=2;>sp|P0C	10	1.2949e-227	9.1172e+10	8.4957e+10	8.0163e+10	1.0888e+11	1.7189e+11	3.0732e+11	1.126e+11	8.1281e+10	8.1017e+10	2.2743e+11	3.1718e+11	1.9374e+11	2.0177e+11	1.6585e+11	3.7804e+11	1.0035e+11	6.9085e+10	6.1382e+10	4.9807e+11	9.2897e+11	8.9386e+11	6.0268e+10	4.4332e+10	4.93e+10	2.1159e+11	3.0208e+11	3.6301e+11	4.5798e+11	4.9819e+11	3.6893e+11	2.57349761344821	-0.642127431999155	1.97314368609741	3.21562504544737	0.00052355881917245	0.087167157845778	0.00355649848521205	4.99709121893202e-06
658	P05023-3;P05023-4;P05023;P05023-2	ATP1A1	>sp|P05023-3|AT1A1_HUMAN Isoform 3 of Sodium/potassium-transporting ATPase subunit alpha-1 OS=Homo sapiens GN=ATP1A1;>sp|P05023-4|AT1A1_HUMAN Isoform 4 of Sodium/potassium-transporting ATPase subunit alpha-1 OS=Homo sapiens GN=ATP1A1;>sp|P05023|AT1A1_HUMAN	35	0	1.6833e+10	2.0388e+10	1.7971e+10	2847300000	4784600000	4655300000	2.2152e+10	2.1519e+10	2.0652e+10	8068300000	6217500000	6075500000	8283400000	4.036e+09	8078600000	1.4665e+10	1.4314e+10	1.3021e+10	1.1256e+10	1.1171e+10	9900600000	1.4518e+10	1.5842e+10	1.4793e+10	9781400000	9593300000	9416600000	1.1531e+10	8673300000	8772500000	-0.674366879430162	0.0794878315025841	-0.545327748660815	0.753854710932746	0.0192484207163841	0.179694369921644	0.000577066546665594	0.000349134460808485
660	P05091;P05091-2	ALDH2	>sp|P05091|ALDH2_HUMAN Aldehyde dehydrogenase, mitochondrial OS=Homo sapiens GN=ALDH2 PE=1 SV=2;>sp|P05091-2|ALDH2_HUMAN Isoform 2 of Aldehyde dehydrogenase, mitochondrial OS=Homo sapiens GN=ALDH2	7	5.0857e-20	65197000	115150000	109710000	0	11165000	44363000	235940000	103350000	138720000	48320000	64402000	185700000	103100000	35247000	141920000	73842000	55213000	61961000	0	0	112170000	86200000	78203000	85348000	74842000	140420000	165560000	135900000	93178000	202470000	1.09381446959226	0.422698264894335	1.1410174466073	0.71831918171296	0.0321076110004481	0.0380910703830114	0.0660499938767983	0.0453823884305685
661	P05107	ITGB2	>sp|P05107|ITB2_HUMAN Integrin beta-2 OS=Homo sapiens GN=ITGB2 PE=1 SV=2	21	0	2.533e+09	3048700000	2766800000	785520000	1049200000	966310000	2863800000	2985600000	3838200000	801370000	1046400000	924450000	1173500000	876680000	1150300000	2276600000	2137200000	2168700000	2677800000	2.297e+09	2556200000	2166400000	2.4e+09	2810800000	1110700000	1403100000	1.77e+09	2004200000	1538100000	1475200000	-0.51252381198118	0.129361290283612	-0.645055280959534	0.774416571243146	0.0455661826236199	0.236915217966208	0.0301715314843492	0.0093535414381658
664	P05141	SLC25A5	>sp|P05141|ADT2_HUMAN ADP/ATP translocase 2 OS=Homo sapiens GN=SLC25A5 PE=1 SV=7	18	1.5534e-141	3.4191e+10	3.8363e+10	4.1545e+10	7332600000	1.7327e+10	2.2529e+10	4.0451e+10	4.5607e+10	4.3037e+10	2.7659e+10	2.4223e+10	4.5766e+10	3.3615e+10	1.7073e+10	2.8899e+10	3.593e+10	2.9967e+10	3.2647e+10	4.5956e+10	3.0773e+10	4.7641e+10	3.2441e+10	3.247e+10	3.4381e+10	2.6216e+10	2.4276e+10	4.7462e+10	4.1854e+10	4.0159e+10	3.1753e+10	0.289917812600971	-0.0166981479351515	-0.325357954565842	0.615275767166813	0.239127756953934	0.867327227623469	0.828197570430364	0.710303228610174
665	P05161	ISG15	>sp|P05161|ISG15_HUMAN Ubiquitin-like protein ISG15 OS=Homo sapiens GN=ISG15 PE=1 SV=5	4	9.1028e-74	252860000	284350000	318040000	20247000	8586500	10151000	346740000	278450000	403350000	224130000	88006000	97993000	42194000	26942000	90603000	163570000	169200000	165930000	0	0	0	244260000	183620000	185780000	211370000	224990000	0	101160000	127280000	161660000	-0.385203961500273	0.160385495596477	0.346560925514727	0.731764887015	0.123827640810261	0.101529313381925	NA	0.0376058167275528
666	P05164;P05164-3	MPO	>sp|P05164|PERM_HUMAN Myeloperoxidase OS=Homo sapiens GN=MPO PE=1 SV=1;>sp|P05164-3|PERM_HUMAN Isoform H7 of Myeloperoxidase OS=Homo sapiens GN=MPO	64	0	2.4079e+11	2.831e+11	2.9154e+11	6.6697e+10	9.6635e+10	6.6459e+10	3.299e+11	3.3134e+11	3.273e+11	4.4438e+11	3.0516e+11	4.8086e+11	4.0611e+11	2.5829e+11	5.2575e+11	2.4457e+11	2.5251e+11	2.6284e+11	2.162e+11	2.4481e+11	1.4347e+11	2.6444e+11	2.6228e+11	2.6802e+11	4.5295e+11	4.5641e+11	4.2661e+11	5.4308e+11	6.3149e+11	5.3786e+11	1.1002796869233	0.0620553725931807	0.838466756413817	1.03822431433012	0.000132570076688908	0.106558919944071	4.60760501024679e-05	1.27807283830802e-07
668	P05165-2;P05165;P05165-3	PCCA	>sp|P05165-2|PCCA_HUMAN Isoform 2 of Propionyl-CoA carboxylase alpha chain, mitochondrial OS=Homo sapiens GN=PCCA;>sp|P05165|PCCA_HUMAN Propionyl-CoA carboxylase alpha chain, mitochondrial OS=Homo sapiens GN=PCCA PE=1 SV=4;>sp|P05165-3|PCCA_HUMAN Isoform 3	16	1.0725e-78	820600000	963300000	681540000	101670000	229340000	323040000	1049500000	737180000	938610000	351090000	228700000	385520000	566190000	408300000	543810000	763770000	686380000	588140000	484510000	540970000	542430000	693170000	576100000	815540000	532090000	615600000	297360000	684280000	778850000	641780000	0.0102618598519921	0.0288842955041955	-0.352654631296438	0.381538926800634	0.733781008727964	0.891710752824608	0.177292021471677	0.14662247830418
669	P05166;P05166-2	PCCB	>sp|P05166|PCCB_HUMAN Propionyl-CoA carboxylase beta chain, mitochondrial OS=Homo sapiens GN=PCCB PE=1 SV=3;>sp|P05166-2|PCCB_HUMAN Isoform 2 of Propionyl-CoA carboxylase beta chain, mitochondrial OS=Homo sapiens GN=PCCB	14	1.3047e-177	539370000	728120000	630790000	93161000	196570000	237200000	523420000	969300000	960550000	461570000	365930000	519020000	483440000	306330000	510870000	482860000	537050000	498270000	463220000	473950000	553750000	554730000	613500000	576870000	667180000	642270000	933730000	688430000	641260000	628100000	0.341600973376476	0.188937792969095	0.398767596544093	0.209829803574998	0.0037526465228904	0.0317328555020493	0.0375507145695051	0.0176982511970733
670	P05198	EIF2S1	>sp|P05198|IF2A_HUMAN Eukaryotic translation initiation factor 2 subunit 1 OS=Homo sapiens GN=EIF2S1 PE=1 SV=3	27	0	4.2328e+10	1.3209e+10	1.583e+10	1500700000	7897700000	6341700000	1.6121e+10	1.2957e+10	1.588e+10	7958200000	7187200000	3.863e+09	8905600000	5.944e+09	9663500000	1.8768e+10	1.5534e+10	2.0461e+10	1.1847e+10	1.5402e+10	1.9164e+10	1.9229e+10	1.5812e+10	1.6675e+10	1.1313e+10	1.3379e+10	6.005e+09	1.3295e+10	1.5273e+10	1.2471e+10	-0.457355203861161	-0.130552219646881	-0.690257424743371	0.55970520509649	0.0474185354537792	0.617090514376339	0.0712851715085306	0.0405293106868319
672	P05386	RPLP1	>sp|P05386|RLA1_HUMAN 60S acidic ribosomal protein P1 OS=Homo sapiens GN=RPLP1 PE=1 SV=1	3	0	2.1371e+10	1.8722e+10	2.0294e+10	4732300000	1.5321e+10	4566600000	2.1497e+10	1.903e+10	2.2524e+10	2.6961e+10	1.3167e+10	3.985e+10	2.9662e+10	9587100000	1.3715e+10	2.3046e+10	2.0569e+10	1.7034e+10	1.7033e+10	2.8554e+10	6093100000	1.2844e+10	1.3297e+10	1.436e+10	1.8935e+10	1.3795e+10	2.2335e+10	3.6236e+10	1.9499e+10	9691300000	-0.0521212194893713	-0.604420568120673	-0.094465935983754	0.552299348631301	0.895034615007056	0.013471121340346	0.55097134554498	0.567343563660756
673	P05387	RPLP2	>sp|P05387|RLA2_HUMAN 60S acidic ribosomal protein P2 OS=Homo sapiens GN=RPLP2 PE=1 SV=1	8	0	4.7567e+10	4.8e+10	4.7981e+10	1.5124e+10	5.1442e+10	4.4569e+10	5.2116e+10	4.4418e+10	5.7855e+10	1.0796e+11	6.9194e+10	1.6416e+11	5.9312e+10	3.8923e+10	9.302e+10	6.6321e+10	6.7289e+10	6.4003e+10	9.0438e+10	1.2967e+11	9.5766e+10	6.4338e+10	6.1595e+10	7.6838e+10	6.8823e+10	7.8648e+10	8.4956e+10	8.5233e+10	9.1097e+10	7.0098e+10	0.371768660481165	-0.0339723627963446	0.255766626600282	0.40574102327751	0.054911644667865	0.77339171060523	0.0661779384035522	0.0972489726323415
674	P05388;Q8NHW5	RPLP0;RPLP0P6	>sp|P05388|RLA0_HUMAN 60S acidic ribosomal protein P0 OS=Homo sapiens GN=RPLP0 PE=1 SV=1;>sp|Q8NHW5|RLA0L_HUMAN 60S acidic ribosomal protein P0-like OS=Homo sapiens GN=RPLP0P6 PE=5 SV=1	18	0	4.5627e+10	4.2385e+10	4.1033e+10	1.2735e+10	1.7092e+10	1.02e+10	5.0586e+10	4.7721e+10	4.9314e+10	3.4251e+10	2.4841e+10	3.9404e+10	2.8669e+10	1.9803e+10	3.4433e+10	4.7645e+10	4.2852e+10	3.8815e+10	4.4958e+10	4.829e+10	2.8795e+10	3.9056e+10	3.9535e+10	3.9274e+10	3.7414e+10	3.4447e+10	3.6791e+10	3.7747e+10	3.7512e+10	2.9549e+10	-0.200469571741483	-0.134247214025662	-0.228468865809249	0.094221651783587	0.100295412450308	0.206895264013675	0.0563067695963363	0.077118440202936
675	P05455	SSB	>sp|P05455|LA_HUMAN Lupus La protein OS=Homo sapiens GN=SSB PE=1 SV=2	31	0	1.4484e+10	1.5853e+10	1.499e+10	2399100000	7891500000	7621300000	1.5323e+10	1.497e+10	1.6149e+10	1.1583e+10	1.068e+10	8396400000	7508700000	7.465e+09	1.2694e+10	1.6037e+10	1.6569e+10	1.728e+10	1.3426e+10	1.49e+10	1.7149e+10	1.6996e+10	1.7352e+10	1.8192e+10	1.7411e+10	1.6651e+10	1.259e+10	1.1507e+10	1.4211e+10	1.6151e+10	-0.226664416157388	0.0614294642123365	0.00193632913490512	0.288093880369725	0.142550061648065	0.153645998563029	0.501713535177328	0.190679336060224
676	P05556;P05556-2;P05556-5;P05556-4;P05556-3	ITGB1	>sp|P05556|ITB1_HUMAN Integrin beta-1 OS=Homo sapiens GN=ITGB1 PE=1 SV=2;>sp|P05556-2|ITB1_HUMAN Isoform 2 of Integrin beta-1 OS=Homo sapiens GN=ITGB1;>sp|P05556-5|ITB1_HUMAN Isoform 5 of Integrin beta-1 OS=Homo sapiens GN=ITGB1;>sp|P05556-4|ITB1_HUMAN Iso	10	4.8944e-56	563040000	495460000	601710000	1.7e+08	333410000	137430000	486120000	520200000	595750000	480540000	320960000	577100000	161420000	177800000	210450000	365810000	465450000	442080000	722520000	562720000	397780000	471280000	510060000	524470000	434910000	416540000	606840000	367180000	329590000	446140000	-0.209095806613032	0.265083680865729	0.0351335963863445	0.474179487478761	0.389828780931666	0.0978967778489039	0.417023361700168	0.153825880452138
677	P05771-2;P05771	PRKCB	>sp|P05771-2|KPCB_HUMAN Isoform Beta-II of Protein kinase C beta type OS=Homo sapiens GN=PRKCB;>sp|P05771|KPCB_HUMAN Protein kinase C beta type OS=Homo sapiens GN=PRKCB PE=1 SV=4	13	3.017e-62	210550000	241870000	309110000	98957000	270210000	239570000	167540000	217480000	234290000	237410000	98735000	357190000	658780000	394210000	639860000	446320000	339100000	459550000	364680000	380760000	304680000	330870000	300340000	374830000	347880000	254030000	665050000	407290000	357040000	519140000	-0.0270201793420939	-0.326812083958376	-0.254486833071687	0.299791904616282	0.860903669226573	0.147528194251584	0.860408319399207	0.744825287421655
679	P06132	UROD	>sp|P06132|DCUP_HUMAN Uroporphyrinogen decarboxylase OS=Homo sapiens GN=UROD PE=1 SV=2	11	9.7706e-203	683710000	922600000	682480000	258630000	104230000	226080000	4.92e+08	496970000	656270000	482160000	256360000	695810000	1098700000	326400000	577540000	640100000	706630000	622550000	808430000	420930000	432680000	552840000	530950000	561150000	651680000	623130000	805920000	1090600000	497770000	523240000	-0.327161013657004	-0.247771844287021	-0.0104701286089736	0.316690885048031	0.991512712797391	0.0129315354855851	0.600137579566675	0.654676642246157
682	P06280	GLA	>sp|P06280|AGAL_HUMAN Alpha-galactosidase A OS=Homo sapiens GN=GLA PE=1 SV=1	13	8.6103e-58	234150000	334300000	370440000	290660000	72560000	173110000	411980000	519030000	370550000	391060000	310320000	696430000	286920000	245340000	393870000	497410000	345350000	444710000	707500000	715940000	485330000	462170000	580800000	361550000	592410000	463280000	715030000	413160000	444750000	448440000	0.0514901956171514	0.106919205932204	0.465091583939599	0.413601388322447	0.831270379337331	0.670888875454296	0.130428424846815	0.231902517774647
683	P06396-2;P06396-3;P06396	GSN	>sp|P06396-2|GELS_HUMAN Isoform 2 of Gelsolin OS=Homo sapiens GN=GSN;>sp|P06396-3|GELS_HUMAN Isoform 3 of Gelsolin OS=Homo sapiens GN=GSN;>sp|P06396|GELS_HUMAN Gelsolin OS=Homo sapiens GN=GSN PE=1 SV=1	32	0	1.5288e+10	2.068e+10	1.9562e+10	2842100000	6689400000	7897700000	1.7405e+10	1.929e+10	1.7778e+10	1.0616e+10	8668200000	5896500000	1.6736e+10	1.1996e+10	1.8578e+10	1.913e+10	1.8577e+10	2.0049e+10	1.7308e+10	1.4802e+10	1.5026e+10	1.9765e+10	1.9734e+10	1.941e+10	1.2772e+10	1.2362e+10	8976600000	1.6418e+10	2.0581e+10	1.7256e+10	-0.157910246804418	0.0356750855916862	-0.639096158258802	0.674771243850489	0.40629586656968	0.427919253608692	0.00934914445371548	0.00105253634358787
684	P06400	RB1	>sp|P06400|RB_HUMAN Retinoblastoma-associated protein OS=Homo sapiens GN=RB1 PE=1 SV=2	19	1.6941e-277	753070000	906720000	719850000	209660000	352610000	255250000	780500000	1023500000	909230000	219130000	293860000	47172000	494230000	244990000	565340000	632900000	652340000	594670000	852260000	764690000	843210000	537090000	620520000	721980000	555800000	825360000	118740000	940020000	884790000	726980000	0.497705890928997	-0.0141514785726865	-0.173063354689307	0.670769245618304	0.0216947615795901	0.943835127485556	0.444390240119161	0.365559253859646
685	P06454-2;P06454	PTMA	>sp|P06454-2|PTMA_HUMAN Isoform 2 of Prothymosin alpha OS=Homo sapiens GN=PTMA;>sp|P06454|PTMA_HUMAN Prothymosin alpha OS=Homo sapiens GN=PTMA PE=1 SV=2	5	6.6187e-149	1.2197e+10	1.2877e+10	1.0774e+10	3806900000	5441100000	6261800000	1.1942e+10	1.2464e+10	1.8615e+10	8343400000	7518400000	1.1362e+10	8.603e+09	8.197e+09	9667100000	1.4499e+10	1.4107e+10	9645600000	9.828e+09	1.0582e+10	1.5201e+10	1.2695e+10	1.4536e+10	1.7788e+10	1.1138e+10	1.4752e+10	1.2242e+10	1.5181e+10	9465200000	1.1154e+10	-0.192996417758653	0.189072730834825	-0.0587183205927271	0.382069148593478	0.735208727409502	0.359298907929479	0.968842132471951	0.53950027245404
686	P06493;P06493-2	CDK1	>sp|P06493|CDK1_HUMAN Cyclin-dependent kinase 1 OS=Homo sapiens GN=CDK1 PE=1 SV=3;>sp|P06493-2|CDK1_HUMAN Isoform 2 of Cyclin-dependent kinase 1 OS=Homo sapiens GN=CDK1	21	0	3970400000	7000200000	6069300000	1763500000	3632200000	5159400000	6.882e+09	7368200000	7086200000	1.0796e+10	6541700000	1.1559e+10	6274900000	4073600000	6558800000	7004200000	7009300000	6223500000	7476200000	7105600000	7901600000	6860300000	6839400000	7457600000	1.3454e+10	1.087e+10	1.5965e+10	7.362e+09	7279200000	8548700000	0.126136719570564	0.0243106364870269	0.996002228017857	0.97169159153083	0.106953667601474	0.405264562645998	0.00455074282361703	0.000290133786530194
687	P06576	ATP5B	>sp|P06576|ATPB_HUMAN ATP synthase subunit beta, mitochondrial OS=Homo sapiens GN=ATP5B PE=1 SV=3	25	0	4.1429e+10	4.8154e+10	4.8987e+10	1.1444e+10	1.6621e+10	1.7073e+10	5.6228e+10	4.9124e+10	5.3134e+10	5.5036e+10	2.7835e+10	8.6644e+10	4.2229e+10	2.3016e+10	4.9044e+10	4.1403e+10	4.311e+10	4.584e+10	3.8208e+10	3.2845e+10	4.373e+10	4.7639e+10	4.2873e+10	4.2914e+10	4.9329e+10	3.8868e+10	5.7745e+10	5.0329e+10	5.1273e+10	5.0599e+10	0.219719492652292	-0.0179409997359427	0.183046661015656	0.237660492388235	0.00662889938184448	0.642870764623766	0.443929191284991	0.328627542842341
688	P06730;P06730-2;P06730-3	EIF4E	>sp|P06730|IF4E_HUMAN Eukaryotic translation initiation factor 4E OS=Homo sapiens GN=EIF4E PE=1 SV=2;>sp|P06730-2|IF4E_HUMAN Isoform 2 of Eukaryotic translation initiation factor 4E OS=Homo sapiens GN=EIF4E;>sp|P06730-3|IF4E_HUMAN Isoform 3 of Eukaryotic t	7	5.9445e-99	1716600000	2416600000	2472100000	469450000	1510900000	955320000	2810700000	1725900000	2228800000	1709600000	1161400000	1.347e+09	2930300000	1131800000	1730500000	2086500000	2.543e+09	2478400000	2.28e+09	2506500000	2059200000	2501900000	2205600000	2826200000	1859200000	1913700000	2086800000	2698900000	2259600000	1793200000	-0.0683934779378712	0.0785632429552865	-0.308096199372686	0.386659442327972	0.669486258703925	0.58093020475092	0.0553278083656847	0.21427123668971
689	P06733;P06733-2	ENO1	>sp|P06733|ENOA_HUMAN Alpha-enolase OS=Homo sapiens GN=ENO1 PE=1 SV=2;>sp|P06733-2|ENOA_HUMAN Isoform MBP-1 of Alpha-enolase OS=Homo sapiens GN=ENO1	32	0	1.9742e+11	2.1491e+11	2.2337e+11	4.6522e+10	1.3309e+11	7.2782e+10	2.3882e+11	2.3175e+11	2.2524e+11	2.8082e+11	2.1768e+11	2.3351e+11	1.4308e+11	1.8275e+11	2.606e+11	2.542e+11	2.3698e+11	2.3367e+11	2.2116e+11	2.1317e+11	2.075e+11	2.3756e+11	2.3917e+11	1.908e+11	2.1194e+11	2.1152e+11	1.7344e+11	1.8628e+11	2.4925e+11	2.2208e+11	-0.121640501866061	-0.0244280371557724	-0.19192589293663	0.167497855780858	0.30648484709258	0.330417448839791	0.0503070095646966	0.291823485984645
690	P06737-2;P06737	PYGL	>sp|P06737-2|PYGL_HUMAN Isoform 2 of Glycogen phosphorylase, liver form OS=Homo sapiens GN=PYGL;>sp|P06737|PYGL_HUMAN Glycogen phosphorylase, liver form OS=Homo sapiens GN=PYGL PE=1 SV=4	44	0	6146500000	6564200000	7.181e+09	2308900000	3775200000	3940500000	7846200000	6498700000	7222200000	7743800000	5345200000	8123600000	7821400000	5598400000	7929300000	7741700000	8328200000	8.07e+09	1.0585e+10	6905100000	8886500000	8562600000	8163300000	8411500000	9.734e+09	8514300000	1.1876e+10	7950100000	8865800000	9516900000	0.139865523816181	0.0639778014398468	0.274647480736848	0.210669679297002	0.207847826163189	0.182936456511896	0.0982826701974726	0.11897618922774
691	P06744;P06744-2	GPI	>sp|P06744|G6PI_HUMAN Glucose-6-phosphate isomerase OS=Homo sapiens GN=GPI PE=1 SV=4;>sp|P06744-2|G6PI_HUMAN Isoform 2 of Glucose-6-phosphate isomerase OS=Homo sapiens GN=GPI	28	0	2.9428e+10	3.4073e+10	3.5908e+10	8821900000	1.5867e+10	1.853e+10	3.9104e+10	3.7893e+10	3.3024e+10	2.9188e+10	2.0674e+10	5.034e+10	3.1874e+10	1.9938e+10	2.8397e+10	3.033e+10	3.2662e+10	3.3279e+10	3.6905e+10	3.6911e+10	3.5194e+10	3.3398e+10	3.4462e+10	3.4923e+10	3.1468e+10	2.9516e+10	4.1711e+10	3.8403e+10	4.2904e+10	3.1198e+10	0.259080241626659	0.102867655241032	-0.0282532867506695	0.287333528377328	0.203813570137443	0.102143406023292	0.650220771968	0.570694955953063
693	P06748-2;P06748;P06748-3	NPM1	>sp|P06748-2|NPM_HUMAN Isoform 2 of Nucleophosmin OS=Homo sapiens GN=NPM1;>sp|P06748|NPM_HUMAN Nucleophosmin OS=Homo sapiens GN=NPM1 PE=1 SV=2;>sp|P06748-3|NPM_HUMAN Isoform 3 of Nucleophosmin OS=Homo sapiens GN=NPM1	12	0	4.5463e+10	6.2553e+10	6.2733e+10	5104500000	5825600000	2.7693e+10	5.4823e+10	5.4045e+10	2.8053e+10	6.6697e+10	3.0436e+10	5.6663e+10	6.91e+10	4.8411e+10	1.3192e+11	7.8567e+10	1.0335e+11	1.1685e+11	1.7508e+10	2.1419e+10	4.0088e+10	7.4155e+10	1.0887e+11	5.4504e+10	4.1609e+10	3.3463e+10	2.6008e+10	8.458e+10	7.9119e+10	7.7231e+10	-0.331962207987634	-0.425442428103354	-1.57341960910684	1.24145740111921	0.167983754493686	0.331522011372033	0.00372873512033026	0.0020909142979785
695	P06865	HEXA	>sp|P06865|HEXA_HUMAN Beta-hexosaminidase subunit alpha OS=Homo sapiens GN=HEXA PE=1 SV=2	11	1.3238e-41	3146500000	518130000	576910000	1.09e+08	76541000	106030000	486540000	653370000	291810000	530450000	54074000	72185000	327140000	290280000	328950000	1247300000	523390000	628250000	619630000	217280000	288610000	528520000	480850000	335980000	782760000	212070000	0	565750000	532880000	480690000	-0.585551981910983	-0.733775750005136	-1.91482212120468	1.3292701392937	0.266234910951714	0.154244419439263	NA	0.178267082727747
697	P07099	EPHX1	>sp|P07099|HYEP_HUMAN Epoxide hydrolase 1 OS=Homo sapiens GN=EPHX1 PE=1 SV=1	10	2.7749e-98	249270000	320240000	213690000	38128000	50750000	119200000	193830000	298100000	153470000	192240000	188560000	233960000	439650000	138840000	363440000	482370000	676610000	358360000	46251000	0	30678000	502550000	492390000	125940000	123870000	315090000	269330000	315060000	215580000	454150000	-0.682883388306082	-0.0387085275305851	-0.909135052797249	0.870426525266664	0.191284029992884	0.42205418230056	0.0787100419734009	0.383503590259868
698	P07108;P07108-3;P07108-2;P07108-4;P07108-5	DBI	>sp|P07108|ACBP_HUMAN Acyl-CoA-binding protein OS=Homo sapiens GN=DBI PE=1 SV=2;>sp|P07108-3|ACBP_HUMAN Isoform 3 of Acyl-CoA-binding protein OS=Homo sapiens GN=DBI;>sp|P07108-2|ACBP_HUMAN Isoform 2 of Acyl-CoA-binding protein OS=Homo sapiens GN=DBI;>sp|P0	5	3.4469e-130	1799700000	1864300000	1912300000	379040000	738900000	568250000	2145800000	1751700000	2133300000	1263900000	1088700000	1645500000	2433700000	2071800000	3.016e+09	1790700000	2216700000	2385500000	1750200000	1522200000	959620000	2.812e+09	2610400000	2182500000	1674100000	1802100000	2716800000	2723100000	3287300000	3401400000	0.625395097063794	0.292762866390739	-0.241828956453499	0.867224053517292	0.0242865563742659	0.19980616416036	0.795215094701737	0.0555638890527692
699	P07195	LDHB	>sp|P07195|LDHB_HUMAN L-lactate dehydrogenase B chain OS=Homo sapiens GN=LDHB PE=1 SV=2	21	0	9.8015e+10	1.1988e+11	1.326e+11	4.0314e+10	8.5413e+10	9.2831e+10	1.0788e+11	1.0904e+11	1.1045e+11	9.0049e+10	7.8106e+10	8.029e+10	1.2499e+11	8.5282e+10	1.2955e+11	1.4376e+11	1.4828e+11	1.5268e+11	1.4261e+11	1.4597e+11	1.3137e+11	1.3593e+11	1.3363e+11	1.1588e+11	1.0034e+11	1.1829e+11	1.2018e+11	1.8673e+11	1.5291e+11	1.5923e+11	0.103177388434959	-0.149690856565724	-0.325606670198293	0.428784058633252	0.153739852000702	0.0532206996614774	0.010305669879434	0.00286536996332578
700	P07199	CENPB	>sp|P07199|CENPB_HUMAN Major centromere autoantigen B OS=Homo sapiens GN=CENPB PE=1 SV=2	7	6.719e-62	522660000	658750000	464310000	141900000	79661000	144110000	528300000	523690000	595770000	164260000	122280000	187400000	337570000	117830000	114190000	375460000	441670000	321980000	385470000	328060000	571840000	270220000	285520000	367520000	256870000	257400000	307520000	465420000	299110000	273820000	-0.344196519930656	-0.41128085762035	-0.560860610561308	0.216664090630652	0.581901234522717	0.183917151197617	0.0418884716468319	0.268382772726633
701	P07203	GPX1	>sp|P07203|GPX1_HUMAN Glutathione peroxidase 1 OS=Homo sapiens GN=GPX1 PE=1 SV=4	11	2.6254e-163	898400000	1159600000	1178900000	76469000	427760000	327590000	1283600000	1165500000	1154400000	1398500000	675650000	789640000	664790000	289490000	544500000	744190000	942440000	817060000	930410000	916890000	1.083e+09	772310000	738210000	749810000	1177100000	1114900000	766540000	680150000	747440000	731710000	-0.189749561218266	-0.154496470405656	0.41782087257242	0.607570433790686	0.124859447687042	0.235012943548184	0.282874709690059	0.0649215717950111
703	P07237	P4HB	>sp|P07237|PDIA1_HUMAN Protein disulfide-isomerase OS=Homo sapiens GN=P4HB PE=1 SV=3	42	0	4.6012e+10	7.8224e+10	4.9803e+10	1.2862e+10	2.5589e+10	2.4797e+10	5.2211e+10	5.533e+10	5.1025e+10	3.5713e+10	3.266e+10	3.2414e+10	3.6807e+10	3.1481e+10	4.9808e+10	5.6067e+10	5.6221e+10	5.6759e+10	5.4044e+10	5.2281e+10	5.8115e+10	5.4742e+10	5.9383e+10	6.1044e+10	4.4296e+10	4.7665e+10	3.4467e+10	5.285e+10	5.7107e+10	6.0644e+10	0.0192775897637742	0.0756599716368453	-0.347213580792908	0.422873552429753	0.858811938822234	0.353423792600133	0.0379290269870575	0.00835204061819675
704	P07311	ACYP1	>sp|P07311|ACYP1_HUMAN Acylphosphatase-1 OS=Homo sapiens GN=ACYP1 PE=1 SV=2	4	3.5803e-24	370910000	511120000	524690000	61493000	41322000	64290000	660010000	717640000	685820000	176980000	101110000	0	106860000	117950000	153340000	413500000	343610000	355260000	432490000	276550000	410310000	346530000	385200000	385690000	221290000	230870000	0	215650000	325240000	191280000	-0.781910619733127	0.0550053673758318	-0.744664077962494	0.836915987108959	0.0606774200943246	0.926581291753712	NA	0.0312188445812156
706	P07339	CTSD	>sp|P07339|CATD_HUMAN Cathepsin D OS=Homo sapiens GN=CTSD PE=1 SV=1	12	1.4041e-155	1390700000	1909100000	1599500000	337460000	495850000	590230000	2116800000	1.845e+09	1530500000	1.14e+09	681790000	470530000	302650000	575960000	1.353e+09	1765500000	1377600000	1676200000	1200900000	1417400000	1.836e+09	1802300000	1633700000	1493500000	1246800000	996070000	1336500000	708220000	981550000	1377900000	-0.710727445161242	0.024281971982828	-0.365631050415894	0.735009417144069	0.0795171432985611	0.799540550940009	0.0619387049447298	0.0396114447718944
707	P07355;P07355-2;A6NMY6	ANXA2;ANXA2P2	>sp|P07355|ANXA2_HUMAN Annexin A2 OS=Homo sapiens GN=ANXA2 PE=1 SV=2;>sp|P07355-2|ANXA2_HUMAN Isoform 2 of Annexin A2 OS=Homo sapiens GN=ANXA2;>sp|A6NMY6|AXA2L_HUMAN Putative annexin A2-like protein OS=Homo sapiens GN=ANXA2P2 PE=5 SV=2	27	0	1.9278e+10	2.2871e+10	2.3608e+10	4810100000	1.214e+10	9766500000	2.2363e+10	2.4074e+10	2.305e+10	1.5475e+10	1.1579e+10	2.605e+10	1.7452e+10	1.1202e+10	1.815e+10	2.2351e+10	2.1835e+10	2.1573e+10	2.1501e+10	2.4998e+10	2.2071e+10	2.0935e+10	2.2425e+10	2.1387e+10	1.9369e+10	2.0167e+10	2.5656e+10	2.2124e+10	2.0678e+10	2.3117e+10	0.0133863878280481	-0.035491732546706	-0.120229371670402	0.133615759498451	0.967169959815116	0.526469851837993	0.861435708629034	0.988045014101311
708	P07384	CAPN1	>sp|P07384|CAN1_HUMAN Calpain-1 catalytic subunit OS=Homo sapiens GN=CAPN1 PE=1 SV=1	27	1.2009e-191	4701900000	4690800000	4449700000	908080000	3136900000	2408500000	4791200000	4247100000	4569700000	5136700000	3814200000	8.66e+09	4221900000	2669500000	4924400000	4296900000	4031300000	4112600000	5043600000	4487800000	5425600000	3875300000	3702300000	4292800000	4566800000	4664100000	6643400000	4748900000	4956800000	4870200000	0.231936164879579	-0.0977368558849628	0.169553866308517	0.329673020764542	0.00216338530221554	0.366120256427832	0.136485990266684	0.0529990294755505
709	P07686	HEXB	>sp|P07686|HEXB_HUMAN Beta-hexosaminidase subunit beta OS=Homo sapiens GN=HEXB PE=1 SV=3	8	1.2995e-27	99130000	590720000	192940000	66714000	137130000	175350000	536870000	227960000	242130000	229410000	238860000	244440000	369040000	45337000	261030000	246560000	322240000	244900000	174080000	268360000	194110000	393470000	2.86e+08	295520000	319850000	254650000	0	341380000	255690000	230120000	-0.0851387518946738	0.123721281455911	-0.0910187727416313	0.214740054197542	0.946521323683877	0.258561745007599	NA	0.444115806286089
711	P07737	PFN1	>sp|P07737|PROF1_HUMAN Profilin-1 OS=Homo sapiens GN=PFN1 PE=1 SV=2	11	0	6.0928e+10	6.0188e+10	6.2085e+10	3.7721e+10	2.8933e+10	2.7578e+10	9.2324e+10	7.6425e+10	7.7162e+10	6.3331e+10	4.6823e+10	7.155e+10	7.6927e+10	2.9435e+10	1.0443e+11	7.5247e+10	7.3137e+10	6.4568e+10	7.4918e+10	6.0262e+10	5.3928e+10	7.0723e+10	5.1429e+10	5.6494e+10	7.3248e+10	6.7533e+10	4.4647e+10	1.3664e+11	1.1378e+11	1.0663e+11	0.680681207428876	-0.329396220764425	-0.071901226219574	1.0100774281933	0.00427977864559229	0.158731572921059	0.378763276278443	0.00384912080341066
713	P07741;P07741-2	APRT	>sp|P07741|APT_HUMAN Adenine phosphoribosyltransferase OS=Homo sapiens GN=APRT PE=1 SV=2;>sp|P07741-2|APT_HUMAN Isoform 2 of Adenine phosphoribosyltransferase OS=Homo sapiens GN=APRT	11	0	2327300000	2473200000	2904100000	1.483e+09	2814500000	2.372e+09	3101700000	1837100000	1.903e+09	4841100000	3896700000	6266700000	5276800000	4.141e+09	6108200000	3487400000	3267200000	3905300000	7302200000	4552500000	3557100000	3626500000	2638400000	2367500000	5572700000	5170800000	5345800000	6421200000	4993500000	5705200000	0.683117963665484	-0.429496194587212	0.589246365217696	1.1126141582527	0.00620731278358193	0.178699632889679	0.00183929398455617	0.000647210508420427
714	P07858	CTSB	>sp|P07858|CATB_HUMAN Cathepsin B OS=Homo sapiens GN=CTSB PE=1 SV=3	6	6.7037e-77	323830000	67891000	146010000	34980000	135420000	81206000	202010000	147830000	173140000	336530000	315960000	172090000	171910000	171910000	341930000	363280000	424580000	385210000	211050000	146740000	160660000	397750000	330640000	349640000	350260000	172210000	162610000	0	286500000	246500000	-0.665667052693874	-0.161384455818602	-1.18308577879503	1.02170132297643	NA	0.296053652321822	0.0749306690610583	0.056917524163999
715	P07900;P07900-2	HSP90AA1	>sp|P07900|HS90A_HUMAN Heat shock protein HSP 90-alpha OS=Homo sapiens GN=HSP90AA1 PE=1 SV=5;>sp|P07900-2|HS90A_HUMAN Isoform 2 of Heat shock protein HSP 90-alpha OS=Homo sapiens GN=HSP90AA1	55	0	2.973e+11	3.4733e+11	3.4249e+11	8.4323e+10	1.5261e+11	1.6202e+11	3.4963e+11	3.25e+11	2.9739e+11	2.5334e+11	2.2599e+11	2.0477e+11	2.4003e+11	1.7344e+11	2.5062e+11	3.8595e+11	4.1109e+11	4.0048e+11	3.2324e+11	2.8152e+11	3.7035e+11	3.4783e+11	3.5761e+11	3.4774e+11	3.0456e+11	3.504e+11	2.4902e+11	3.0542e+11	3.1458e+11	2.8059e+11	-0.38622080695412	-0.198632975983693	-0.390288870029145	0.191655894045452	0.00181924314217634	0.00335086629890056	0.0448888739146168	0.0135047683685691
716	P07902	GALT	>sp|P07902|GALT_HUMAN Galactose-1-phosphate uridylyltransferase OS=Homo sapiens GN=GALT PE=1 SV=3	6	3.885e-22	218030000	183720000	170450000	24581000	53543000	0	216640000	169080000	174630000	65915000	73290000	44504000	38300000	73537000	77829000	173690000	198390000	177790000	0	0	0	236490000	184520000	230590000	0	0	0	0	0	0	-Inf	0.331201872005049	-Inf	0	NA	0.136195269535329	NA	0.136195269535329
718	P07910-2;P07910-4;P07910-3	HNRNPC	>sp|P07910-2|HNRPC_HUMAN Isoform C1 of Heterogeneous nuclear ribonucleoproteins C1/C2 OS=Homo sapiens GN=HNRNPC;>sp|P07910-4|HNRPC_HUMAN Isoform 4 of Heterogeneous nuclear ribonucleoproteins C1/C2 OS=Homo sapiens GN=HNRNPC;>sp|P07910-3|HNRPC_HUMAN Isoform	18	4.5e-300	4.5016e+10	6.2029e+10	6.4259e+10	1.2046e+10	2.1933e+10	2.709e+10	5.9564e+10	5.7551e+10	6.088e+10	8.3772e+10	5.5017e+10	5.7737e+10	3.8763e+10	2.8652e+10	6.7894e+10	6.1526e+10	5.8425e+10	5.9653e+10	4.4874e+10	5.9573e+10	8.2403e+10	5.2889e+10	5.346e+10	5.2671e+10	5.913e+10	7.1108e+10	3.9322e+10	6.4593e+10	6.6944e+10	6.8305e+10	0.16116968151736	-0.178817377333112	-0.0178947980775771	0.339987058850472	0.00859461790568461	0.00148780179395703	0.647591226954799	0.330574222967248
719	P07919	UQCRH	>sp|P07919|QCR6_HUMAN Cytochrome b-c1 complex subunit 6, mitochondrial OS=Homo sapiens GN=UQCRH PE=1 SV=2	2	0	860220000	1082400000	718240000	322550000	695060000	1618700000	568840000	590360000	995370000	2237900000	2262500000	1552300000	1.956e+09	1208500000	3184700000	1.234e+09	1469600000	1029500000	1469700000	1623400000	3123700000	841450000	862390000	1241400000	3155100000	3566400000	2537900000	2485900000	2081200000	3946100000	0.998356607967949	-0.528999300202528	1.34227407727278	1.87127337747531	0.0211826592275678	0.208967607668619	0.00313806356305747	0.000633687435591658
721	P07948-2	LYN	>sp|P07948-2|LYN_HUMAN Isoform 2 of Tyrosine-protein kinase Lyn OS=Homo sapiens GN=LYN	12	1.3548e-79	405780000	327940000	314230000	20302000	20064000	18162000	217280000	201930000	298640000	178590000	23162000	181360000	79858000	31878000	147640000	276560000	193020000	196410000	187530000	0	0	195240000	186260000	241510000	260360000	0	0	241640000	0	288850000	0.12232127736206	-0.185289357480816	-Inf	0.307610634842875	NA	0.698387165605714	NA	0.698387165605714
723	P07954-2;P07954	FH	>sp|P07954-2|FUMH_HUMAN Isoform Cytoplasmic of Fumarate hydratase, mitochondrial OS=Homo sapiens GN=FH;>sp|P07954|FUMH_HUMAN Fumarate hydratase, mitochondrial OS=Homo sapiens GN=FH PE=1 SV=3	16	0	6538600000	8703300000	6631200000	1440100000	2375900000	2598300000	5964300000	6656500000	8278700000	5583900000	3956600000	4406100000	6071200000	4318800000	6368800000	7288400000	8047600000	7464100000	8129200000	5561300000	5382200000	7770400000	7767900000	9096300000	6214900000	5781900000	8018300000	5751200000	6999700000	5775800000	-0.395984959606415	0.0319831205841387	-0.290274568175261	0.427968080190554	0.0416834747534365	0.279973388290169	0.249418194840966	0.0573507669348518
726	P08107;P08107-2	HSPA1A	>sp|P08107|HSP71_HUMAN Heat shock 70 kDa protein 1A/1B OS=Homo sapiens GN=HSPA1A PE=1 SV=5;>sp|P08107-2|HSP71_HUMAN Isoform 2 of Heat shock 70 kDa protein 1A/1B OS=Homo sapiens GN=HSPA1A	33	0	3.4119e+10	4.0545e+10	3.8826e+10	9003500000	1.3475e+10	1.0998e+10	4.7652e+10	4.5108e+10	5.0034e+10	2.6655e+10	2.0979e+10	3.4005e+10	2.3943e+10	1.7051e+10	3.236e+10	3.8117e+10	3.9368e+10	4.0056e+10	3.3581e+10	2.2173e+10	2.5943e+10	4.796e+10	4.8197e+10	4.6026e+10	3.3294e+10	3.2422e+10	3.9978e+10	3.4391e+10	3.3348e+10	3.5459e+10	-0.188098605371373	0.291701987121591	-0.234867462807707	0.526569449929298	0.00473480039157346	0.000764654695243887	0.176819027763908	0.000783860398122632
727	P08133;P08133-2	ANXA6	>sp|P08133|ANXA6_HUMAN Annexin A6 OS=Homo sapiens GN=ANXA6 PE=1 SV=3;>sp|P08133-2|ANXA6_HUMAN Isoform 2 of Annexin A6 OS=Homo sapiens GN=ANXA6	45	0	1.963e+10	2.2628e+10	2.2896e+10	5181100000	1.2026e+10	1.3849e+10	2.2751e+10	2.2759e+10	1.9427e+10	1.6267e+10	1.2308e+10	1.595e+10	1.9335e+10	1.188e+10	1.6805e+10	2.16e+10	2.415e+10	2.2665e+10	2.4648e+10	2.1828e+10	2.5537e+10	2.1767e+10	2.2298e+10	2.1472e+10	1.9695e+10	2.1011e+10	2.5701e+10	2.2302e+10	2.0889e+10	2.0994e+10	-0.119373099784111	-0.0672075859752198	-0.118205342753559	0.0521655138088914	0.176408762543038	0.285582405134181	0.703945206613504	0.794656445506198
730	P08195-3;P08195;P08195-4;P08195-2	SLC3A2	>sp|P08195-3|4F2_HUMAN Isoform 3 of 4F2 cell-surface antigen heavy chain OS=Homo sapiens GN=SLC3A2;>sp|P08195|4F2_HUMAN 4F2 cell-surface antigen heavy chain OS=Homo sapiens GN=SLC3A2 PE=1 SV=3;>sp|P08195-4|4F2_HUMAN Isoform 4 of 4F2 cell-surface antigen he	29	0	2.286e+10	2.473e+10	2.1817e+10	5391800000	1.0568e+10	1.1999e+10	2.3643e+10	2.3274e+10	2.3506e+10	2.4452e+10	1.8909e+10	5.0576e+10	1.7692e+10	7640500000	1.6599e+10	3.1525e+10	2.9968e+10	2.6351e+10	3.6397e+10	3.0835e+10	3.3394e+10	2.4596e+10	2.8103e+10	2.8391e+10	2.6932e+10	3.0407e+10	3.5026e+10	2.0934e+10	2.0223e+10	1.7813e+10	-0.533984217548895	-0.0592571020152317	0.0544222363224047	0.5884064538713	0.00535937540528414	0.324199254534116	0.637660658340835	0.00233606166089092
732	P08237-2;P08237;P08237-3	PFKM	>sp|P08237-2|K6PF_HUMAN Isoform 2 of 6-phosphofructokinase, muscle type OS=Homo sapiens GN=PFKM;>sp|P08237|K6PF_HUMAN 6-phosphofructokinase, muscle type OS=Homo sapiens GN=PFKM PE=1 SV=2;>sp|P08237-3|K6PF_HUMAN Isoform 3 of 6-phosphofructokinase, muscle ty	15	1.1946e-157	432480000	405330000	3.69e+08	45409000	44761000	101530000	483540000	390810000	410710000	169310000	69950000	181970000	392080000	113290000	182320000	395810000	344430000	263150000	266060000	165300000	250620000	271820000	247590000	269030000	280400000	248160000	272620000	425790000	267760000	331660000	-0.0121430334960323	-0.314081000075992	-0.294956653952363	0.30193796657996	0.927003736732036	0.13847088711883	0.165518183495525	0.187929641181947
733	P08238	HSP90AB1	>sp|P08238|HS90B_HUMAN Heat shock protein HSP 90-beta OS=Homo sapiens GN=HSP90AB1 PE=1 SV=4	53	0	1.2649e+11	1.331e+11	1.4676e+11	3.0585e+10	6.822e+10	6.4031e+10	1.5369e+11	1.3726e+11	1.5255e+11	1.141e+11	8.7699e+10	1.3373e+11	1.4236e+11	8.178e+10	1.4316e+11	1.4575e+11	1.3389e+11	1.3999e+11	1.2892e+11	9.0376e+10	1.2448e+11	1.3068e+11	1.3295e+11	1.2646e+11	1.147e+11	1.2601e+11	1.0264e+11	1.7463e+11	1.6434e+11	1.5401e+11	0.232528350488394	-0.0981169615000774	-0.286289930034953	0.518818280523347	0.0215224784282898	0.0638840558870889	0.0337762462081308	0.00090455298336478
734	P08243-2;P08243;P08243-3	ASNS	>sp|P08243-2|ASNS_HUMAN Isoform 2 of Asparagine synthetase [glutamine-hydrolyzing] OS=Homo sapiens GN=ASNS;>sp|P08243|ASNS_HUMAN Asparagine synthetase [glutamine-hydrolyzing] OS=Homo sapiens GN=ASNS PE=1 SV=4;>sp|P08243-3|ASNS_HUMAN Isoform 3 of Asparagine	14	2.0585e-220	649130000	955840000	1193100000	87313000	233750000	272400000	1.209e+09	916400000	929830000	3584800000	1910600000	6372300000	216740000	163150000	225930000	822960000	959940000	1156900000	695810000	946270000	587270000	1044400000	876630000	1153400000	3421600000	2673400000	4728200000	508800000	449390000	651840000	-0.945584932747457	0.0919188542810296	1.80391560384452	2.74950053659198	0.0147477700553969	0.723820946152013	0.00259920166605508	2.26325897902885e-05
735	P08311	CTSG	>sp|P08311|CATG_HUMAN Cathepsin G OS=Homo sapiens GN=CTSG PE=1 SV=2	8	1.7056e-288	2956300000	3244400000	3386200000	283370000	424250000	359970000	4507600000	5333400000	6139300000	1.353e+09	592220000	690220000	1843500000	1270800000	1583100000	2725800000	1.991e+09	2140700000	1487300000	1204500000	1121600000	2505300000	3548700000	3516500000	1450800000	1418800000	1237200000	2316900000	2.85e+09	1627400000	0.0194755608596344	0.621420000953424	-0.688048980966657	1.30946898192008	0.897309007807192	0.0908674833388318	0.00918212796596301	0.00564411817264542
736	P08397;P08397-2;P08397-3;P08397-4	HMBS	>sp|P08397|HEM3_HUMAN Porphobilinogen deaminase OS=Homo sapiens GN=HMBS PE=1 SV=2;>sp|P08397-2|HEM3_HUMAN Isoform 2 of Porphobilinogen deaminase OS=Homo sapiens GN=HMBS;>sp|P08397-3|HEM3_HUMAN Isoform 3 of Porphobilinogen deaminase OS=Homo sapiens GN=HMBS;	9	1.014e-142	538990000	1087900000	971370000	167700000	269400000	332730000	1.207e+09	1088400000	893990000	748740000	470050000	3.91e+08	761870000	176230000	732470000	685140000	592120000	488410000	816350000	1182400000	564260000	573510000	612790000	477290000	905100000	977700000	465470000	832380000	731560000	874630000	0.500060975467149	-0.0373626836909601	0.620895871520214	0.658258555211174	0.0417676568791371	0.67573560300889	0.393199855705032	0.20997545877008
737	P08559;P08559-4;P08559-3;P08559-2	PDHA1	>sp|P08559|ODPA_HUMAN Pyruvate dehydrogenase E1 component subunit alpha, somatic form, mitochondrial OS=Homo sapiens GN=PDHA1 PE=1 SV=3;>sp|P08559-4|ODPA_HUMAN Isoform 4 of Pyruvate dehydrogenase E1 component subunit alpha, somatic form, mitochondrial OS=H	13	0	3956500000	4540300000	4585700000	1044700000	1183500000	1260800000	5304800000	4805200000	5427700000	4233800000	3567200000	8163700000	4886500000	3217100000	4480800000	4014800000	4395200000	4552800000	3969200000	2834900000	2576200000	4594600000	4568400000	4.68e+09	4729400000	5064300000	7798400000	7078400000	5940800000	5046400000	0.459314248209247	0.0885962956999931	0.229019897854376	0.370717952509254	0.0364194891204403	0.153779070787785	0.155547998601345	0.106069236616499
738	P08567	PLEK	>sp|P08567|PLEK_HUMAN Pleckstrin OS=Homo sapiens GN=PLEK PE=1 SV=3	10	0	1216600000	1797600000	1831300000	142480000	123230000	185360000	1.794e+09	1444400000	1213300000	403880000	409910000	237300000	1.515e+09	881580000	1.389e+09	1356700000	1341900000	1369800000	1.475e+09	524790000	376740000	982210000	9.35e+08	926270000	543230000	868080000	380210000	1249300000	1905300000	1398200000	0.0440717106717158	-0.536460759306928	-1.31986396936354	1.36393568003525	0.48873846191011	4.77542983905453e-05	0.0213963588420759	0.0036944043536424
739	P08574	CYC1	>sp|P08574|CY1_HUMAN Cytochrome c1, heme protein, mitochondrial OS=Homo sapiens GN=CYC1 PE=1 SV=3	7	6.052e-284	2231800000	2.719e+09	2516100000	666670000	969890000	1201700000	2607200000	2615800000	2899600000	2033600000	1.48e+09	1727800000	2.371e+09	1137800000	1984900000	2042400000	2050800000	1846600000	3353200000	1933500000	2907600000	2.078e+09	1935400000	2520600000	2742300000	2610800000	2.116e+09	2847300000	2629600000	2546400000	0.409391507634367	0.0697438003456315	0.39904009051809	0.339647707288736	0.00324369818424054	0.353861093851139	0.0608149835022023	0.0325337995911073
740	P08575-2;P08575	PTPRC	>sp|P08575-2|PTPRC_HUMAN Isoform 2 of Receptor-type tyrosine-protein phosphatase C OS=Homo sapiens GN=PTPRC;>sp|P08575|PTPRC_HUMAN Receptor-type tyrosine-protein phosphatase C OS=Homo sapiens GN=PTPRC PE=1 SV=2	26	3.8087e-218	1254700000	1299900000	1059900000	327240000	494430000	662100000	1303900000	1536800000	1521200000	538320000	496090000	2.15e+09	650250000	931050000	1070800000	1872400000	1441800000	1659900000	1148300000	884380000	1192600000	1712100000	1.991e+09	2016500000	1398900000	1021100000	1144800000	780600000	1344500000	1127400000	-0.556473538675731	0.264020209790922	-0.534377434090275	0.820493748466653	0.0662931076693273	0.196046087141312	0.0476764978014901	0.0117935912908723
741	P08648	ITGA5	>sp|P08648|ITA5_HUMAN Integrin alpha-5 OS=Homo sapiens GN=ITGA5 PE=1 SV=2	13	6.0249e-152	172280000	283810000	272800000	121450000	123070000	209800000	513770000	435050000	542940000	161780000	183270000	52708000	214410000	193550000	214720000	244430000	237570000	235360000	728530000	277050000	350440000	339480000	284670000	386020000	247290000	279050000	0	315010000	363090000	303390000	0.397662825599511	0.505591780439314	0.0484690985692582	0.457122681870056	0.00512598687559069	0.0197653736716556	NA	0.0135671150670247
742	P08651-4;P08651-5;P08651-3;P08651-6;P08651-2;P08651	NFIC	>sp|P08651-4|NFIC_HUMAN Isoform 3 of Nuclear factor 1 C-type OS=Homo sapiens GN=NFIC;>sp|P08651-5|NFIC_HUMAN Isoform 5 of Nuclear factor 1 C-type OS=Homo sapiens GN=NFIC;>sp|P08651-3|NFIC_HUMAN Isoform 2 of Nuclear factor 1 C-type OS=Homo sapiens GN=NFIC;>	3	5.0084e-191	84041000	93438000	105430000	15328000	0	0	147270000	145110000	211680000	0	0	209950000	0	0	0	91741000	113480000	110080000	0	0	0	88119000	81062000	139640000	0	0	0	0	0	0	-Inf	-0.254242216797276	-Inf	0	NA	0.811485209091879	NA	0.811485209091879
743	P08754	GNAI3	>sp|P08754|GNAI3_HUMAN Guanine nucleotide-binding protein G(k) subunit alpha OS=Homo sapiens GN=GNAI3 PE=1 SV=3	13	0	1202100000	1058100000	1027200000	263090000	445380000	205860000	1048400000	814600000	1059600000	439840000	863890000	1259500000	652670000	642640000	870880000	1293300000	1139700000	1128300000	1382500000	656340000	479620000	921740000	988900000	1122300000	652750000	1250100000	0	803660000	1.028e+09	706480000	-0.562784288581904	-0.263544926542112	-0.862839013493653	0.59929408695154	0.042125966939617	0.088978860965046	NA	0.0476563598688851
744	P08758	ANXA5	>sp|P08758|ANXA5_HUMAN Annexin A5 OS=Homo sapiens GN=ANXA5 PE=1 SV=2	16	0	1635400000	2105300000	1814300000	470210000	757410000	1108700000	1668300000	1.971e+09	1994300000	2264100000	1506400000	2455200000	2741800000	1745100000	2628900000	1725600000	1792700000	1802500000	1611500000	1516800000	1640900000	1883800000	1682300000	1892400000	2473500000	2609400000	3993500000	3.68e+09	3.141e+09	3547800000	1.00024400761849	0.0869651291633609	0.557037439317917	0.91327887845513	0.000181718191107591	0.584423228539395	0.0284744515015534	0.000783789578644934
745	P08962-3;P08962-2;P08962	CD63	>sp|P08962-3|CD63_HUMAN Isoform 3 of CD63 antigen OS=Homo sapiens GN=CD63;>sp|P08962-2|CD63_HUMAN Isoform 2 of CD63 antigen OS=Homo sapiens GN=CD63;>sp|P08962|CD63_HUMAN CD63 antigen OS=Homo sapiens GN=CD63 PE=1 SV=2	3	3.8641e-20	59869000	149560000	180890000	0	0	9850100	177610000	121190000	163210000	0	0	0	12633000	5825100	20454000	47628000	69861000	93730000	0	0	0	97545000	85391000	95973000	0	0	0	0	0	0	-Inf	0.446923379852061	-Inf	0	NA	0.192534881501646	NA	0.192534881501646
746	P09104	ENO2	>sp|P09104|ENOG_HUMAN Gamma-enolase OS=Homo sapiens GN=ENO2 PE=1 SV=3	8	0	1181600000	1063900000	824180000	4461300000	71597000	7225300000	1417900000	728310000	396320000	1.0206e+10	175600000	8890500	338790000	200280000	289050000	8.627e+09	4718400000	2536200000	3454600000	0	2623600000	4248600000	3146800000	1719300000	4756800000	3619600000	0	5933800000	4704100000	2710900000	-0.170403129640793	-0.750436370309869	-0.548491584342749	0.580033240669076	0.818625998654795	0.320923061625483	NA	0.477006331727473
747	P09211	GSTP1	>sp|P09211|GSTP1_HUMAN Glutathione S-transferase P OS=Homo sapiens GN=GSTP1 PE=1 SV=2	16	0	1.6815e+10	1.8281e+10	1.8081e+10	4917900000	7021300000	6507300000	2.0969e+10	1.8967e+10	2.2135e+10	2.2513e+10	1.2611e+10	8968900000	2.1477e+10	1.2987e+10	2.0351e+10	1.6738e+10	1.5847e+10	1.4892e+10	2.0174e+10	1.7581e+10	1.6079e+10	1.5465e+10	1.5051e+10	1.587e+10	2.1798e+10	2.2453e+10	1.7336e+10	3.3242e+10	3.0897e+10	2.7221e+10	0.965200488434387	-0.0332594419885547	0.46192949617146	0.998459930422942	0.000638772180312256	0.579093539088164	0.0449176857066992	6.43332015445541e-05
748	P09382	LGALS1	>sp|P09382|LEG1_HUMAN Galectin-1 OS=Homo sapiens GN=LGALS1 PE=1 SV=2	11	0	3.6018e+10	2.5997e+10	3.6891e+10	8598700000	7320300000	4.055e+09	3.1273e+10	4.1688e+10	4.1113e+10	2.9782e+10	1.5813e+10	1.038e+10	2.7314e+10	1.0226e+10	2.1794e+10	3.6316e+10	3.0468e+10	3.2656e+10	3.5255e+10	2.3057e+10	1.0571e+10	2.4613e+10	2.923e+10	2.9464e+10	2.2622e+10	2.6547e+10	1.472e+10	4.1479e+10	2.3828e+10	2.2594e+10	-0.476205931475124	-0.181413966525276	-0.551137312737174	0.369723346211898	0.469209585490029	0.0842738662768199	0.0626388550183278	0.186481896271985
749	P09417	QDPR	>sp|P09417|DHPR_HUMAN Dihydropteridine reductase OS=Homo sapiens GN=QDPR PE=1 SV=2	13	2.0868e-277	2891400000	2838800000	4033700000	282280000	996330000	412850000	3.385e+09	3714100000	4441800000	614330000	497460000	9377700	1195700000	587710000	1227100000	2192400000	2085700000	2286900000	1597200000	1654100000	829690000	2285500000	2220400000	2633200000	957550000	892760000	0	2073200000	1826700000	1795700000	-0.260592791620722	0.0626773085449416	-1.29348821643986	1.3561655249848	0.0524861418315486	0.238422487750461	NA	0.0266963345808823
750	P09429	HMGB1	>sp|P09429|HMGB1_HUMAN High mobility group protein B1 OS=Homo sapiens GN=HMGB1 PE=1 SV=3	19	0	4.7342e+10	5.8613e+10	5.6687e+10	9263400000	2.939e+10	1.556e+10	8.3341e+10	6.6081e+10	7.9185e+10	4.675e+10	3.3837e+10	6.957e+10	5.0375e+10	2.3503e+10	4.9056e+10	5.6796e+10	6.3282e+10	5.5176e+10	3.9993e+10	5.6106e+10	1.8763e+10	7.0183e+10	6.1865e+10	7.9477e+10	4.4882e+10	4.6607e+10	7.0804e+10	6.2651e+10	4.6658e+10	6.2941e+10	0.100924570345403	0.264708650754592	-0.325866314420021	0.590574965174612	0.827502484661915	0.0914528393315195	0.556724123572964	0.284129974801533
753	P09496-5;P09496-2;P09496-4;P09496-3;P09496	CLTA;C	>sp|P09496-5|CLCA_HUMAN Isoform 5 of Clathrin light chain A OS=Homo sapiens GN=CLTA;>sp|P09496-2|CLCA_HUMAN Isoform Non-brain of Clathrin light chain A OS=Homo sapiens GN=CLTA;>sp|P09496-4|CLCA_HUMAN Isoform 4 of Clathrin light chain A OS=Homo sapiens GN=C	3	4.0473e-295	568150000	830110000	717090000	321320000	209050000	210440000	585280000	674670000	795430000	563120000	529130000	237820000	657800000	572110000	716900000	806410000	1051400000	875910000	1433900000	721850000	897930000	694120000	822260000	864340000	742650000	869510000	369110000	1010700000	1209600000	895070000	0.149451851872467	-0.148236428656097	-0.29514862728713	0.444600479159596	0.333036483042309	0.254978192204889	0.239981402274643	0.171207295690637
754	P09497-2;P09497	CLTB	>sp|P09497-2|CLCB_HUMAN Isoform Non-brain of Clathrin light chain B OS=Homo sapiens GN=CLTB;>sp|P09497|CLCB_HUMAN Clathrin light chain B OS=Homo sapiens GN=CLTB PE=1 SV=1	2	1.3951e-08	305050000	463200000	376420000	53215000	51294000	34248000	441830000	418170000	377020000	0	0	0	323400000	29114000	56758000	342220000	393280000	368190000	0	94562000	0	297090000	462610000	179500000	0	0	0	0	0	0	-Inf	-0.308400559694386	-Inf	0	NA	0.447631691618857	NA	0.447631691618857
755	P09525	ANXA4	>sp|P09525|ANXA4_HUMAN Annexin A4 OS=Homo sapiens GN=ANXA4 PE=1 SV=4	13	1.8371e-134	828490000	783320000	741470000	172790000	407310000	548590000	660800000	608610000	668810000	508210000	516920000	446510000	726150000	344640000	542960000	681780000	716980000	704550000	907540000	900910000	1661200000	581050000	518060000	442230000	952450000	760330000	1124700000	766040000	944220000	747290000	0.127792632715714	-0.436507898255007	0.442016264571794	0.878524162826801	0.117938840754466	0.0170211521116143	0.0662060664056899	0.00345223352584731
756	P09543-2;P09543	CNP	>sp|P09543-2|CN37_HUMAN Isoform CNPI of 2,3-cyclic-nucleotide 3-phosphodiesterase OS=Homo sapiens GN=CNP;>sp|P09543|CN37_HUMAN 2,3-cyclic-nucleotide 3-phosphodiesterase OS=Homo sapiens GN=CNP PE=1 SV=2	17	0	1804200000	2153500000	1723600000	344430000	638140000	550590000	2068900000	2120100000	2718400000	1132100000	652970000	458060000	1213500000	855800000	1214200000	1876800000	1957700000	2053600000	1832100000	1339800000	1029300000	2126400000	1926800000	2499300000	1712900000	1381900000	1864600000	1.784e+09	1753200000	1497500000	-0.16284908878399	0.11557333696753	-0.196398744171651	0.311972081139181	0.0609093229413378	0.273014591790839	0.126574490656446	0.0492140677718026
758	P09622	DLD	>sp|P09622|DLDH_HUMAN Dihydrolipoyl dehydrogenase, mitochondrial OS=Homo sapiens GN=DLD PE=1 SV=2	18	0	1.1745e+10	1.4697e+10	1.4057e+10	1640800000	2297600000	2293600000	1.6152e+10	1.3425e+10	1.3202e+10	5541900000	4378200000	4227800000	1.0071e+10	4683500000	9.755e+09	1.0719e+10	1.1732e+10	1.2963e+10	6295100000	5753300000	5902300000	1.2863e+10	1.1755e+10	1.0489e+10	5453500000	5464900000	4113400000	1.0495e+10	7.134e+09	7713200000	-0.613955879195556	-0.00608276516464585	-1.11410296512411	1.10802019995947	0.0563387671432926	0.915015728453258	0.00138770814697049	0.000299242757759608
759	P09668	CTSH	>sp|P09668|CATH_HUMAN Pro-cathepsin H OS=Homo sapiens GN=CTSH PE=1 SV=4	3	4.4629e-37	687310000	713110000	234960000	60061000	653840000	120240000	969150000	162820000	255690000	572950000	478650000	738640000	582880000	466130000	627560000	632850000	601220000	533200000	324360000	807830000	246980000	697580000	483490000	550930000	347750000	337800000	466380000	380650000	667500000	368160000	-0.630022984774868	-0.0966190383154111	-0.760437548209497	0.663818509894086	0.265657752414871	0.817286443814133	0.019110564392435	0.113706263909095
762	P09874	PARP1	>sp|P09874|PARP1_HUMAN Poly [ADP-ribose] polymerase 1 OS=Homo sapiens GN=PARP1 PE=1 SV=4	53	0	2.4499e+10	2.8231e+10	2.6918e+10	4651700000	1.2806e+10	1.2718e+10	2.9026e+10	2.6654e+10	3.2848e+10	1.8888e+10	1.5818e+10	1.906e+10	2.0577e+10	1.4243e+10	2.0524e+10	2.9633e+10	2.868e+10	2.9988e+10	2.3895e+10	2.4098e+10	2.2779e+10	2.8755e+10	2.7306e+10	3.037e+10	2.1568e+10	2.1683e+10	2.7112e+10	2.3598e+10	2.3752e+10	2.253e+10	-0.318802683507635	-0.0336544378950332	-0.440902897818942	0.407248459923908	0.000390590822904701	0.543968736509437	0.0384031431996122	0.00540408322186233
763	P09884	POLA1	>sp|P09884|DPOLA_HUMAN DNA polymerase alpha catalytic subunit OS=Homo sapiens GN=POLA1 PE=1 SV=2	19	3.2787e-244	662930000	595480000	418180000	83946000	309810000	244050000	6.24e+08	786570000	870290000	166630000	162630000	376920000	246840000	210110000	2.06e+08	613210000	419060000	424270000	472640000	469240000	547350000	511130000	502610000	533010000	395630000	339210000	427220000	321060000	533130000	431850000	-0.168980626350994	0.0741793546466632	-0.295359088435054	0.369538443081717	0.538788801174897	0.579404661691763	0.206177162446088	0.264583021186496
764	P09960;P09960-2;P09960-4;P09960-3	LTA4H;	>sp|P09960|LKHA4_HUMAN Leukotriene A-4 hydrolase OS=Homo sapiens GN=LTA4H PE=1 SV=2;>sp|P09960-2|LKHA4_HUMAN Isoform 2 of Leukotriene A-4 hydrolase OS=Homo sapiens GN=LTA4H;>sp|P09960-4|LKHA4_HUMAN Isoform 4 of Leukotriene A-4 hydrolase OS=Homo sapiens GN=	26	0	6997900000	6715400000	6.587e+09	856120000	3826400000	3316500000	7034300000	7087700000	6913600000	5716800000	3146500000	6420600000	7.793e+09	4.063e+09	6.641e+09	6.405e+09	5969600000	6013800000	4.356e+09	5398200000	7982900000	5827600000	6320400000	6388600000	5324900000	4.637e+09	5763300000	7495900000	8236500000	6881200000	0.290340158174877	0.0442543168303362	-0.203007116275865	0.493347274450743	0.0223459672992953	0.843807896108098	0.0764245353224455	0.00324208184208436
765	P09972	ALDOC	>sp|P09972|ALDOC_HUMAN Fructose-bisphosphate aldolase C OS=Homo sapiens GN=ALDOC PE=1 SV=2	21	0	3.18e+09	4229600000	3418100000	1541100000	4508500000	8.773e+09	2633800000	3557200000	3078700000	3159600000	1683700000	1812700000	4249600000	411160000	3828500000	1970600000	1474500000	1247600000	8097100000	1.2609e+10	1.4136e+10	1115200000	1355900000	1.355e+09	5765700000	3662500000	6372200000	3435300000	5536100000	4022300000	1.36256495547735	-0.207162880845226	1.88204004027872	2.08920292112395	0.00631199911000621	0.269587233095241	0.00510730255511835	0.000134824340910786
766	Q71UI9;P0C0S5;Q71UI9-2;Q71UI9-3;Q71UI9-4	H2AFV;H2AFZ	>sp|Q71UI9|H2AV_HUMAN Histone H2A.V OS=Homo sapiens GN=H2AFV PE=1 SV=3;>sp|P0C0S5|H2AZ_HUMAN Histone H2A.Z OS=Homo sapiens GN=H2AFZ PE=1 SV=2;>sp|Q71UI9-2|H2AV_HUMAN Isoform 2 of Histone H2A.V OS=Homo sapiens GN=H2AFV;>sp|Q71UI9-3|H2AV_HUMAN Isoform 3 of H	6	3.6493e-73	1.3938e+10	1.5496e+10	1.5719e+10	1754700000	7937300000	4841400000	2.0422e+10	2.3253e+10	2.0039e+10	7171800000	5868400000	9769900000	6831700000	4433400000	8171100000	1.5182e+10	1.5801e+10	1.5707e+10	6.151e+09	1.2238e+10	9416800000	1.585e+10	1.5627e+10	1.4992e+10	7115400000	7625800000	1.7298e+10	1.0336e+10	1.3374e+10	8203800000	-0.59047311271447	0.00588975506346328	-1.02919048839771	1.03508024346117	0.0476016126442493	0.82666228693194	0.180004412109039	0.139068285470724
771	Q9BTY7;P0CB43	FAM203A;FAM203B	>sp|Q9BTY7|F203A_HUMAN Protein FAM203A OS=Homo sapiens GN=FAM203A PE=1 SV=1;>sp|P0CB43|F203B_HUMAN Protein FAM203B OS=Homo sapiens GN=FAM203B PE=1 SV=1	12	3.0567e-165	1246100000	1256700000	1324300000	259120000	390950000	429790000	1246600000	1218400000	1329200000	1254900000	917720000	1390700000	929430000	372930000	895090000	1277100000	1293200000	1291200000	941600000	955040000	1066600000	1000100000	1021800000	1279100000	1130700000	1.168e+09	1636400000	1.289e+09	859470000	1125700000	-0.193376471461906	-0.333086029806832	-0.140158596439151	0.192927433367681	0.20793832778465	0.107122255946767	0.971794899589721	0.380072233971078
776	P10244	MYBL2	>sp|P10244|MYBB_HUMAN Myb-related protein B OS=Homo sapiens GN=MYBL2 PE=1 SV=1	7	6.0845e-59	63559000	82581000	44560000	0	0	14982000	216380000	155300000	160440000	14358000	0	0	86942000	34272000	160760000	102510000	96621000	87813000	0	0	0	107040000	114570000	105520000	0	0	0	0	0	0	-Inf	0.162343313850729	-Inf	0	NA	0.0626476541227573	NA	0.0626476541227573
777	P10253	GAA	>sp|P10253|LYAG_HUMAN Lysosomal alpha-glucosidase OS=Homo sapiens GN=GAA PE=1 SV=4	6	1.3434e-27	205830000	85244000	100890000	70157000	12476000	55877000	84385000	108370000	203010000	130570000	92805000	164140000	178730000	58182000	166620000	123580000	107940000	117510000	260060000	51190000	99352000	105630000	122060000	149790000	170420000	90378000	223390000	235700000	143670000	161920000	0.476892650860532	0.0692019512396121	0.550706111746829	0.481504160507217	0.0537815666158122	0.557169004558626	0.388377259407756	0.324750319168676
779	P10398	ARAF	>sp|P10398|ARAF_HUMAN Serine/threonine-protein kinase A-Raf OS=Homo sapiens GN=ARAF PE=1 SV=2	13	9.209e-123	468540000	953910000	820190000	37118000	305910000	301280000	680070000	902980000	959700000	697200000	427860000	918500000	427100000	285110000	598270000	632800000	501760000	427870000	3.96e+08	802220000	616540000	360480000	467670000	508600000	597460000	552900000	693380000	584340000	653240000	603620000	0.212883458333963	-0.155266263738182	0.198084978010299	0.368149722072145	0.210965165044539	0.374926074636809	0.256414951833278	0.0721707966760369
780	P10412	HIST1H1E	>sp|P10412|H14_HUMAN Histone H1.4 OS=Homo sapiens GN=HIST1H1E PE=1 SV=2	5	2.9185e-77	9.7014e+10	1.065e+11	1.0855e+11	3.8768e+10	4.7259e+10	4.7991e+10	6.7483e+10	6.5064e+10	6.7656e+10	2.223e+10	4.3547e+10	1.0714e+10	4.7719e+10	3.927e+10	4.5348e+10	1.187e+11	8.4209e+10	8.5292e+10	1.3946e+11	1.3752e+11	1.425e+11	4.458e+10	5.2778e+10	4.7087e+10	2.7714e+10	8.3912e+10	6809400000	6.5747e+10	1.0269e+11	6.6561e+10	-0.529363827129691	-1.02871212675993	-1.79342598353091	1.26406215640122	0.312226001171726	0.00520496672835844	0.145062427820001	0.137974870520156
782	P10515	DLAT	>sp|P10515|ODP2_HUMAN Dihydrolipoyllysine-residue acetyltransferase component of pyruvate dehydrogenase complex, mitochondrial OS=Homo sapiens GN=DLAT PE=1 SV=3	17	0	5.077e+09	4918100000	7343100000	667850000	5145900000	2591600000	8277300000	7624700000	6440500000	8960300000	6459300000	1.567e+10	4578700000	2561500000	1.221e+10	4829200000	4723900000	5284700000	3570800000	1.1409e+10	5501100000	5519100000	5255500000	5600300000	7661400000	5394900000	1.2533e+10	5529400000	5221400000	8265600000	0.160880147213461	0.158190232161461	0.631365252355428	0.473175020193967	0.200190042221727	0.0648547911062496	0.120370104444523	0.171869549108506
783	P10606	COX5B	>sp|P10606|COX5B_HUMAN Cytochrome c oxidase subunit 5B, mitochondrial OS=Homo sapiens GN=COX5B PE=1 SV=2	7	1.2127e-52	2391200000	5670300000	3653300000	531580000	1962100000	1.921e+09	4252700000	3524300000	3908900000	1649400000	1.515e+09	4369500000	1092600000	1051700000	1700400000	2088500000	2352100000	2046200000	6023400000	5170300000	4527400000	2419300000	2.263e+09	2404500000	961540000	1230900000	2611100000	1214500000	1548400000	1255900000	-0.783822862431801	0.153192468379989	-0.812830897769386	0.966023366149375	0.00527445662981343	0.136617492928054	0.264947470801185	0.0800431510490008
784	P10619	CTSA	>sp|P10619|PPGB_HUMAN Lysosomal protective protein OS=Homo sapiens GN=CTSA PE=1 SV=2	6	2.1688e-64	777760000	455490000	437680000	107020000	293270000	99077000	539340000	320530000	465460000	325820000	286770000	559060000	295590000	264620000	220820000	380470000	395930000	356300000	606860000	630740000	331440000	350790000	355570000	406540000	345230000	375980000	668740000	483420000	540690000	366850000	0.356545758837185	-0.0865977956711051	-0.00607548176036862	0.443143554508291	0.180246614412253	0.75312632288479	0.487765103393748	0.531051833688348
785	P10620;P10620-2	MGST1	>sp|P10620|MGST1_HUMAN Microsomal glutathione S-transferase 1 OS=Homo sapiens GN=MGST1 PE=1 SV=1;>sp|P10620-2|MGST1_HUMAN Isoform 2 of Microsomal glutathione S-transferase 1 OS=Homo sapiens GN=MGST1	6	2.1504e-65	667320000	716530000	707800000	664080000	1088800000	621060000	884380000	981830000	928280000	975260000	672870000	1002400000	1743400000	722160000	1364600000	876470000	1094200000	1.211e+09	2406200000	1427300000	1494900000	1680500000	1.865e+09	1.408e+09	1109100000	1064300000	1.806e+09	1589400000	1185500000	1830700000	0.583660541888441	0.664068834993027	0.0645677417060618	0.599501093286965	0.085456588681286	0.0241218080784515	0.357372612522567	0.131438082919398
786	P10644	PRKAR1A	>sp|P10644|KAP0_HUMAN cAMP-dependent protein kinase type I-alpha regulatory subunit OS=Homo sapiens GN=PRKAR1A PE=1 SV=1	17	1.5388e-203	1741300000	2.055e+09	1982200000	286490000	483110000	469280000	2165700000	2036800000	2564800000	2092900000	1.586e+09	2432400000	2561700000	1.312e+09	2379300000	2151700000	2091300000	1891700000	2011700000	1.677e+09	1409700000	1877200000	1979800000	2214100000	2691900000	2651500000	3634300000	2927100000	2474800000	2221300000	0.275281645056858	-0.0466755978346851	0.396594523004886	0.443270120839571	0.0761866587235497	0.865075622066524	0.0277530422309728	0.015657260528827
787	P10746	UROS	>sp|P10746|HEM4_HUMAN Uroporphyrinogen-III synthase OS=Homo sapiens GN=UROS PE=1 SV=1	5	2.0912e-53	137520000	81572000	102270000	13072000	40320000	14630000	100010000	90053000	148110000	25884000	16333000	7060200	47097000	37067000	142830000	126680000	83951000	97432000	0	90336000	0	103900000	88751000	150950000	0	0	0	0	93664000	120670000	-0.13269636076376	0.016932737506426	-Inf	0.149629098270186	NA	0.645584227177981	NA	0.645584227177981
788	P10768	ESD	>sp|P10768|ESTD_HUMAN S-formylglutathione hydrolase OS=Homo sapiens GN=ESD PE=1 SV=2	13	0	7983700000	9159900000	8.13e+09	1701200000	5655700000	4803600000	1.0366e+10	9.792e+09	9276400000	6612200000	6417500000	5508900000	4371200000	4779900000	6503500000	1.1032e+10	1.2333e+10	9820100000	7751700000	1.0921e+10	8053100000	1.0627e+10	9070400000	8335200000	6844700000	6799700000	6208900000	6646600000	8765900000	7471700000	-0.566064685988287	-0.286335041551604	-0.70203011917328	0.415695077621676	0.0226876533796732	0.15518821562146	0.0021921235629793	0.00248497516082992
789	P10809	HSPD1	>sp|P10809|CH60_HUMAN 60 kDa heat shock protein, mitochondrial OS=Homo sapiens GN=HSPD1 PE=1 SV=2	39	0	1.1518e+11	1.5903e+11	1.6389e+11	3.4328e+10	6.7917e+10	5.0875e+10	1.8389e+11	1.7803e+11	1.8956e+11	1.82e+11	1.6602e+11	1.3545e+11	1.4434e+11	9.0807e+10	2.069e+11	1.0596e+11	1.1377e+11	1.1276e+11	1.4817e+11	1.4218e+11	1.4225e+11	1.2334e+11	1.1967e+11	1.3871e+11	1.9193e+11	2.1212e+11	1.559e+11	1.8933e+11	1.7347e+11	1.9639e+11	0.772554579308983	0.154292301512919	0.792231782558242	0.637939481045322	0.00027205283584527	0.0532567873050032	0.00533192490284483	0.000268885686510532
790	P11021	HSPA5	>sp|P11021|GRP78_HUMAN 78 kDa glucose-regulated protein OS=Homo sapiens GN=HSPA5 PE=1 SV=2	44	0	9.9662e+10	1.1897e+11	1.0826e+11	3.3186e+10	4.673e+10	4.3272e+10	1.1025e+11	1.1493e+11	1.2546e+11	8.0816e+10	5.8282e+10	8.2721e+10	1.1113e+11	6.0612e+10	9.8512e+10	1.247e+11	1.3204e+11	1.2268e+11	1.2834e+11	9.5589e+10	8.3371e+10	1.2279e+11	1.2168e+11	1.2996e+11	9.4299e+10	1.0025e+11	9.5412e+10	1.4976e+11	1.3326e+11	1.264e+11	0.0754105712958043	-0.0426401548080916	-0.406590596417451	0.482001167713255	0.248145704591421	0.686806566489336	0.000766994146299167	0.000248828816097365
793	P11142;P11142-2	HSPA8	>sp|P11142|HSP7C_HUMAN Heat shock cognate 71 kDa protein OS=Homo sapiens GN=HSPA8 PE=1 SV=1;>sp|P11142-2|HSP7C_HUMAN Isoform 2 of Heat shock cognate 71 kDa protein OS=Homo sapiens GN=HSPA8	36	0	2.301e+11	2.9621e+11	2.8323e+11	7.0056e+10	1.1733e+11	1.0531e+11	3.1067e+11	2.9039e+11	2.9866e+11	1.8814e+11	1.5121e+11	1.8085e+11	1.6952e+11	1.1491e+11	2.0157e+11	2.7658e+11	2.9771e+11	3.1163e+11	2.1428e+11	1.6362e+11	1.7068e+11	3.2098e+11	3.1009e+11	2.991e+11	2.1543e+11	2.1888e+11	2.1526e+11	2.0635e+11	2.2437e+11	2.2591e+11	-0.396334136875427	0.0704730753984791	-0.454994757911934	0.525467833310413	0.0027340245067915	0.286357988989405	0.000924773657121453	8.81284617404972e-06
794	P11166	SLC2A1	>sp|P11166|GTR1_HUMAN Solute carrier family 2, facilitated glucose transporter member 1 OS=Homo sapiens GN=SLC2A1 PE=1 SV=2	6	4.2169e-138	173690000	217360000	311240000	169150000	252410000	406830000	302450000	250540000	378530000	123730000	79844000	141080000	86672000	61804000	75812000	374320000	288850000	362550000	699460000	423060000	638430000	367820000	352940000	422700000	350640000	232460000	0	0	0	0	-Inf	0.105397374159192	-0.556620064164051	0.662017438323243	NA	0.317065091548636	NA	0.317065091548636
795	P11171-2;P11171;P11171-5;P11171-4;P11171-3;P11171-6;P11171-7	EPB41	>sp|P11171-2|41_HUMAN Isoform 2 of Protein 4.1 OS=Homo sapiens GN=EPB41;>sp|P11171|41_HUMAN Protein 4.1 OS=Homo sapiens GN=EPB41 PE=1 SV=4;>sp|P11171-5|41_HUMAN Isoform 5 of Protein 4.1 OS=Homo sapiens GN=EPB41;>sp|P11171-4|41_HUMAN Isoform 4 of Protein 4.	19	5.7041e-231	1475700000	1432300000	1540400000	230640000	347550000	393780000	1.616e+09	1640700000	1741700000	554180000	438260000	877610000	632870000	223170000	404160000	1507400000	1266200000	1206200000	948990000	667970000	968660000	988140000	1277200000	1217500000	749380000	746290000	1564400000	847900000	670180000	583870000	-0.985112892647374	-0.123811658680315	-0.823964051391951	0.861301233967059	0.00730457595039992	0.264151143453871	0.274899927180196	0.0593251677842611
796	P11177-2;P11177;P11177-3	PDHB	>sp|P11177-2|ODPB_HUMAN Isoform 2 of Pyruvate dehydrogenase E1 component subunit beta, mitochondrial OS=Homo sapiens GN=PDHB;>sp|P11177|ODPB_HUMAN Pyruvate dehydrogenase E1 component subunit beta, mitochondrial OS=Homo sapiens GN=PDHB PE=1 SV=3;>sp|P11177-	14	0	2992400000	2944600000	3665700000	297720000	773410000	886100000	5787900000	4100500000	4135100000	1604100000	1191600000	887720000	3216900000	1.725e+09	3438200000	2416500000	2332300000	2842700000	1961700000	2.476e+09	2186100000	3555700000	2841700000	2853900000	2202500000	2302100000	1770400000	4744300000	3208300000	3845900000	0.603898776271971	0.173512309650067	-0.200280455200946	0.804179231472917	0.0282062282575457	0.110488401778089	0.129851790452286	0.00435637690472571
797	P11182	DBT	>sp|P11182|ODB2_HUMAN Lipoamide acyltransferase component of branched-chain alpha-keto acid dehydrogenase complex, mitochondrial OS=Homo sapiens GN=DBT PE=1 SV=3	9	1.6271e-56	38549000	156330000	190140000	40073000	63185000	22469000	199350000	284320000	222700000	125120000	125780000	122080000	161440000	113700000	147990000	203330000	169770000	150130000	162110000	177750000	93037000	192480000	241100000	200480000	0	0	0	183920000	160220000	148520000	-0.122428512837711	0.200975558689636	-Inf	0.323404071527347	0.62963141927038	0.156770114583993	NA	0.115029020314735
799	P11216	PYGB	>sp|P11216|PYGB_HUMAN Glycogen phosphorylase, brain form OS=Homo sapiens GN=PYGB PE=1 SV=5	33	0	1244900000	1428700000	1354800000	342010000	604470000	440390000	1636500000	1.392e+09	1617800000	1283800000	768510000	1677700000	1590800000	805280000	1996800000	1.585e+09	1454300000	1355400000	1151800000	1580100000	1329900000	1391500000	1491700000	1403700000	1756600000	1487900000	2384600000	1741600000	1747600000	1694500000	0.249611128829587	-0.0615675492771528	0.261983525058266	0.323551074335419	0.0225703483506218	0.667481696725132	0.188447092342565	0.104642017415089
800	P11233	RALA	>sp|P11233|RALA_HUMAN Ras-related protein Ral-A OS=Homo sapiens GN=RALA PE=1 SV=1	7	7.7761e-90	911120000	1048800000	971060000	194540000	480270000	259800000	872020000	779660000	792860000	444350000	594870000	524440000	596900000	447600000	584550000	788300000	776300000	854630000	801700000	555100000	478560000	896550000	830770000	1174700000	597940000	882900000	1830300000	684100000	1081900000	693290000	-0.218054578015768	0.15287051419427	0.130736513709059	0.370925092210038	0.968976661932163	0.191478408490679	0.567926345052568	0.791491006035601
803	P11279	LAMP1	>sp|P11279|LAMP1_HUMAN Lysosome-associated membrane glycoprotein 1 OS=Homo sapiens GN=LAMP1 PE=1 SV=3	7	1.283e-176	3586700000	2.679e+09	2494400000	742840000	1247400000	1.987e+09	3575400000	2.489e+09	2522700000	2865300000	1926700000	2260600000	1641600000	2.095e+09	2596200000	2904300000	1903700000	1821800000	2358400000	2532700000	4532800000	1548200000	1496100000	1449900000	4387800000	3428300000	4921900000	4201500000	3969400000	3.698e+09	0.844918102589368	-0.562796239911064	0.989494919111722	1.55229115902279	0.0169173060349294	0.0709855574662527	0.0220867168699763	0.000137120460734598
804	P11310;P11310-2	ACADM	>sp|P11310|ACADM_HUMAN Medium-chain specific acyl-CoA dehydrogenase, mitochondrial OS=Homo sapiens GN=ACADM PE=1 SV=1;>sp|P11310-2|ACADM_HUMAN Isoform 2 of Medium-chain specific acyl-CoA dehydrogenase, mitochondrial OS=Homo sapiens GN=ACADM	9	8.8306e-140	952670000	927430000	1141500000	209940000	284460000	498890000	1594500000	1614600000	1902800000	310040000	232960000	578800000	656640000	491070000	409810000	1052300000	1014800000	881670000	1117800000	666010000	965400000	1121300000	1.163e+09	1287400000	771070000	616010000	842780000	711930000	913650000	793660000	-0.308557796399748	0.242700298971164	-0.350217054547201	0.592917353518366	0.0903994156044214	0.0470158753946511	0.0572230275919213	0.00458993193120322
805	P11413;P11413-2;P11413-3	G6PD	>sp|P11413|G6PD_HUMAN Glucose-6-phosphate 1-dehydrogenase OS=Homo sapiens GN=G6PD PE=1 SV=4;>sp|P11413-2|G6PD_HUMAN Isoform Long of Glucose-6-phosphate 1-dehydrogenase OS=Homo sapiens GN=G6PD;>sp|P11413-3|G6PD_HUMAN Isoform 3 of Glucose-6-phosphate 1-dehyd	32	0	3898300000	3689100000	4469600000	936540000	1357200000	1879900000	3812900000	4299400000	4833400000	3628800000	2839300000	5244800000	5052300000	3691500000	5318700000	4.579e+09	3888200000	4565100000	5439100000	4260100000	3801800000	3937600000	4645300000	4292600000	5360700000	4987100000	6415100000	7.127e+09	5.981e+09	5.488e+09	0.461329403633441	-0.0172055704669212	0.303364086075084	0.478534974100363	0.0199437229695466	0.880807972699417	0.0542891298535541	0.00883886729027674
807	P11498	PC	>sp|P11498|PYC_HUMAN Pyruvate carboxylase, mitochondrial OS=Homo sapiens GN=PC PE=1 SV=2	19	1.9183e-146	531980000	728920000	628990000	100870000	334300000	362330000	616740000	662640000	624370000	1535500000	502180000	2727400000	651240000	407630000	1203900000	652520000	702850000	636040000	669190000	754970000	889400000	597040000	705470000	654600000	907460000	1030100000	2009100000	839410000	854630000	820280000	0.338619776313868	-0.0201422716424479	0.633956618951478	0.654098890593925	0.00191182690953756	0.757375985629394	0.0668004245648301	0.0237700040078297
808	P11586	MTHFD1	>sp|P11586|C1TC_HUMAN C-1-tetrahydrofolate synthase, cytoplasmic OS=Homo sapiens GN=MTHFD1 PE=1 SV=3	44	0	2.7509e+10	3.0088e+10	2.9335e+10	5432200000	9170700000	1.0862e+10	3.508e+10	3.3356e+10	3.2646e+10	1.4758e+10	1.1003e+10	3.1499e+10	1.7941e+10	9872100000	1.7653e+10	2.8598e+10	3.0333e+10	2.8303e+10	2.7246e+10	2.3856e+10	2.4449e+10	3.004e+10	2.9848e+10	3.039e+10	2.0696e+10	2.2013e+10	2.7644e+10	2.2953e+10	2.2329e+10	2.2344e+10	-0.380040564622302	0.0469567694993824	-0.401572269764094	0.448529039263477	0.000407594502137294	0.192720279305627	0.0700519531924927	0.00362278280526487
810	P11717	IGF2R	>sp|P11717|MPRI_HUMAN Cation-independent mannose-6-phosphate receptor OS=Homo sapiens GN=IGF2R PE=1 SV=3	46	0	2.838e+09	3103200000	2869300000	470710000	794880000	554050000	3015900000	2979100000	3416600000	2649900000	2181400000	1279700000	1538900000	1554100000	2398300000	2246100000	2512200000	2349800000	2.434e+09	2656600000	2.309e+09	2104900000	2207300000	2547200000	2462700000	2875200000	2746800000	3563700000	3396600000	2.772e+09	0.519589852211793	-0.102218753826717	0.213250391445878	0.62180860603851	0.0207867102113016	0.596200183346216	0.0858313137022054	0.00881145545936693
811	P11766	ADH5	>sp|P11766|ADHX_HUMAN Alcohol dehydrogenase class-3 OS=Homo sapiens GN=ADH5 PE=1 SV=4	12	0	3.853e+09	5082500000	2853600000	960160000	1637500000	1.834e+09	4731300000	4656700000	5610800000	2387500000	2498800000	3070100000	3062900000	1843400000	3980900000	4444800000	4459300000	4272600000	4080900000	4790300000	3825500000	4194700000	4633600000	4339100000	2840300000	3835600000	4527100000	4974400000	3463900000	3567600000	-0.300000829139254	-0.017558862964701	-0.195502423145652	0.282441966174553	0.412468657635355	0.968059321979263	0.259062208122048	0.469695570156683
812	P11802	CDK4	>sp|P11802|CDK4_HUMAN Cyclin-dependent kinase 4 OS=Homo sapiens GN=CDK4 PE=1 SV=2	13	1.6686e-96	1768500000	1989300000	1650100000	321080000	117920000	160420000	1522600000	1506700000	1916100000	282450000	382240000	382030000	428120000	147890000	276580000	1405900000	1381500000	1.06e+09	1266200000	589990000	733740000	964320000	820880000	1098400000	729410000	713260000	602670000	523320000	444990000	378410000	-1.52707650768378	-0.411337453380263	-0.846421354560251	1.11573905430352	0.00130449129540428	0.081828836872882	0.00458593353536267	0.000113422908456009
813	P11908;P11908-2	PRPS2	>sp|P11908|PRPS2_HUMAN Ribose-phosphate pyrophosphokinase 2 OS=Homo sapiens GN=PRPS2 PE=1 SV=2;>sp|P11908-2|PRPS2_HUMAN Isoform 2 of Ribose-phosphate pyrophosphokinase 2 OS=Homo sapiens GN=PRPS2	15	0	1256600000	1645900000	1.171e+09	414450000	527580000	268480000	1501400000	1416200000	1291200000	794940000	468440000	1676900000	1135400000	325840000	702700000	1158200000	1354500000	1.022e+09	1117200000	1.097e+09	682300000	1063600000	1091100000	875830000	911100000	814880000	1797400000	1421700000	930500000	1.238e+09	0.0713860406569312	-0.147669591587028	-0.37094395955608	0.442330000213011	0.964362200062811	0.228742415232503	0.825708784879252	0.861920178801883
815	P11940;P11940-2	PABPC1	>sp|P11940|PABP1_HUMAN Polyadenylate-binding protein 1 OS=Homo sapiens GN=PABPC1 PE=1 SV=2;>sp|P11940-2|PABP1_HUMAN Isoform 2 of Polyadenylate-binding protein 1 OS=Homo sapiens GN=PABPC1	36	0	2.528e+10	3.4106e+10	3.3092e+10	5.912e+09	1.2657e+10	1.4681e+10	3.6679e+10	3.3783e+10	3.9925e+10	1.7881e+10	1.4596e+10	1.5348e+10	1.7509e+10	9846600000	1.8106e+10	3.0097e+10	3.4093e+10	3.2842e+10	3.2939e+10	2.7147e+10	2.5956e+10	3.2876e+10	3.3299e+10	3.3792e+10	1.7033e+10	1.8034e+10	1.4028e+10	1.8205e+10	1.6332e+10	1.8031e+10	-0.843018697807	0.041980743748364	-0.925165551336424	0.967146295084788	0.000268375496833671	0.456790866600432	0.00125613584515837	4.26964265153486e-06
816	P12004	PCNA	>sp|P12004|PCNA_HUMAN Proliferating cell nuclear antigen OS=Homo sapiens GN=PCNA PE=1 SV=1	14	0	2.5043e+10	3.0777e+10	2.1101e+10	4142100000	1.36e+10	8784500000	3.5413e+10	3.024e+10	3.5132e+10	1.993e+10	1.4446e+10	3.4408e+10	2.8767e+10	1.4996e+10	2.1042e+10	2.5854e+10	2.455e+10	2.298e+10	2.4761e+10	1.7066e+10	1.9366e+10	2.9541e+10	2.5087e+10	2.7686e+10	2.124e+10	2.7067e+10	2.6935e+10	2.9963e+10	3.4213e+10	2.5843e+10	0.292679034551093	0.17865358786609	0.138979021043455	0.153700013507638	0.0864123879198318	0.123660649124735	0.829886844476735	0.184826157684353
817	P12074	COX6A1	>sp|P12074|CX6A1_HUMAN Cytochrome c oxidase subunit 6A1, mitochondrial OS=Homo sapiens GN=COX6A1 PE=1 SV=4	2	5.8073e-23	1840500000	1219900000	1226400000	387110000	227160000	662550000	1734600000	1073200000	2711200000	1477200000	1427400000	883460000	1939900000	1037900000	1846200000	5292100000	1993500000	3407200000	961150000	1.439e+09	1660300000	1.886e+09	1965600000	3988400000	1737900000	1093400000	972790000	1179400000	409960000	1202200000	-1.59555217930609	-0.85863551576584	-1.70478399792842	0.846148482162581	0.038825898508941	0.471154201698753	0.0412259284361992	0.0259311221835039
818	P12235	SLC25A4	>sp|P12235|ADT1_HUMAN ADP/ATP translocase 1 OS=Homo sapiens GN=SLC25A4 PE=1 SV=4	14	4.1735e-133	138970000	428890000	446750000	18207000	321610000	302020000	400580000	466710000	730850000	627600000	524400000	99067000	51056000	166060000	312020000	198480000	298620000	413190000	0	0	0	335920000	372730000	492700000	0	688920000	0	0	473230000	0	-Inf	0.296767210941974	-Inf	0	NA	0.270405298064523	NA	0.270405298064523
819	P12236	SLC25A6	>sp|P12236|ADT3_HUMAN ADP/ATP translocase 3 OS=Homo sapiens GN=SLC25A6 PE=1 SV=4	17	5.0997e-189	3.47e+09	5335200000	5597700000	830500000	2595200000	2523400000	5854100000	5.275e+09	6589200000	2965800000	2435200000	6691600000	3115600000	1331100000	2560700000	3503300000	3598400000	3319900000	4598200000	4411300000	6009500000	3156900000	3826300000	3.476e+09	4.058e+09	4207700000	5309700000	4.039e+09	3395900000	3646100000	0.0698117482433662	0.000885700306163133	0.276489465383623	0.27560376507746	0.346025627467776	0.986573581873452	0.0421807685707335	0.0398558809475876
820	P12268	IMPDH2	>sp|P12268|IMDH2_HUMAN Inosine-5-monophosphate dehydrogenase 2 OS=Homo sapiens GN=IMPDH2 PE=1 SV=2	27	0	2.2688e+10	2.7099e+10	2.6601e+10	6190700000	1.0686e+10	8720900000	2.8392e+10	2.3903e+10	2.7784e+10	1.5066e+10	1.0731e+10	1.3146e+10	1.514e+10	7025900000	1.4358e+10	2.1294e+10	2.1172e+10	2.0256e+10	1.6598e+10	2.4202e+10	2.5952e+10	1.8949e+10	2.1069e+10	2.1793e+10	1.7531e+10	1.8602e+10	1.5125e+10	1.9006e+10	1.4587e+10	1.7464e+10	-0.259625026863303	0.0111127787002315	-0.254100769921218	0.270737805563534	0.0565749335353668	0.737939353888189	0.0318924579106296	0.0391813390998579
821	P12694	BCKDHA	>sp|P12694|ODBA_HUMAN 2-oxoisovalerate dehydrogenase subunit alpha, mitochondrial OS=Homo sapiens GN=BCKDHA PE=1 SV=2	9	3.8763e-144	309500000	292140000	265440000	68695000	297490000	206660000	372870000	404280000	441450000	676020000	458370000	1136400000	295880000	276400000	566730000	393490000	333770000	247370000	504060000	762900000	499150000	314750000	360270000	334760000	815640000	819380000	1225500000	499110000	534320000	503900000	0.63324532634642	0.0432350226306846	1.33464054897735	1.29140552634667	0.0262650443292478	0.732197717754314	0.00493638682835726	0.000186455208337148
823	P12814;P12814-3;P12814-2;P12814-4	ACTN1	>sp|P12814|ACTN1_HUMAN Alpha-actinin-1 OS=Homo sapiens GN=ACTN1 PE=1 SV=2;>sp|P12814-3|ACTN1_HUMAN Isoform 3 of Alpha-actinin-1 OS=Homo sapiens GN=ACTN1;>sp|P12814-2|ACTN1_HUMAN Isoform 2 of Alpha-actinin-1 OS=Homo sapiens GN=ACTN1;>sp|P12814-4|ACTN1_HUMAN	57	0	1.0924e+10	1.3759e+10	1.389e+10	2712400000	7822400000	9126200000	1.58e+10	1.4792e+10	1.6187e+10	1.087e+10	8413400000	9428900000	1.9567e+10	1.0383e+10	1.8205e+10	1.2442e+10	1.3909e+10	1.3881e+10	1.5896e+10	1.7574e+10	1.4566e+10	1.47e+10	1.4561e+10	1.5523e+10	1.4063e+10	1.3608e+10	1.6787e+10	1.8637e+10	1.6774e+10	2.0648e+10	0.474788690089049	0.132435197253461	0.068523433433268	0.406265256655781	0.00943916747757963	0.0611683270443309	0.265310079314912	0.00833748246801006
824	P12955;P12955-2;P12955-3	PEPD	>sp|P12955|PEPD_HUMAN Xaa-Pro dipeptidase OS=Homo sapiens GN=PEPD PE=1 SV=3;>sp|P12955-2|PEPD_HUMAN Isoform 2 of Xaa-Pro dipeptidase OS=Homo sapiens GN=PEPD;>sp|P12955-3|PEPD_HUMAN Isoform 3 of Xaa-Pro dipeptidase OS=Homo sapiens GN=PEPD	12	0	647590000	586130000	667300000	163370000	341040000	369260000	701810000	870130000	951810000	864020000	534370000	1586100000	972420000	559960000	1199700000	773540000	715880000	808920000	762470000	930820000	745250000	817460000	1008300000	941950000	837140000	759330000	1093500000	848650000	916870000	927730000	0.259159363371531	0.298092651700386	0.127911083659594	0.170181568040792	0.0246970579389251	0.0620592069801165	0.27074158442184	0.275735406998554
826	P13073	COX4I1	>sp|P13073|COX41_HUMAN Cytochrome c oxidase subunit 4 isoform 1, mitochondrial OS=Homo sapiens GN=COX4I1 PE=1 SV=1	6	6.6651e-48	2720200000	3606500000	3803100000	646760000	822060000	835940000	3824600000	4225900000	3803800000	1125200000	877920000	458600000	1031100000	824960000	1377300000	3714600000	3027600000	3385900000	4149600000	3142700000	2006500000	2690800000	2953100000	2386900000	1452100000	1613500000	487610000	1933500000	1742800000	1433700000	-0.953922130228339	-0.327293985312153	-1.2171883395191	0.889894354206947	0.0028763290688089	0.0529424667247714	0.039175353188944	0.0146014122625802
828	P13196	ALAS1	>sp|P13196|HEM1_HUMAN 5-aminolevulinate synthase, nonspecific, mitochondrial OS=Homo sapiens GN=ALAS1 PE=1 SV=2	11	4.7838e-94	557320000	540690000	510570000	22038000	397360000	279910000	629020000	591780000	506500000	434630000	338720000	547220000	129640000	191180000	100040000	493900000	352660000	381940000	0	586710000	688670000	371150000	419220000	362250000	409440000	437880000	552060000	277310000	221710000	150310000	-0.885189608927425	-0.141861083024436	0.0966721048899042	0.981861713817329	0.0329750246902972	0.645388693217136	0.385635556528796	0.00538987563284634
829	P13473-2;P13473;P13473-3	LAMP2	>sp|P13473-2|LAMP2_HUMAN Isoform LAMP-2B of Lysosome-associated membrane glycoprotein 2 OS=Homo sapiens GN=LAMP2;>sp|P13473|LAMP2_HUMAN Lysosome-associated membrane glycoprotein 2 OS=Homo sapiens GN=LAMP2 PE=1 SV=2;>sp|P13473-3|LAMP2_HUMAN Isoform LAMP-2C	5	1.0183e-155	2783300000	4.061e+09	4.331e+09	89950000	343530000	916860000	3781800000	4284400000	4110300000	2636100000	1326400000	3279500000	2229500000	1046800000	1704600000	2.484e+09	2440800000	2879700000	1196500000	991670000	2509500000	2.382e+09	2911700000	2648900000	3310400000	2106800000	2620300000	2424800000	2730500000	2506100000	-0.0538997241689246	0.0260496734909851	0.0103882890798166	0.0799493976599096	0.801738262490199	0.838709613643933	0.919047413897538	0.988101968185057
830	P13489	RNH1	>sp|P13489|RINI_HUMAN Ribonuclease inhibitor OS=Homo sapiens GN=RNH1 PE=1 SV=2	24	0	1.1429e+10	1.1772e+10	1.0408e+10	3197800000	4955500000	2754600000	1.236e+10	9.882e+09	1.3682e+10	1.4569e+10	9570300000	1.4571e+10	1.1702e+10	6928600000	1.3366e+10	1.1157e+10	1.1283e+10	1.0333e+10	9689100000	9835100000	6741900000	1.0905e+10	9.654e+09	1.1373e+10	1.603e+10	1.3691e+10	1.7812e+10	1.4834e+10	1.4279e+10	1.4384e+10	0.396919685235972	-0.00255547075036298	0.553229184763435	0.555784655513798	0.000697809742259747	0.6498182775516	0.0107276297219031	0.0007414176751285
835	P13612	ITGA4	>sp|P13612|ITA4_HUMAN Integrin alpha-4 OS=Homo sapiens GN=ITGA4 PE=1 SV=3	19	0	1029300000	1774300000	2314600000	194570000	425560000	570570000	2148900000	2041200000	2481600000	686780000	782380000	236940000	789980000	381060000	897420000	1405100000	1410700000	1236400000	1078700000	1326300000	1893700000	1056400000	1448600000	1.27e+09	896080000	1107900000	294710000	993110000	1188100000	959300000	-0.443717451519401	-0.0889143836977263	-0.592043436992624	0.503129053294898	0.0313177136650554	0.487872492233481	0.161345449280796	0.166028736364335
836	P13637;P13637-2;P13637-3	ATP1A3	>sp|P13637|AT1A3_HUMAN Sodium/potassium-transporting ATPase subunit alpha-3 OS=Homo sapiens GN=ATP1A3 PE=1 SV=3;>sp|P13637-2|AT1A3_HUMAN Isoform 2 of Sodium/potassium-transporting ATPase subunit alpha-3 OS=Homo sapiens GN=ATP1A3;>sp|P13637-3|AT1A3_HUMAN Is	19	0	93570000	62821000	55519000	0	6967900	20598000	78385000	60465000	64259000	0	0	0	27655000	0	0	74838000	66084000	62198000	0	0	0	61485000	75288000	74958000	0	0	0	0	0	0	-Inf	0.146784565822287	-Inf	0	NA	0.665472511338827	NA	0.665472511338827
837	P13639	EEF2	>sp|P13639|EF2_HUMAN Elongation factor 2 OS=Homo sapiens GN=EEF2 PE=1 SV=4	63	0	6.6449e+10	7.418e+10	7.6047e+10	2.1886e+10	3.3606e+10	2.9895e+10	7.6027e+10	6.6479e+10	7.5163e+10	5.1854e+10	4.0756e+10	6.0167e+10	5.5757e+10	4.2738e+10	6.3425e+10	8.2122e+10	8.2584e+10	8.7563e+10	8.2469e+10	6.454e+10	4.579e+10	7.9899e+10	8.371e+10	8.466e+10	5.4623e+10	5.7508e+10	5.8258e+10	6.485e+10	6.3468e+10	6.2739e+10	-0.405899145014205	-0.0065285487484942	-0.548165861343969	0.541637312595474	0.000256290551561332	0.589590959050667	0.000159592614123088	4.69352621350589e-07
839	P13667	PDIA4	>sp|P13667|PDIA4_HUMAN Protein disulfide-isomerase A4 OS=Homo sapiens GN=PDIA4 PE=1 SV=2	43	0	2.2892e+10	3.1667e+10	3.1854e+10	8136300000	1.628e+10	1.1779e+10	2.7975e+10	3.3607e+10	2.8065e+10	1.8614e+10	1.3857e+10	1.0686e+10	2.0819e+10	1.9115e+10	2.5974e+10	2.7752e+10	3.2344e+10	3.1734e+10	3.2786e+10	3.112e+10	2.4765e+10	3.0008e+10	3.3142e+10	3.0495e+10	2.3991e+10	2.3132e+10	1.8228e+10	2.6967e+10	3.6233e+10	3.2451e+10	0.0842598916896124	-0.00543032896110282	-0.404113037630865	0.488372929320477	0.735726610319323	0.733203590439664	0.0249792107150865	0.010918866430758
840	P13674;P13674-2;P13674-3	P4HA1	>sp|P13674|P4HA1_HUMAN Prolyl 4-hydroxylase subunit alpha-1 OS=Homo sapiens GN=P4HA1 PE=1 SV=2;>sp|P13674-2|P4HA1_HUMAN Isoform 2 of Prolyl 4-hydroxylase subunit alpha-1 OS=Homo sapiens GN=P4HA1;>sp|P13674-3|P4HA1_HUMAN Isoform 3 of Prolyl 4-hydroxylase su	18	0	965160000	1275100000	1132400000	430460000	1366400000	1382400000	1249800000	1233900000	1686100000	885340000	793130000	595900000	809810000	742890000	1238800000	1236800000	1296400000	1165400000	2189800000	2470200000	2.678e+09	1314400000	1245600000	1432100000	1293400000	1557800000	1885700000	1880200000	1224400000	1406700000	0.190297902783688	0.0923876032917855	0.337493241066355	0.245105637774569	0.231555915371844	0.21210032400751	0.104691536426448	0.290229865281953
842	P13727	PRG2	>sp|P13727|PRG2_HUMAN Bone marrow proteoglycan OS=Homo sapiens GN=PRG2 PE=1 SV=2	15	0	5336900000	5257300000	5905200000	1215800000	776470000	1945500000	6727200000	6728800000	6805400000	3754500000	3789100000	3817300000	8715900000	5397700000	8933300000	4561700000	3798800000	4307300000	3754800000	3487200000	6311400000	3398900000	4.309e+09	5.026e+09	5073800000	5901500000	1.1013e+10	1.2882e+10	1.2442e+10	9865600000	1.55901491678581	0.029221508980954	0.482950105264391	1.52979340780486	0.000518090141592843	0.972399323684227	0.111483255412065	0.00248452441056665
843	P13796	LCP1	>sp|P13796|PLSL_HUMAN Plastin-2 OS=Homo sapiens GN=LCP1 PE=1 SV=6	50	0	6.2559e+10	7.1701e+10	8.1311e+10	1.8696e+10	5.0946e+10	4.3094e+10	8.724e+10	8.0134e+10	8.3932e+10	9.9133e+10	8.0285e+10	1.09e+11	1.065e+11	8.3748e+10	1.4904e+11	8.1339e+10	8.2701e+10	8.6211e+10	8.6132e+10	8.8249e+10	6.9568e+10	8.4634e+10	8.0067e+10	7.6485e+10	1.1099e+11	1.0705e+11	1.0827e+11	1.3612e+11	1.5593e+11	1.3959e+11	0.742782259585211	-0.059133676809704	0.376220215725197	0.801915936394915	0.000273354559963411	0.332487865093955	0.000198163049968216	1.25872513609362e-06
844	P13798	APEH	>sp|P13798|ACPH_HUMAN Acylamino-acid-releasing enzyme OS=Homo sapiens GN=APEH PE=1 SV=4	22	0	2908900000	3130600000	3377300000	804100000	1859600000	2330900000	2983600000	2691300000	2910400000	2571400000	2164900000	4900300000	2886100000	1343200000	3004900000	2494700000	2666500000	2657500000	3166900000	2951900000	3869600000	2393900000	2.632e+09	2618400000	4231800000	2893900000	4743500000	3065300000	2871300000	3869900000	0.234062024300571	0.00671925483507955	0.69930519288565	0.69258593805057	0.0787511438952856	0.573666274878027	0.0583524441551086	0.0317676263873868
845	P13804;P13804-2	ETFA	>sp|P13804|ETFA_HUMAN Electron transfer flavoprotein subunit alpha, mitochondrial OS=Homo sapiens GN=ETFA PE=1 SV=1;>sp|P13804-2|ETFA_HUMAN Isoform 2 of Electron transfer flavoprotein subunit alpha, mitochondrial OS=Homo sapiens GN=ETFA	11	9.6331e-260	3159800000	2784400000	2794300000	507740000	1453400000	1.266e+09	3584300000	3416400000	3768200000	4419300000	3367700000	5485700000	1.966e+09	1647100000	3481500000	3579500000	2475600000	2915700000	2432500000	2959900000	1923200000	3046300000	2942900000	3240100000	3857500000	3876600000	3309700000	2624200000	3085500000	3011900000	0.0103997238329361	0.026783878467196	0.367392009655976	0.356992285823039	0.878306132813065	0.74131119310877	0.141795875541307	0.118579067323079
846	P13807-2;P13807	GYS1	>sp|P13807-2|GYS1_HUMAN Isoform 2 of Glycogen [starch] synthase, muscle OS=Homo sapiens GN=GYS1;>sp|P13807|GYS1_HUMAN Glycogen [starch] synthase, muscle OS=Homo sapiens GN=GYS1 PE=1 SV=2	16	4.8957e-246	930850000	616090000	781650000	271890000	339730000	526900000	1.049e+09	801940000	1115800000	1.46e+09	933240000	9499200000	1048100000	641640000	901220000	1711500000	1814100000	1997900000	2011100000	2078200000	1879100000	2135800000	2218100000	2075800000	3910400000	3725700000	4672800000	2298600000	2976400000	2393900000	0.378742659379764	0.214156328203353	1.08669596157704	0.872539633373683	0.0245400240894584	0.0351077313107696	0.000632546827092164	5.85107452372012e-05
847	P13861	PRKAR2A	>sp|P13861|KAP2_HUMAN cAMP-dependent protein kinase type II-alpha regulatory subunit OS=Homo sapiens GN=PRKAR2A PE=1 SV=2	16	1.2735e-193	1512900000	2049400000	1882700000	179560000	788480000	408020000	2633700000	2046900000	2447600000	1210200000	870380000	1370400000	974410000	835380000	1257400000	2137900000	1.63e+09	1803500000	1100500000	2326700000	1208900000	1642500000	1610400000	2073600000	1266600000	1192900000	1647400000	983660000	1042600000	1186800000	-0.832891632581848	-0.177184027080805	-0.552116413109548	0.655707605501042	0.00479790689359144	0.709399180165455	0.0716795614040781	0.00437081538758793
850	P13987	CD59	>sp|P13987|CD59_HUMAN CD59 glycoprotein OS=Homo sapiens GN=CD59 PE=1 SV=1	3	2.7805e-33	1157700000	1067700000	983940000	202090000	497960000	171090000	1609100000	2063200000	2399800000	539650000	665400000	289090000	1073100000	681570000	1653100000	1281100000	1.108e+09	1193600000	1086800000	1650800000	529120000	1269700000	1587700000	1642900000	1291100000	1112100000	587530000	841040000	1503900000	1615600000	0.332623897191456	0.410853594529464	-0.102798221771732	0.513651816301197	0.781832519979744	0.0700988034327674	0.396561357529703	0.337510693627923
851	P13994	CCDC130	>sp|P13994|CC130_HUMAN Coiled-coil domain-containing protein 130 OS=Homo sapiens GN=CCDC130 PE=1 SV=2	6	1.3613e-18	73960000	114640000	181300000	3734800	5357200	20318000	139960000	72943000	108650000	82921000	44030000	51892000	47317000	14585000	40572000	102250000	81954000	104740000	0	0	80449000	75522000	59679000	101450000	0	120190000	0	88753000	0	0	-Inf	-0.350858535279612	-Inf	0	NA	0.275443756928541	NA	0.275443756928541
852	P13995	MTHFD2	>sp|P13995|MTDC_HUMAN Bifunctional methylenetetrahydrofolate dehydrogenase/cyclohydrolase, mitochondrial OS=Homo sapiens GN=MTHFD2 PE=1 SV=2	10	0	1546300000	1704400000	1370500000	444760000	1017400000	1058600000	2130700000	1471900000	1279600000	1433400000	1338300000	1182800000	624860000	290880000	442900000	1172900000	1241600000	1336600000	1538500000	1.644e+09	1673900000	1332400000	1382600000	1203100000	1925900000	2.018e+09	2034600000	1138100000	1146500000	897920000	-0.135723896693956	0.0916760357480235	0.690574951067392	0.826298847761348	0.129196140054833	0.484269933255955	0.000354677540085545	0.000110847024717342
853	P14174	MIF	>sp|P14174|MIF_HUMAN Macrophage migration inhibitory factor OS=Homo sapiens GN=MIF PE=1 SV=4	3	3.1466e-84	8754400000	9609100000	8631800000	4000100000	7190100000	2190700000	1.0834e+10	9173400000	8.328e+09	1.1748e+10	1.0653e+10	4.344e+10	1.9297e+10	8276200000	1.374e+10	1.0007e+10	1.0641e+10	1.0767e+10	5055500000	6.531e+09	5.805e+09	1.0638e+10	1.0528e+10	9191500000	8746400000	1.0601e+10	1.0522e+10	2.162e+10	1.8584e+10	1.5659e+10	0.827569979896497	0.00774031482293067	0.00691787582247871	0.820652104074018	0.00408457214903614	0.52978156939559	0.46606004774779	0.000260195748632014
856	P14314-2;P14314	PRKCSH	>sp|P14314-2|GLU2B_HUMAN Isoform 2 of Glucosidase 2 subunit beta OS=Homo sapiens GN=PRKCSH;>sp|P14314|GLU2B_HUMAN Glucosidase 2 subunit beta OS=Homo sapiens GN=PRKCSH PE=1 SV=2	23	0	1.825e+10	2.5366e+10	2.1358e+10	3318800000	7393500000	6070200000	2.2478e+10	2.3068e+10	2.115e+10	7347800000	7807700000	5694200000	1.1059e+10	7826800000	1.0916e+10	2.1733e+10	2.4368e+10	2.2668e+10	1.662e+10	1.799e+10	1.3447e+10	2.3658e+10	2.3325e+10	2.3151e+10	1.0453e+10	1.0468e+10	8772300000	1.1342e+10	1.2902e+10	1.1686e+10	-0.972014671771469	0.0250812149099763	-1.13287881247475	1.15796002738472	0.000224254899044285	0.57504860362451	0.000237720059892774	4.13769155724984e-07
858	P14317	HCLS1	>sp|P14317|HCLS1_HUMAN Hematopoietic lineage cell-specific protein OS=Homo sapiens GN=HCLS1 PE=1 SV=3	17	0	3202300000	3718200000	3535200000	722030000	1251500000	970830000	4106300000	3801100000	4215200000	1906400000	1421900000	569220000	2775100000	2247100000	3.484e+09	3398900000	4075700000	3217400000	3629100000	2.451e+09	4021100000	3627600000	3611700000	3831600000	2843500000	2627200000	730820000	2431200000	3.083e+09	3061100000	-0.219447161270473	0.025518047939579	-0.43997130463148	0.465489352571059	0.104570090541389	0.620183857738987	0.191697443852978	0.160138448898147
859	P14324-2;P14324	FDPS	>sp|P14324-2|FPPS_HUMAN Isoform 2 of Farnesyl pyrophosphate synthase OS=Homo sapiens GN=FDPS;>sp|P14324|FPPS_HUMAN Farnesyl pyrophosphate synthase OS=Homo sapiens GN=FDPS PE=1 SV=4	7	0	1860800000	1805800000	1712800000	419960000	925620000	2250400000	2064800000	1725600000	2060500000	1326200000	1299500000	1252100000	2594200000	2102800000	3151700000	1815900000	1935900000	1707600000	1958500000	2529200000	3275200000	1825400000	1702400000	1828400000	1460100000	1695200000	2164900000	2823700000	3829200000	3802500000	1.06316834415389	0.00443273268125293	-0.102324410973157	1.16549275512705	0.00386005467494186	0.693297611165215	0.768900697728071	0.000728196692302796
860	P14406	COX7A2	>sp|P14406|CX7A2_HUMAN Cytochrome c oxidase subunit 7A2, mitochondrial OS=Homo sapiens GN=COX7A2 PE=1 SV=1	2	2.0317e-38	868920000	1303100000	1164500000	557750000	1593600000	3322500000	1138200000	1093700000	1114400000	1819400000	1691900000	1940200000	2.247e+09	1394300000	1990500000	0	1652500000	1471700000	2384500000	3024200000	5717700000	1366300000	1444500000	1266800000	2.554e+09	1680500000	2908400000	2958200000	2652800000	2558900000	1.3489916001055	0.391749980713021	1.29423421319984	0.95724161939248	NA	NA	NA	0.0066803372803218
861	P14550	AKR1A1	>sp|P14550|AK1A1_HUMAN Alcohol dehydrogenase [NADP(+)] OS=Homo sapiens GN=AKR1A1 PE=1 SV=3	17	0	1713800000	2.436e+09	2525600000	621950000	756940000	878970000	3112200000	3076300000	2780500000	2233200000	1760500000	1187300000	1754600000	1241700000	1789600000	2384700000	2123400000	2364300000	3242400000	2.284e+09	1664100000	1965400000	2003600000	1994700000	3155800000	3355100000	1.04e+09	2.538e+09	2338400000	2446600000	0.094926742744535	-0.199679725064125	0.462154268337477	0.661833993401602	0.219430425806206	0.0205146406297007	0.945393589307925	0.894041596102381
862	P14618;P14618-3	PKM	>sp|P14618|KPYM_HUMAN Pyruvate kinase PKM OS=Homo sapiens GN=PKM PE=1 SV=4;>sp|P14618-3|KPYM_HUMAN Isoform 3 of Pyruvate kinase PKM OS=Homo sapiens GN=PKM	42	0	8.8402e+10	9.1051e+10	9.3425e+10	2.1688e+10	6.3349e+10	6.6231e+10	9.7727e+10	9.3287e+10	1.0903e+11	9.5466e+10	7.5895e+10	1.1479e+11	9.2229e+10	8.5575e+10	1.2149e+11	1.0169e+11	9.9041e+10	1.0913e+11	1.0879e+11	1.1574e+11	9.9048e+10	1.0657e+11	1.0086e+11	1.0089e+11	1.1222e+11	1.0556e+11	1.1426e+11	1.2509e+11	1.4644e+11	1.3104e+11	0.343348578225116	-0.0338754991681532	0.119671134054188	0.377224077393269	0.00906998135720095	0.902295016938171	0.138563400390639	0.00103831383197732
864	P14625	HSP90B1	>sp|P14625|ENPL_HUMAN Endoplasmin OS=Homo sapiens GN=HSP90B1 PE=1 SV=1	51	0	7.4821e+10	8.1337e+10	8.3025e+10	1.9051e+10	3.8027e+10	4.0777e+10	9.4019e+10	8.6812e+10	8.1919e+10	6.1748e+10	5.2991e+10	5.5531e+10	9.2055e+10	6.1515e+10	9.8367e+10	7.4339e+10	8.0321e+10	8.4825e+10	8.3263e+10	6.9847e+10	6.8336e+10	8.5668e+10	8.0154e+10	8.3659e+10	7.732e+10	8.3087e+10	7.4285e+10	1.1414e+11	1.1814e+11	1.1099e+11	0.515831672399507	0.0676198625229206	-0.0460592530657081	0.561890925465215	0.00103515406797708	0.383740540387079	0.713900860301437	3.86967686121482e-05
865	P14635	CCNB1	>sp|P14635|CCNB1_HUMAN G2/mitotic-specific cyclin-B1 OS=Homo sapiens GN=CCNB1 PE=1 SV=1	7	3.6605e-134	896230000	852460000	716990000	132860000	89623000	33965000	1022600000	1254500000	1591300000	2874100000	2004600000	4172300000	251430000	159870000	857510000	1407900000	989700000	732670000	843650000	952810000	345150000	1116800000	1306200000	1520900000	3263100000	3724400000	3895200000	551220000	545360000	2095800000	-0.920624461170916	0.324051212558546	1.83568342564695	2.75630788681787	0.756833373492743	0.282920370514861	0.00285405315635762	0.0136629399029821
867	P14735	IDE	>sp|P14735|IDE_HUMAN Insulin-degrading enzyme OS=Homo sapiens GN=IDE PE=1 SV=4	27	1.5178e-129	2779800000	2.668e+09	2437600000	432320000	1221800000	1343700000	2585500000	2.573e+09	2906400000	1540900000	1242100000	3379100000	2108100000	1715500000	1568100000	2418800000	2321400000	2148700000	2074700000	2674600000	2270800000	2112300000	2.168e+09	2.324e+09	2192300000	2042400000	4897400000	2504900000	2378200000	1814600000	0.0505589116734828	-0.0829463784572309	-0.0668659012221095	0.133505290130714	0.746707197611902	0.404618230530941	0.51985463051537	0.647283628154777
869	P14854	COX6B1	>sp|P14854|CX6B1_HUMAN Cytochrome c oxidase subunit 6B1 OS=Homo sapiens GN=COX6B1 PE=1 SV=2	6	3.9468e-222	1723400000	2407300000	2.444e+09	936520000	743910000	567720000	2.33e+09	2445300000	2741900000	1612900000	907460000	1269300000	1507300000	1235200000	1485300000	2172200000	2358800000	2534100000	4031700000	2018100000	959030000	2224700000	2584900000	2544700000	2674500000	2107300000	2644900000	2465700000	2794900000	2439400000	0.066249798712952	0.111748103987552	0.167465697066727	0.101215898353775	0.239537165146045	0.573937941323451	0.634265300144528	0.751933418097905
870	P14859-4;P14859-5;P14859-3;P14859;P14859-2;P09086-4;Q9UKI9-3;Q9UKI9;Q9UKI9-2;P09086-3;P09086-2;P09086;P09086-5	POU2F1	>sp|P14859-4|PO2F1_HUMAN Isoform 4 of POU domain, class 2, transcription factor 1 OS=Homo sapiens GN=POU2F1;>sp|P14859-5|PO2F1_HUMAN Isoform 5 of POU domain, class 2, transcription factor 1 OS=Homo sapiens GN=POU2F1;>sp|P14859-3|PO2F1_HUMAN Isoform 3 of PO	6	1.9249e-156	161520000	183420000	219870000	5563700	1.23e+08	123560000	208870000	329210000	98605000	182100000	210330000	435720000	303670000	378470000	197800000	166540000	190110000	194370000	0	317740000	199370000	197020000	202080000	242010000	203570000	260400000	326470000	240520000	307560000	201910000	0.389014680095541	0.137784360687025	0.503587264952471	0.365802904265446	0.0874572921192228	0.137842459062594	0.0757962065593998	0.141448293284016
871	P14866;P14866-2	HNRNPL	>sp|P14866|HNRPL_HUMAN Heterogeneous nuclear ribonucleoprotein L OS=Homo sapiens GN=HNRNPL PE=1 SV=2;>sp|P14866-2|HNRPL_HUMAN Isoform 2 of Heterogeneous nuclear ribonucleoprotein L OS=Homo sapiens GN=HNRNPL	27	0	1.4814e+10	1.7192e+10	1.5217e+10	3073900000	5500700000	3226500000	1.8813e+10	1.8165e+10	1.8086e+10	1.2521e+10	1.4102e+10	1.151e+10	1.9626e+10	1.3325e+10	1.9432e+10	1.6015e+10	1.6139e+10	1.7475e+10	1.4443e+10	1.2962e+10	5277900000	1.9863e+10	1.7686e+10	1.7047e+10	1.5156e+10	1.6202e+10	1.4085e+10	2.1086e+10	2.5094e+10	2.2654e+10	0.453544923748637	0.0963869094507361	-0.126331839650254	0.57987676339889	0.00486369791205064	0.155748234228919	0.144345000520742	0.000653646083401989
873	P14927;P14927-2	UQCRB	>sp|P14927|QCR7_HUMAN Cytochrome b-c1 complex subunit 7 OS=Homo sapiens GN=UQCRB PE=1 SV=2;>sp|P14927-2|QCR7_HUMAN Isoform 2 of Cytochrome b-c1 complex subunit 7 OS=Homo sapiens GN=UQCRB	5	1.2531e-37	1198500000	818400000	897220000	1.82e+08	358800000	473100000	911210000	910350000	1207500000	769830000	593560000	442750000	452110000	490420000	601320000	1281900000	1023600000	1.083e+09	869260000	779670000	838980000	963970000	884540000	1088700000	799060000	961770000	584370000	627330000	712800000	548180000	-0.848387809160803	-0.22862411701032	-0.499308528982643	0.619763692150484	0.00448612114925787	0.192056474628152	0.0747777518147254	0.00971587572503683
875	P15104	GLUL	>sp|P15104|GLNA_HUMAN Glutamine synthetase OS=Homo sapiens GN=GLUL PE=1 SV=4	6	2.0913e-83	1.59e+08	320740000	302910000	32659000	41898000	0	284060000	316350000	328920000	38474000	141600000	140530000	31151000	24361000	65610000	175820000	185650000	214730000	159030000	1.77e+08	0	174670000	201860000	205210000	0	342330000	0	0	0	0	-Inf	0.0717478988924404	-Inf	0	NA	0.899262130027677	NA	0.899262130027677
876	P15121	AKR1B1	>sp|P15121|ALDR_HUMAN Aldose reductase OS=Homo sapiens GN=AKR1B1 PE=1 SV=3	16	0	5.993e+09	5.608e+09	5336700000	1042700000	3265900000	2364800000	6099300000	5823800000	6494800000	2.747e+09	2672400000	8177700000	3625300000	3666200000	7024900000	7518800000	6909700000	6.34e+09	5419800000	6067500000	5622500000	6571200000	6232100000	7.547e+09	3795600000	4385200000	6638800000	6284900000	6597900000	6321700000	-0.131050042880099	-0.0752057633737495	-0.658719973263737	0.583514209889988	0.213936582825939	0.792278420362041	0.105472568234452	0.0758826015940178
877	P15144	ANPEP	>sp|P15144|AMPN_HUMAN Aminopeptidase N OS=Homo sapiens GN=ANPEP PE=1 SV=4	38	0	1.3608e+10	1.7585e+10	1.6788e+10	3.817e+09	6164100000	6462900000	1.5955e+10	1.6335e+10	1.5816e+10	1.4063e+10	9787900000	1.0858e+10	1.7783e+10	1.4676e+10	2.0881e+10	1.6402e+10	1.622e+10	1.7633e+10	1.9562e+10	1.5189e+10	1.9414e+10	1.6196e+10	1.5665e+10	1.4759e+10	1.4386e+10	1.4264e+10	1.3685e+10	1.8007e+10	2.3023e+10	1.9292e+10	0.203698075038078	-0.0967598704654012	-0.231926032098823	0.435624107136901	0.0840271975355525	0.117340866371952	0.00490192071758531	0.00222631655567029
878	P15153	RAC2	>sp|P15153|RAC2_HUMAN Ras-related C3 botulinum toxin substrate 2 OS=Homo sapiens GN=RAC2 PE=1 SV=1	9	2.9508e-151	1362700000	1764400000	1669500000	474510000	429190000	510860000	2110600000	2782700000	2948800000	1.094e+09	894220000	7114900	733140000	648110000	1126100000	1815500000	1418800000	1350200000	1293500000	1597900000	3050700000	1403100000	1496500000	1785700000	1105400000	1524900000	0	1877500000	1693900000	1.119e+09	0.148546810343096	-0.0302096179806667	-0.467233379151969	0.615780189495065	0.968569840784686	0.840210312683512	NA	0.987284589877803
879	P15170-2;P15170-3;P15170	GSPT1;GSPT	>sp|P15170-2|ERF3A_HUMAN Isoform 2 of Eukaryotic peptide chain release factor GTP-binding subunit ERF3A OS=Homo sapiens GN=GSPT1;>sp|P15170-3|ERF3A_HUMAN Isoform 3 of Eukaryotic peptide chain release factor GTP-binding subunit ERF3A OS=Homo sapiens GN=GSPT	21	0	8271900000	1.2022e+10	9221200000	2295700000	3247100000	3.006e+09	1.114e+10	1.0026e+10	1.016e+10	7755900000	4246800000	1.2072e+10	6378300000	3496400000	6.87e+09	1.0784e+10	1.0836e+10	9262100000	9474600000	7686500000	6437600000	9617200000	8.506e+09	7664900000	6850100000	5701100000	8824600000	8802800000	5944100000	6.537e+09	-0.65510775699924	-0.275255599210539	-0.587611405013309	0.379852157788701	0.0408890208185492	0.094551098817799	0.0493187569312444	0.0629563717428287
883	P15311	EZR	>sp|P15311|EZRI_HUMAN Ezrin OS=Homo sapiens GN=EZR PE=1 SV=4	27	0	3488200000	4695300000	4716700000	583350000	1.362e+09	867410000	4827700000	4489700000	4.201e+09	1864500000	1262100000	1734600000	1218900000	1763400000	2026700000	3188700000	4022700000	3372600000	2804500000	3.53e+09	3154400000	3159400000	3263900000	2820900000	2682800000	2629400000	4125800000	2191500000	3675900000	2930900000	-0.267506815646977	-0.15919995794045	-0.395111053730117	0.235911095789667	0.288959047172744	0.185290379549473	0.462448042370934	0.656291425073259
884	P15336-5;P15336;P15336-4;P15336-7;P15336-2	ATF2	>sp|P15336-5|ATF2_HUMAN Isoform 5 of Cyclic AMP-dependent transcription factor ATF-2 OS=Homo sapiens GN=ATF2;>sp|P15336|ATF2_HUMAN Cyclic AMP-dependent transcription factor ATF-2 OS=Homo sapiens GN=ATF2 PE=1 SV=4;>sp|P15336-4|ATF2_HUMAN Isoform 4 of Cyclic	8	5.3434e-108	155700000	72011000	91711000	0	21193000	0	80824000	166690000	74175000	153080000	81248000	291460000	123720000	106130000	289080000	131250000	110980000	104430000	0	0	0	107770000	123170000	105300000	0	104820000	146170000	175900000	136570000	119740000	0.241081727707939	-0.100603247321849	-0.140644863320775	0.381726591028715	0.182776764580961	0.754008995992543	NA	0.152017456985023
888	P15531;P15531-2	NME1	>sp|P15531|NDKA_HUMAN Nucleoside diphosphate kinase A OS=Homo sapiens GN=NME1 PE=1 SV=1;>sp|P15531-2|NDKA_HUMAN Isoform 2 of Nucleoside diphosphate kinase A OS=Homo sapiens GN=NME1	11	3.599e-235	1.3841e+10	9211400000	2565500000	34700000	45755000	51288000	8192900000	4540400000	141640000	110220000	108130000	83160000	77519000	166040000	86075000	1.9972e+10	1.2136e+10	3.298e+09	88120000	0	109110000	1.1465e+10	6045200000	172750000	170210000	91865000	74079000	56358000	290280000	61036000	-7.59515522999712	-0.965169387806939	-7.00530033985398	6.62998584219018	0.00391652319654065	0.377149588809282	0.00163220139312784	0.00644480147213667
889	P15559-3;P15559-2;P15559	NQO1	>sp|P15559-3|NQO1_HUMAN Isoform 3 of NAD(P)H dehydrogenase [quinone] 1 OS=Homo sapiens GN=NQO1;>sp|P15559-2|NQO1_HUMAN Isoform 2 of NAD(P)H dehydrogenase [quinone] 1 OS=Homo sapiens GN=NQO1;>sp|P15559|NQO1_HUMAN NAD(P)H dehydrogenase [quinone] 1 OS=Homo sa	10	6.853e-160	1213700000	2024500000	2057200000	382720000	324230000	405180000	1424700000	1.478e+09	1831300000	655290000	202350000	1893800	481450000	340380000	351260000	1244800000	1560200000	1690300000	1.29e+09	690550000	928750000	1255100000	1471800000	1645500000	806980000	528660000	202760000	1.149e+09	579330000	412870000	-1.37099761794494	-0.0258732587308395	-1.5030428211298	1.47716956239896	0.058341383634188	0.842082989049063	0.0443567972892137	0.0260459084242106
890	P15586	GNS	>sp|P15586|GNS_HUMAN N-acetylglucosamine-6-sulfatase OS=Homo sapiens GN=GNS PE=1 SV=3	7	1.5724e-25	298090000	317120000	256510000	217870000	18956000	113790000	310720000	305610000	308190000	219150000	199950000	160900000	59677000	18434000	59759000	268300000	219460000	241460000	597020000	0	527240000	225820000	207010000	219010000	278040000	278060000	0	392920000	0	304460000	0.324861069724498	-0.15039488456001	0.193900820668168	0.475255954284507	NA	0.159214946019113	NA	0.159214946019113
891	P15735-2;P15735	PHKG2	>sp|P15735-2|PHKG2_HUMAN Isoform 2 of Phosphorylase b kinase gamma catalytic chain, liver/testis isoform OS=Homo sapiens GN=PHKG2;>sp|P15735|PHKG2_HUMAN Phosphorylase b kinase gamma catalytic chain, liver/testis isoform OS=Homo sapiens GN=PHKG2 PE=1 SV=1	6	2.3264e-35	191900000	201160000	172630000	0	89344000	91033000	330380000	308990000	393850000	265140000	78870000	178350000	91847000	59516000	268740000	201560000	221160000	216450000	0	215280000	0	206880000	244570000	264550000	266200000	123640000	0	0	170550000	224910000	-0.321042440035652	0.199010252600223	-0.785091635678195	0.984101888278418	NA	0.233138283468143	NA	0.233138283468143
892	P15848;P15848-2	ARSB	>sp|P15848|ARSB_HUMAN Arylsulfatase B OS=Homo sapiens GN=ARSB PE=1 SV=1;>sp|P15848-2|ARSB_HUMAN Isoform 2 of Arylsulfatase B OS=Homo sapiens GN=ARSB	9	1.3261e-87	463660000	426490000	470200000	28788000	90011000	143890000	505230000	475010000	537580000	303580000	230620000	301960000	308190000	230660000	527860000	438510000	324150000	4.45e+08	252950000	387490000	514140000	350710000	354900000	369930000	405280000	375160000	588230000	488710000	417850000	571190000	0.279798690236206	-0.181767360724652	0.00973904703954184	0.461566050960858	0.211104633052005	0.368467481413469	0.541130283226861	0.207560386167224
894	P15927;P15927-2;P15927-3	RPA2	>sp|P15927|RFA2_HUMAN Replication protein A 32 kDa subunit OS=Homo sapiens GN=RPA2 PE=1 SV=1;>sp|P15927-2|RFA2_HUMAN Isoform 2 of Replication protein A 32 kDa subunit OS=Homo sapiens GN=RPA2;>sp|P15927-3|RFA2_HUMAN Isoform 3 of Replication protein A 32 kDa	5	4.2296e-174	1754200000	1919500000	1725700000	437760000	242310000	184090000	1846300000	2054100000	2010300000	867810000	602430000	4036300000	1118900000	328880000	1445400000	1341100000	1.027e+09	919910000	1.528e+09	1072200000	1310600000	728820000	1033100000	753620000	1413500000	1073700000	6603700000	1193400000	805820000	1.492e+09	0.122825495955043	-0.540343028410184	0.367019697118681	0.907362725528866	0.85448697316748	0.164806566228168	0.297631291737113	0.233846894042616
896	P16070-18;P16070-12;P16070-14;P16070-13;P16070-11;P16070-10;P16070-16;P16070-8;P16070-17;P16070-6;P16070-4;P16070-3;P16070-7;P16070-5;P16070	CD44	>sp|P16070-18|CD44_HUMAN Isoform 18 of CD44 antigen OS=Homo sapiens GN=CD44;>sp|P16070-12|CD44_HUMAN Isoform 12 of CD44 antigen OS=Homo sapiens GN=CD44;>sp|P16070-14|CD44_HUMAN Isoform 14 of CD44 antigen OS=Homo sapiens GN=CD44;>sp|P16070-13|CD44_HUMAN Iso	9	1.1447e-110	3789200000	3.396e+09	3976800000	507070000	1434300000	1305600000	4202100000	4003300000	4.696e+09	3.133e+09	3051700000	5986300000	1365800000	1871600000	2478700000	3625200000	3.459e+09	3374200000	2006600000	1919700000	2137500000	3509800000	3596800000	4063600000	2481200000	2978700000	3610400000	1748300000	2.674e+09	2439900000	-0.514805729210986	0.0450861917299162	-0.226944919179799	0.559891920940902	0.0288284873884742	0.26806099424649	0.236040082349956	0.0157734332788015
898	P16104;Q9BTM1-2;Q96QV6	H2AFX;H2AFJ;HIST1H2AA	>sp|P16104|H2AX_HUMAN Histone H2AX OS=Homo sapiens GN=H2AFX PE=1 SV=2;>sp|Q9BTM1-2|H2AJ_HUMAN Isoform 2 of Histone H2A.J OS=Homo sapiens GN=H2AFJ;>sp|Q96QV6|H2A1A_HUMAN Histone H2A type 1-A OS=Homo sapiens GN=HIST1H2AA PE=1 SV=3	11	2.4916e-218	5.9716e+10	5.9689e+10	6.4006e+10	2.7256e+10	5.5813e+10	3.8052e+10	5.8972e+10	5.7333e+10	6.5696e+10	3.6693e+10	3.8642e+10	8.072e+09	3.004e+10	3.9544e+10	5.5696e+10	3.3837e+10	3.2521e+10	2.2062e+10	8.2777e+10	3.3329e+11	1.344e+11	3.0831e+10	3.7051e+10	3.5102e+10	2.4509e+10	3.9609e+10	6.2576e+10	9.4321e+10	6.0114e+10	4.7908e+10	1.02829078695726	0.252142999462718	0.426418044716586	0.776147787494544	0.0289574679604948	0.318523763669562	0.370142066149582	0.0661782366856117
899	P16150	SPN	>sp|P16150|LEUK_HUMAN Leukosialin OS=Homo sapiens GN=SPN PE=1 SV=1	6	2.1095e-43	994080000	1156500000	1.473e+09	155540000	88301000	113350000	1318500000	1994200000	1810900000	92298000	57363000	85825000	115750000	144320000	75527000	982840000	782390000	853750000	1099400000	571070000	601590000	613570000	815330000	826470000	546810000	0	325380000	404940000	508210000	0	-1.10826247710338	-0.0985865368298101	-1.42384506048147	1.32525852365166	NA	0.260390794365192	NA	0.260390794365192
900	P16152	CBR1	>sp|P16152|CBR1_HUMAN Carbonyl reductase [NADPH] 1 OS=Homo sapiens GN=CBR1 PE=1 SV=3	15	1.789e-262	1451100000	1621500000	1521300000	361700000	403950000	692850000	1983600000	1820700000	1715600000	957980000	295530000	1132600000	1247800000	660600000	880720000	1278800000	1306300000	1125400000	1372300000	1183400000	1.642e+09	1246900000	1090800000	1198900000	1.255e+09	1065700000	2722400000	1374700000	1229600000	1149600000	-0.0084620361767238	-0.0449397774413606	0.0210362578580014	0.0659760352993621	0.88229915683492	0.481445253814178	0.493837662264281	0.616902832306593
901	P16220-2;P16220;P16220-3	CREB1	>sp|P16220-2|CREB1_HUMAN Isoform CREB-B of Cyclic AMP-responsive element-binding protein 1 OS=Homo sapiens GN=CREB1;>sp|P16220|CREB1_HUMAN Cyclic AMP-responsive element-binding protein 1 OS=Homo sapiens GN=CREB1 PE=1 SV=2;>sp|P16220-3|CREB1_HUMAN Isoform 3	4	2.9822e-47	362690000	291270000	219900000	45037000	187710000	207520000	237350000	287220000	290580000	284450000	249180000	505600000	6.32e+08	225190000	531860000	506230000	322300000	236560000	0	323040000	339320000	209040000	299490000	269410000	326650000	324240000	0	516820000	243780000	306340000	-0.2128071798425	-0.398137535396153	-0.130878856859538	0.267258678536616	0.99998456840655	0.323567302924958	NA	0.535427159010762
902	P16278-3;P16278;P16278-2	GLB1	>sp|P16278-3|BGAL_HUMAN Isoform 3 of Beta-galactosidase OS=Homo sapiens GN=GLB1;>sp|P16278|BGAL_HUMAN Beta-galactosidase OS=Homo sapiens GN=GLB1 PE=1 SV=2;>sp|P16278-2|BGAL_HUMAN Isoform 2 of Beta-galactosidase OS=Homo sapiens GN=GLB1	13	1.6639e-173	751780000	861550000	725320000	241400000	280890000	316030000	603660000	951860000	690860000	899730000	750870000	1000900000	1181400000	683270000	1154300000	739520000	764570000	758190000	939480000	671610000	963870000	741470000	716020000	756090000	980050000	1133600000	1611200000	1430600000	887080000	1254300000	0.734067448720717	-0.0243547732039865	0.588096662873442	0.758422221924704	0.037642884085713	0.308696085035275	0.0322433877286214	0.0130569628285201
903	P16284-3;P16284-2;P16284-6;P16284;P16284-5;P16284-4	PECAM1	>sp|P16284-3|PECA1_HUMAN Isoform Delta13 of Platelet endothelial cell adhesion molecule OS=Homo sapiens GN=PECAM1;>sp|P16284-2|PECA1_HUMAN Isoform Delta12 of Platelet endothelial cell adhesion molecule OS=Homo sapiens GN=PECAM1;>sp|P16284-6|PECA1_HUMAN Iso	6	1.9547e-20	112710000	62426000	108870000	0	0	2801700	148150000	131660000	147370000	0	71475000	0	0	0	34035000	82653000	77490000	81030000	0	0	0	86836000	103600000	114420000	0	0	0	0	0	0	-Inf	0.365918101260771	-Inf	0	NA	0.0511670236180219	NA	0.0511670236180219
904	P16298-2;P16298-3;P16298;P16298-4	PPP3CB	>sp|P16298-2|PP2BB_HUMAN Isoform 2 of Serine/threonine-protein phosphatase 2B catalytic subunit beta isoform OS=Homo sapiens GN=PPP3CB;>sp|P16298-3|PP2BB_HUMAN Isoform 3 of Serine/threonine-protein phosphatase 2B catalytic subunit beta isoform OS=Homo sapi	8	4.5473e-25	94766000	174590000	134050000	0	0	0	104230000	86663000	113310000	0	0	0	0	0	0	94060000	117340000	107670000	0	0	0	91685000	84428000	90925000	0	0	0	0	0	0	-Inf	-0.226161541595281	-Inf	0	NA	0.0658883966177925	NA	0.0658883966177925
905	P16333;P16333-2	NCK1	>sp|P16333|NCK1_HUMAN Cytoplasmic protein NCK1 OS=Homo sapiens GN=NCK1 PE=1 SV=1;>sp|P16333-2|NCK1_HUMAN Isoform 2 of Cytoplasmic protein NCK1 OS=Homo sapiens GN=NCK1	7	2.6439e-19	93466000	209780000	184760000	78833000	117620000	20723000	262650000	194860000	227800000	210620000	168410000	238530000	436700000	111550000	157980000	205100000	187940000	222370000	237190000	189440000	0	224880000	231660000	221040000	217840000	217110000	243990000	262750000	226370000	228150000	0.153397267815399	0.132569972862727	0.0866835015261803	0.0667137662892192	0.0893402060163606	0.12298433929536	0.18457058985832	0.127985704300856
906	P16383-2;P16383	GCFC2	>sp|P16383-2|GCFC2_HUMAN Isoform 2 of GC-rich sequence DNA-binding factor 2 OS=Homo sapiens GN=GCFC2;>sp|P16383|GCFC2_HUMAN GC-rich sequence DNA-binding factor 2 OS=Homo sapiens GN=GCFC2 PE=1 SV=2	5	7.6424e-25	121730000	143380000	77359000	4645900	0	0	103950000	103890000	138430000	18759000	53564000	59871000	44844000	19050000	0	158570000	147560000	105830000	0	0	0	127320000	114180000	134480000	0	101230000	0	0	0	0	-Inf	-0.109082700321336	-Inf	0	NA	0.586802074711812	NA	0.586802074711812
907	P16401	HIST1H1B	>sp|P16401|H15_HUMAN Histone H1.5 OS=Homo sapiens GN=HIST1H1B PE=1 SV=3	8	8.0609e-105	9.4911e+10	8.713e+10	9.0198e+10	3.0309e+10	2.6878e+10	3.7949e+10	7.3981e+10	6.938e+10	7.4191e+10	2.492e+10	2.453e+10	1.2129e+10	4.0583e+10	3.5771e+10	4.181e+10	8.4844e+10	7.0163e+10	8.191e+10	9.2599e+10	1.0438e+11	7.4222e+10	5.6505e+10	6.0044e+10	5.7871e+10	3.3642e+10	4.9345e+10	7043500000	7.654e+10	7.9807e+10	5.2008e+10	-0.0451334161606855	-0.448506743344457	-1.23108384152907	1.18595042536839	0.390008952791518	0.0076358746848909	0.106204665737314	0.076470730412147
909	P16403	HIST1H1C	>sp|P16403|H12_HUMAN Histone H1.2 OS=Homo sapiens GN=HIST1H1C PE=1 SV=2	5	1.8631e-45	1.8591e+10	2.6822e+10	2.7033e+10	3698900000	5.3744e+10	2.1236e+10	1.2155e+10	6018200000	1.1989e+10	1.5865e+10	2.9801e+10	5.4174e+10	4.2694e+10	2.3608e+10	1.7866e+10	2.4363e+10	1.7871e+10	2.0882e+10	1.489e+10	2.8613e+10	1.3355e+10	7.309e+09	0	9685500000	5684100000	1.1867e+10	0	2.5006e+10	1.1364e+10	7808200000	-0.888572539551873	-1.52529733750482	-1.88803943503575	0.999466895483879	0.255398363056895	NA	NA	0.255398363056895
910	P16435	POR	>sp|P16435|NCPR_HUMAN NADPH--cytochrome P450 reductase OS=Homo sapiens GN=POR PE=1 SV=2	26	0	1979400000	2.179e+09	2647900000	720950000	980440000	1187100000	2806800000	2.799e+09	2738200000	1448600000	1702100000	2.949e+09	1523400000	1486700000	3062500000	2127700000	1675600000	1849800000	2631700000	2474900000	2974500000	1923800000	2418400000	2339300000	2525200000	2693500000	4358300000	2666300000	2550800000	2239100000	0.436870069389162	0.311997172883296	0.515402348255965	0.203405175372669	0.0325633320153822	0.168521287637677	0.0541340862164781	0.0469829458115976
911	P16455	MGMT	>sp|P16455|MGMT_HUMAN Methylated-DNA--protein-cysteine methyltransferase OS=Homo sapiens GN=MGMT PE=1 SV=1	6	1.48e-158	764530000	659500000	868930000	120180000	820750000	224560000	998980000	1026300000	1076800000	950920000	362490000	1963900000	450850000	271150000	662200000	1072500000	718100000	876620000	706250000	1278600000	711100000	735940000	756950000	824210000	942450000	713700000	1707700000	954960000	721830000	844760000	-0.0737608979569541	-0.232104414841236	0.0841136591933626	0.316218074034598	0.744753188060092	0.346986759540544	0.564207832200742	0.543236291336768
912	P16615;P16615-5;P16615-2;P16615-3;P16615-4	ATP2A2	>sp|P16615|AT2A2_HUMAN Sarcoplasmic/endoplasmic reticulum calcium ATPase 2 OS=Homo sapiens GN=ATP2A2 PE=1 SV=1;>sp|P16615-5|AT2A2_HUMAN Isoform 5 of Sarcoplasmic/endoplasmic reticulum calcium ATPase 2 OS=Homo sapiens GN=ATP2A2;>sp|P16615-2|AT2A2_HUMAN Isof	39	0	8218200000	8620800000	9631200000	2205600000	5664800000	4200500000	9857400000	9132900000	1.0097e+10	8103100000	7172500000	1.1489e+10	7515200000	4947600000	9520700000	1.0097e+10	9812200000	1.0613e+10	8046500000	8336700000	8438500000	9.724e+09	9244100000	9668400000	9546500000	8495900000	1.1464e+10	9.579e+09	7264300000	9503200000	-0.0984111555952	-0.0735473862844769	-0.0918526478126005	0.0248637693107231	0.174502859102961	0.0855814077727948	0.672951893980943	0.430474389557156
913	P16885	PLCG2	>sp|P16885|PLCG2_HUMAN 1-phosphatidylinositol 4,5-bisphosphate phosphodiesterase gamma-2 OS=Homo sapiens GN=PLCG2 PE=1 SV=4	33	0	1931700000	1610100000	2120900000	404240000	1769200000	1674900000	1895500000	1.954e+09	2667200000	2.758e+09	1614100000	2980600000	2281300000	2655400000	3804900000	2324100000	2215300000	2361100000	2757500000	2913900000	3316900000	1900500000	1989700000	2356400000	2571700000	2574200000	3562600000	3144800000	3309200000	3156300000	0.456495936644731	-0.209187477842223	0.162385746219678	0.665683414486954	0.000194175290345047	0.203234045257075	0.115400086149079	0.00513889257752442
914	P16930	FAH	>sp|P16930|FAAA_HUMAN Fumarylacetoacetase OS=Homo sapiens GN=FAH PE=1 SV=2	13	3.0838e-186	2762800000	3574300000	3142300000	560980000	934240000	902220000	3953600000	4551900000	3731100000	4895500000	1155300000	1.887e+09	1.841e+09	924580000	2342900000	3322200000	2791900000	2685800000	2342700000	3208300000	2668800000	3037400000	2789800000	2779900000	3328500000	2394500000	3138800000	2975500000	2.845e+09	2536800000	-0.0440959761419433	-0.0723629293256359	0.0976884766397808	0.170051405965417	0.573442942027417	0.807157762977761	0.991281709841461	0.941274814974368
917	P17096;P17096-3	HMGA1	>sp|P17096|HMGA1_HUMAN High mobility group protein HMG-I/HMG-Y OS=Homo sapiens GN=HMGA1 PE=1 SV=3;>sp|P17096-3|HMGA1_HUMAN Isoform HMG-R of High mobility group protein HMG-I/HMG-Y OS=Homo sapiens GN=HMGA1	5	4.9517e-197	3666400000	3793400000	3604800000	402370000	240190000	191890000	5592900000	6161100000	5621800000	945390000	870740000	465960000	764960000	1.207e+09	1251200000	4653200000	3518100000	3293200000	1132400000	802220000	964850000	4097400000	4412600000	4482400000	625410000	724410000	298100000	974070000	1380800000	676710000	-1.97204167221084	0.207489943297684	-2.6112648378059	2.81875478110359	0.0041922322946439	0.282486125729167	0.00247126338882928	7.07131035649326e-05
918	P17174	GOT1	>sp|P17174|AATC_HUMAN Aspartate aminotransferase, cytoplasmic OS=Homo sapiens GN=GOT1 PE=1 SV=3	22	0	6199100000	8453600000	7525500000	936810000	1559300000	1675400000	8349100000	8347800000	9880500000	5501700000	3486800000	4.14e+09	3511800000	3152700000	5475900000	6513100000	6.753e+09	6331800000	5268200000	4077500000	5573300000	6.128e+09	6458500000	6789800000	6754400000	5687900000	5546900000	5.486e+09	6601200000	5329400000	-0.251910043570466	-0.0164655308441997	-0.199768564859155	0.235444512726266	0.153791595259382	0.750863102618806	0.239691463102552	0.292668619304958
920	P17275	JUNB	>sp|P17275|JUNB_HUMAN Transcription factor jun-B OS=Homo sapiens GN=JUNB PE=1 SV=1	6	3.4758e-212	237250000	286880000	273280000	66799000	68381000	54834000	364580000	361040000	452840000	109960000	113870000	17421000	113830000	52590000	107620000	174850000	221170000	202940000	118210000	112360000	105120000	169570000	204540000	155620000	192680000	206650000	0	253820000	169890000	183660000	-0.120459708140908	-0.235616205209623	-0.051290329802078	0.184325875407545	0.983855593010664	0.304218571049946	NA	0.575854088022963
921	P17302	GJA1	>sp|P17302|CXA1_HUMAN Gap junction alpha-1 protein OS=Homo sapiens GN=GJA1 PE=1 SV=2	3	1.3034e-22	211210000	218740000	212740000	3981400	35574000	36474000	367930000	343640000	152440000	0	0	0	0	0	0	198440000	181850000	159760000	0	152310000	114520000	187290000	171790000	194380000	0	0	0	0	0	0	-Inf	0.057143388383102	-Inf	0	NA	0.728408832705021	NA	0.728408832705021
922	P17535	JUND	>sp|P17535|JUND_HUMAN Transcription factor jun-D OS=Homo sapiens GN=JUND PE=1 SV=3	6	2.3514e-83	122700000	248790000	242920000	35040000	19501000	37941000	302130000	345180000	294250000	47919000	88846000	42055000	266450000	91727000	124290000	139830000	1.33e+08	111400000	168400000	0	191960000	152920000	158330000	179090000	0	228790000	0	288880000	218880000	191890000	0.773132469574892	0.305926974113981	-Inf	0.467205495460911	0.0132430043942011	0.0427355349219189	NA	0.00773679731246884
923	P17544-4;P17544-2;P17544-3;P17544-6;P17544	ATF7	>sp|P17544-4|ATF7_HUMAN Isoform 4 of Cyclic AMP-dependent transcription factor ATF-7 OS=Homo sapiens GN=ATF7;>sp|P17544-2|ATF7_HUMAN Isoform 1 of Cyclic AMP-dependent transcription factor ATF-7 OS=Homo sapiens GN=ATF7;>sp|P17544-3|ATF7_HUMAN Isoform 2 of C	7	7.0412e-75	28878000	21578000	88531000	10834000	95974000	26208000	102490000	68479000	76850000	252600000	191210000	371420000	259600000	122190000	110520000	64933000	80824000	99703000	0	97697000	0	233150000	123930000	122880000	124710000	98762000	102780000	152580000	204250000	126850000	0.899040425523216	0.59900002368923	0.329034114917109	0.570006310606107	0.0222334988939645	0.0601105816052947	0.108952445069669	0.0343585308262871
925	P17612-2;P17612	PRKACA	>sp|P17612-2|KAPCA_HUMAN Isoform 2 of cAMP-dependent protein kinase catalytic subunit alpha OS=Homo sapiens GN=PRKACA;>sp|P17612|KAPCA_HUMAN cAMP-dependent protein kinase catalytic subunit alpha OS=Homo sapiens GN=PRKACA PE=1 SV=2	10	8.7009e-135	1097500000	1541900000	1.384e+09	328180000	824560000	886880000	1686800000	1552200000	2181100000	1.282e+09	655690000	2234800000	1598100000	660910000	1146100000	1199900000	1197200000	1073100000	1441300000	2120500000	1594300000	1118700000	1296400000	1428400000	1414800000	1772600000	2223600000	1664400000	1479700000	1329200000	0.355248395889178	0.164454613630319	0.615810706263013	0.451356092632694	0.0282581769454706	0.285825927312496	0.0341799248024912	0.0296337416156103
926	P17655;P17655-2	CAPN2	>sp|P17655|CAN2_HUMAN Calpain-2 catalytic subunit OS=Homo sapiens GN=CAPN2 PE=1 SV=6;>sp|P17655-2|CAN2_HUMAN Isoform 2 of Calpain-2 catalytic subunit OS=Homo sapiens GN=CAPN2	11	3.0547e-34	287020000	148770000	258890000	0	50409000	101170000	367260000	318610000	343080000	378250000	256310000	339640000	296600000	183540000	438180000	324150000	222370000	280300000	0	175610000	394230000	236910000	297240000	225480000	412920000	322990000	309920000	280670000	308590000	272470000	0.0262640807105012	-0.218271689706579	0.228878712842981	0.44715040254956	0.678422915714234	0.593950995871082	0.167374463086893	0.128367361285704
927	P17661	DES	>sp|P17661|DESM_HUMAN Desmin OS=Homo sapiens GN=DES PE=1 SV=3	5	1.601e-23	9607300000	1.2127e+10	1.1003e+10	2909200000	8791100000	4471800000	1.1898e+10	1.0485e+10	1.4474e+10	9782600000	6304800000	5338300000	4626900000	5278800000	7284300000	2.0191e+10	1.5655e+10	1.3411e+10	1.2921e+10	1.4176e+10	9379800000	1.8755e+10	1.544e+10	1.3185e+10	1.3553e+10	1.4207e+10	3222900000	6.977e+09	1.0723e+10	8971900000	-0.871880816903461	-0.0886935097732016	-0.276754030278309	0.78318730713026	0.023572716286563	0.835007392789375	0.270416786697684	0.226008604613691
928	P17706-3;P17706-2;P17706	PTPN2	>sp|P17706-3|PTN2_HUMAN Isoform 3 of Tyrosine-protein phosphatase non-receptor type 2 OS=Homo sapiens GN=PTPN2;>sp|P17706-2|PTN2_HUMAN Isoform 2 of Tyrosine-protein phosphatase non-receptor type 2 OS=Homo sapiens GN=PTPN2;>sp|P17706|PTN2_HUMAN Tyrosine-pro	7	9.6143e-78	506630000	474760000	461620000	23043000	104210000	151470000	510310000	370990000	383310000	264900000	59683000	770290000	351710000	200140000	249010000	407390000	340730000	365720000	228850000	415350000	332480000	294500000	341180000	397020000	438820000	0	562100000	2.47e+08	306100000	318180000	-0.278504557755838	-0.121974524389247	0.241121678004762	0.5196262357606	0.057668131602428	0.469487665068466	NA	0.127277853356732
930	P17812	CTPS1	>sp|P17812|PYRG1_HUMAN CTP synthase 1 OS=Homo sapiens GN=CTPS1 PE=1 SV=2	26	0	5418900000	6521300000	6682400000	1250500000	1354900000	1104200000	7301200000	7246100000	7301100000	3840100000	2698200000	5543800000	3.566e+09	2055200000	3938900000	5971900000	5.692e+09	5577500000	4819300000	5426500000	3782800000	4800300000	5418700000	5719200000	5200600000	4499200000	4464700000	4219500000	4430500000	4412700000	-0.381180851867821	-0.0848957438382813	-0.353174020523283	0.29628510802954	0.000411005821057563	0.219711316819184	0.0207177004354651	0.00385649904294837
931	P17844	DDX5	>sp|P17844|DDX5_HUMAN Probable ATP-dependent RNA helicase DDX5 OS=Homo sapiens GN=DDX5 PE=1 SV=1	37	0	2.895e+10	2.9224e+10	2.8113e+10	8402900000	1.0717e+10	8574300000	3.6931e+10	3.5274e+10	3.6685e+10	1.9997e+10	1.5492e+10	1.0362e+10	1.2957e+10	8995900000	1.4747e+10	2.8729e+10	2.9883e+10	3.0119e+10	2.7605e+10	2.4047e+10	2.3033e+10	3.032e+10	2.9641e+10	3.2457e+10	2.4458e+10	2.5197e+10	1.8813e+10	1.8723e+10	1.7636e+10	1.732e+10	-0.745952344994941	0.0357940264477657	-0.274169291636325	0.781746371442706	5.41540848109881e-05	0.263944570539735	0.0466207796579307	0.000193415532973867
932	P17858;P17858-2	PFKL	>sp|P17858|K6PL_HUMAN 6-phosphofructokinase, liver type OS=Homo sapiens GN=PFKL PE=1 SV=6;>sp|P17858-2|K6PL_HUMAN Isoform 2 of 6-phosphofructokinase, liver type OS=Homo sapiens GN=PFKL	26	0	4251400000	5324100000	3498400000	941670000	938980000	1740100000	4240200000	4276700000	5238500000	7927500000	4815600000	1.5923e+10	6.457e+09	2983300000	7119500000	5784800000	5496300000	4575300000	6283200000	4450100000	7894500000	4283600000	4460500000	5705100000	8553800000	7980200000	1.231e+10	9946300000	8227600000	8584700000	0.699736862568482	-0.244825418082097	0.694534619073712	0.944562280650579	0.0045762700927898	0.447800177603737	0.0184102841743177	0.00140100505860378
934	P17980	PSMC3	>sp|P17980|PRS6A_HUMAN 26S protease regulatory subunit 6A OS=Homo sapiens GN=PSMC3 PE=1 SV=3	21	0	5792300000	5391200000	5493800000	800430000	2315700000	1942800000	6440300000	6526800000	6088900000	2409800000	1904900000	2200400000	3.263e+09	2054100000	3328700000	4945200000	4731300000	4865200000	4866700000	6636200000	6340800000	5251900000	5.339e+09	4892700000	2865200000	2959900000	3276400000	4152600000	3822500000	3589300000	-0.342645030214813	0.115677914727398	-0.711613096467319	0.827291011194717	0.00639914971751479	0.104513849333775	0.000376593708395418	1.13156780527333e-05
935	P18031	PTPN1	>sp|P18031|PTN1_HUMAN Tyrosine-protein phosphatase non-receptor type 1 OS=Homo sapiens GN=PTPN1 PE=1 SV=1	14	2.8053e-228	854500000	1167900000	917360000	266090000	608990000	504430000	1477600000	1.069e+09	997210000	1431900000	1208600000	5382100000	1640900000	1102700000	938960000	902820000	1086300000	950970000	1209600000	899720000	1372300000	1011200000	1195400000	1620500000	1434400000	1401800000	3971200000	1574800000	1235500000	1111800000	0.334197192868277	0.286595630077736	0.549549575520505	0.26295394544277	0.0743883731320258	0.171379168077603	0.108648501938215	0.148438830375895
936	P18065	IGFBP2	>sp|P18065|IBP2_HUMAN Insulin-like growth factor-binding protein 2 OS=Homo sapiens GN=IGFBP2 PE=1 SV=2	8	9.7051e-174	1639600000	1605400000	1959800000	289580000	162590000	327230000	1962900000	2629600000	2299300000	801950000	739190000	1099300000	458370000	305670000	345250000	1.686e+09	1712800000	1611500000	1292100000	1.029e+09	723110000	1599200000	1814800000	1835400000	1149300000	1174400000	2348200000	649410000	665430000	651990000	-1.35701274686279	0.119876075763755	-0.508010615743777	1.47688882262655	1.19621149191811e-06	0.399413800149209	0.615352410969742	0.00127814194826761
937	P18074;P18074-2	ERCC2	>sp|P18074|ERCC2_HUMAN TFIIH basal transcription factor complex helicase XPD subunit OS=Homo sapiens GN=ERCC2 PE=1 SV=1;>sp|P18074-2|ERCC2_HUMAN Isoform 2 of TFIIH basal transcription factor complex helicase XPD subunit OS=Homo sapiens GN=ERCC2	8	2.2709e-45	423390000	423060000	339650000	52504000	101240000	108360000	442200000	475860000	545350000	345150000	233870000	766270000	236300000	111450000	327560000	394130000	423160000	462090000	209110000	293130000	282010000	366150000	412910000	420180000	372350000	401610000	421970000	358750000	332650000	350410000	-0.28336648252918	-0.0465830710499646	-0.0866152371617122	0.236783411479216	0.0163286241813516	0.365451743479675	0.319284355838025	0.0295457861408425
938	P18077	RPL35A	>sp|P18077|RL35A_HUMAN 60S ribosomal protein L35a OS=Homo sapiens GN=RPL35A PE=1 SV=2	5	1.3877e-16	3576200000	5113600000	5970300000	861220000	836290000	982240000	6.564e+09	5197300000	5098600000	1929800000	1714600000	2716900000	2448100000	828180000	2067500000	3681300000	6256500000	6954800000	1724400000	1902100000	1839200000	4794100000	5881200000	5563900000	1537500000	1977900000	3148300000	2627300000	3812400000	2035800000	-1.0997760447365	-0.0172604991592435	-1.50938750251433	1.49212700335508	0.0624986118081312	0.97468075128465	0.0309752301677849	0.00976243408367453
939	P18085	ARF4	>sp|P18085|ARF4_HUMAN ADP-ribosylation factor 4 OS=Homo sapiens GN=ARF4 PE=1 SV=3	13	0	8256400000	1.1572e+10	9531600000	2066200000	5286900000	5462700000	1.0494e+10	9601400000	1.0602e+10	9594800000	5611100000	9152300000	1.0565e+10	7117100000	1.133e+10	1.0462e+10	1.0791e+10	1.1513e+10	8902200000	6996500000	8036100000	1.0425e+10	9926900000	9844500000	1.0586e+10	9951400000	1.2984e+10	9615800000	1.2478e+10	1.1398e+10	0.0615436358673274	-0.137821897555382	-0.0450795028393884	0.199365533422709	0.845180721532352	0.0718480173640778	0.851468846510662	0.600718676844155
940	P18124	RPL7	>sp|P18124|RL7_HUMAN 60S ribosomal protein L7 OS=Homo sapiens GN=RPL7 PE=1 SV=1	17	2.1294e-289	4.2764e+10	4.989e+10	3.5479e+10	5924200000	1.7155e+10	1.1696e+10	4.1284e+10	3.997e+10	4.4117e+10	1.4259e+10	1.3374e+10	1.0183e+10	1.2407e+10	1.179e+10	1.5639e+10	4.4762e+10	4.2314e+10	3.7558e+10	3.1216e+10	3.0951e+10	1.7263e+10	3.7747e+10	3.6706e+10	3.6975e+10	2.0473e+10	2.0524e+10	7327300000	1.714e+10	2.6277e+10	1.8494e+10	-1.16760598787562	-0.168113134306264	-1.02094075923995	0.999492853569361	0.007200139377679	0.105058315222298	0.0392340335101885	0.0116153908573824
941	P18433-4;P18433-2;P18433-3;P18433	PTPRA	>sp|P18433-4|PTPRA_HUMAN Isoform 4 of Receptor-type tyrosine-protein phosphatase alpha OS=Homo sapiens GN=PTPRA;>sp|P18433-2|PTPRA_HUMAN Isoform 2 of Receptor-type tyrosine-protein phosphatase alpha OS=Homo sapiens GN=PTPRA;>sp|P18433-3|PTPRA_HUMAN Isoform	7	2.9894e-27	209570000	102350000	251700000	45187000	129110000	14194000	185980000	224110000	188220000	145380000	54618000	322180000	177180000	59917000	247620000	185980000	178460000	188490000	149280000	130920000	0	172840000	171230000	1.79e+08	208820000	0	0	251830000	200650000	200660000	0.122618706845602	-0.0926972125139332	-Inf	0.215315919359535	0.106361415959672	0.0598029384969966	NA	0.0355226766081016
944	P18564	ITGB6	>sp|P18564|ITB6_HUMAN Integrin beta-6 OS=Homo sapiens GN=ITGB6 PE=1 SV=2	2	5.3039e-05	811090000	293790000	751570000	77023000	356060000	145290000	416380000	879820000	897240000	418450000	409950000	245470000	339270000	184010000	462490000	723430000	291520000	612430000	0	731660000	513680000	350710000	621240000	653030000	373010000	503020000	0	273950000	502460000	492430000	-0.139598102914336	0.195633964225226	-0.54030245169413	0.735936415919356	0.564876048007527	0.92966047626544	NA	0.721975790231735
945	P18615	NELFE	>sp|P18615|NELFE_HUMAN Negative elongation factor E OS=Homo sapiens GN=NELFE PE=1 SV=3	12	6.415e-142	315640000	477660000	724370000	203410000	139970000	167060000	687590000	796780000	724570000	344570000	327210000	416140000	453410000	329070000	454420000	449230000	669670000	581120000	556150000	350340000	474870000	785210000	659620000	771640000	512690000	473210000	823600000	598320000	502220000	467010000	-0.174197830847163	0.445410617925916	-0.144430555017395	0.61960844877308	0.623800448904893	0.1000780799669	0.8414373138236	0.235188639712559
946	P18621;P18621-3;P18621-2	RPL17;RPL	>sp|P18621|RL17_HUMAN 60S ribosomal protein L17 OS=Homo sapiens GN=RPL17 PE=1 SV=3;>sp|P18621-3|RL17_HUMAN Isoform 3 of 60S ribosomal protein L17 OS=Homo sapiens GN=RPL17;>sp|P18621-2|RL17_HUMAN Isoform 2 of 60S ribosomal protein L17 OS=Homo sapiens GN=RPL	9	2.0199e-290	1.2609e+10	1.402e+10	1.1685e+10	1546900000	1.1108e+10	6979600000	1.1666e+10	1.2567e+10	1.4861e+10	5524200000	4567300000	2726400000	3821900000	4956400000	6521600000	1.5441e+10	1.6425e+10	1.2141e+10	9391400000	2.8086e+10	1.1129e+10	1.31e+10	1.1888e+10	1.556e+10	8004100000	8892500000	6.472e+09	5818800000	9.354e+09	7891100000	-0.894472196916546	-0.163203712676339	-0.873959427519697	0.731268484240207	0.0169682190439302	0.545996432374643	0.00849576126923842	0.00281913063745072
947	P18669	PGAM1	>sp|P18669|PGAM1_HUMAN Phosphoglycerate mutase 1 OS=Homo sapiens GN=PGAM1 PE=1 SV=2	20	0	2.3098e+10	2.6004e+10	2.4788e+10	9272800000	1.8187e+10	1.5832e+10	2.7229e+10	2.5105e+10	3.0346e+10	2.5759e+10	2.1601e+10	2.4019e+10	2.8575e+10	2.0765e+10	2.7762e+10	3.5417e+10	4.0135e+10	3.4268e+10	3.8514e+10	3.0981e+10	2.2862e+10	3.3858e+10	3.5946e+10	3.8385e+10	2.5704e+10	2.762e+10	3.6766e+10	3.7819e+10	4.1676e+10	3.6124e+10	0.047004805870112	-0.0262751712241855	-0.406393090965057	0.453397896835169	0.461835021158713	0.828491179579841	0.156632704678233	0.0956902587069416
948	P18754;P18754-2	RCC1	>sp|P18754|RCC1_HUMAN Regulator of chromosome condensation OS=Homo sapiens GN=RCC1 PE=1 SV=1;>sp|P18754-2|RCC1_HUMAN Isoform 2 of Regulator of chromosome condensation OS=Homo sapiens GN=RCC1	21	0	7013900000	1.1503e+10	1.2354e+10	970590000	850420000	1162300000	1.254e+10	1.2267e+10	1.246e+10	4052600000	4628200000	1.3992e+10	5410500000	2372500000	5505500000	9888600000	1.1436e+10	1.2057e+10	5257400000	3875800000	4103500000	1.1281e+10	1.2179e+10	1.1855e+10	6602800000	8.149e+09	1.1929e+10	9737900000	6724700000	8211500000	-0.438372915648073	0.0914050579494583	-0.449395669071414	0.540800727020872	0.0642724844485922	0.402676408943784	0.241798171407254	0.0996987719108069
951	P18858	LIG1	>sp|P18858|DNLI1_HUMAN DNA ligase 1 OS=Homo sapiens GN=LIG1 PE=1 SV=1	41	0	4257700000	5412100000	4850300000	877390000	1437100000	1530700000	5487200000	5337500000	6378100000	2690200000	2141100000	2918100000	3543700000	1848600000	4302300000	5377400000	5112200000	5147300000	5122800000	3950200000	3454700000	5461100000	5008400000	5336600000	3574300000	3676300000	5324900000	4983100000	3655400000	4704700000	-0.147817391325716	0.0340007571939112	-0.503665621481128	0.537666378675039	0.158160234762264	0.750156803735408	0.143895109917843	0.15886591499542
952	P18859;P18859-2	ATP5J	>sp|P18859|ATP5J_HUMAN ATP synthase-coupling factor 6, mitochondrial OS=Homo sapiens GN=ATP5J PE=1 SV=1;>sp|P18859-2|ATP5J_HUMAN Isoform 2 of ATP synthase-coupling factor 6, mitochondrial OS=Homo sapiens GN=ATP5J	6	0	496960000	604990000	470540000	285530000	394470000	215090000	160450000	561820000	983150000	747110000	682480000	975470000	1091700000	560510000	1.389e+09	939920000	1.077e+09	854700000	1081800000	1225900000	693980000	710020000	1159300000	1211700000	939170000	982560000	1359300000	934490000	627350000	951930000	-0.0346512191250628	0.276351600757182	0.0377150633314032	0.311002819882245	0.389761323538628	0.809405773568638	0.40907566028921	0.535241050932041
954	P19174;P19174-2	PLCG1	>sp|P19174|PLCG1_HUMAN 1-phosphatidylinositol 4,5-bisphosphate phosphodiesterase gamma-1 OS=Homo sapiens GN=PLCG1 PE=1 SV=1;>sp|P19174-2|PLCG1_HUMAN Isoform 2 of 1-phosphatidylinositol 4,5-bisphosphate phosphodiesterase gamma-1 OS=Homo sapiens GN=PLCG1	16	4.3201e-64	108260000	217740000	241230000	62242000	292670000	383020000	423220000	483110000	5.83e+08	579600000	561300000	730130000	261950000	167730000	628510000	301540000	508170000	570010000	286350000	379180000	467150000	306320000	526900000	539100000	395500000	504160000	560530000	270230000	262350000	389680000	-0.767153264167938	0.196188068974998	0.132540548731697	0.963341333142935	0.175856573667575	0.996443892023155	0.729379144101445	0.232521918310799
956	P19338	NCL	>sp|P19338|NUCL_HUMAN Nucleolin OS=Homo sapiens GN=NCL PE=1 SV=3	25	0	5.6866e+10	7.3665e+10	5.0397e+10	1.7858e+10	5.9399e+10	6.5402e+10	6.0271e+10	6.2589e+10	7.4213e+10	5.8796e+10	6.5929e+10	5.498e+10	5.8084e+10	4.0049e+10	6.4015e+10	7.9804e+10	8.2972e+10	7.1672e+10	9.7325e+10	1.0803e+11	1.0627e+11	7.3126e+10	7.7466e+10	8.0037e+10	7.4141e+10	7.5293e+10	7.5579e+10	6.1529e+10	6.8143e+10	6.5553e+10	-0.253571759943875	-0.0126703188777718	-0.0537178225268165	0.240901441066103	0.0263079534733196	0.78072398041034	0.42482740816754	0.0089176740509244
957	P19367-4;P19367-2;P19367;P19367-3	HK1	>sp|P19367-4|HXK1_HUMAN Isoform 4 of Hexokinase-1 OS=Homo sapiens GN=HK1;>sp|P19367-2|HXK1_HUMAN Isoform 2 of Hexokinase-1 OS=Homo sapiens GN=HK1;>sp|P19367|HXK1_HUMAN Hexokinase-1 OS=Homo sapiens GN=HK1 PE=1 SV=3;>sp|P19367-3|HXK1_HUMAN Isoform 3 of Hexok	27	0	1099100000	1.031e+09	1031700000	215340000	1653500000	926940000	1343900000	1182100000	1396300000	813960000	586080000	2.499e+09	568210000	261130000	689640000	1422700000	1173800000	1157800000	1.49e+09	902330000	917130000	1165600000	1204500000	1314200000	1263800000	1343300000	3113300000	1055600000	1029600000	926440000	-0.281497478794305	-0.0551470438891734	0.102200101237978	0.383697580032282	0.0487022451213756	0.846476239726513	0.32414403474237	0.156110397061513
958	P19404	NDUFV2	>sp|P19404|NDUV2_HUMAN NADH dehydrogenase [ubiquinone] flavoprotein 2, mitochondrial OS=Homo sapiens GN=NDUFV2 PE=1 SV=2	10	1.3713e-135	1081500000	1267800000	1188900000	341870000	659840000	682760000	1314400000	1476700000	1520300000	1071900000	911150000	1116600000	343390000	408650000	825500000	1129100000	1189700000	1136100000	1104500000	1424200000	1915200000	1002100000	1146200000	1.21e+09	1388600000	1486700000	927630000	724140000	596550000	811660000	-0.66934090292638	-0.00682265119115437	0.26994962399369	0.939290526920069	0.00582609034653594	0.621740928836317	0.636295823458616	0.00879079340413654
959	P19447	ERCC3	>sp|P19447|ERCC3_HUMAN TFIIH basal transcription factor complex helicase XPB subunit OS=Homo sapiens GN=ERCC3 PE=1 SV=1	9	3.2261e-49	167050000	154350000	140940000	49202000	112450000	61113000	177490000	219710000	149950000	159150000	292750000	346120000	155420000	71097000	260270000	224300000	211650000	187620000	176460000	189390000	0	226030000	212500000	233940000	196990000	217740000	0	212310000	186090000	164550000	-0.159588490072792	0.120925247305882	-0.0774666262441831	0.280513737378675	0.310416004120271	0.263862080158804	NA	0.138193555164495
960	P19525;P19525-2	EIF2AK2	>sp|P19525|E2AK2_HUMAN Interferon-induced, double-stranded RNA-activated protein kinase OS=Homo sapiens GN=EIF2AK2 PE=1 SV=2;>sp|P19525-2|E2AK2_HUMAN Isoform 2 of Interferon-induced, double-stranded RNA-activated protein kinase OS=Homo sapiens GN=EIF2AK2	21	0	4340900000	4105800000	4226400000	667180000	1853800000	2221900000	3430100000	3998200000	3927400000	3140700000	1748600000	3519700000	2610300000	1146100000	2354100000	4.572e+09	3.804e+09	4164500000	2637300000	3675400000	4353300000	4064600000	3955700000	3.522e+09	3713500000	3444200000	4193500000	2632500000	2645900000	2.905e+09	-0.659801927920941	-0.0796274485261762	-0.170780886574815	0.580174479394764	0.00236912099075759	0.299722993518652	0.269310694162694	0.00107663790347898
[truncated: 2,434 more rows]
