# Supplementary material for: Proteomic analysis of the response to cell cycle arrests in human myeloid leukemia cells
Source: eLife. 2015 Jan 2;4:e04534. doi: 10.7554/eLife.04534 (PMC4383314; doi:10.7554/eLife.04534)
Supplement: Supplementary file 2. — Filename: Supp_Table_2.txt. Title: Proteins Regulated by Cell Cycle Arrest Legend. This tab-delimited table lists the proteins that meet the fold change (≥twofold) and p-value (<0.05) criteria. Logical columns indicate whether the protein meets the cutoffs separately for each treatment versus asynchronous (‘ss.changing’, ‘hu.changing’, ‘ro.changing’), and globally using the global p-value calculated from the ANOVA (‘arrest.changing’). The cluster membership (‘cluster’) and the peak treatment (‘peakfraction’, 1:ss, 2:hu, 3:ro) for each protein are provided. A correlation coefficient (Pearson) is calculated between the elutriation and arrest abundance profiles (‘correlation_with_elutriation_data’). Each protein was also categorized as being either, ‘Not Detected in the Elutriation Data set’, ‘Detected in the Elutriation Data set’, ‘Quantitated in the Elutriation Data set’, or ‘Cell Cycle Regulated in the Elutriation Data set’, as indicated in the column ‘status_in_elutriation_dataset’. DOI: http://dx.doi.org/10.7554/eLife.04534.007 [file elife04534s002.txt]

id	Majority.protein.IDs	Gene.names	Fasta.headers	ss.pvalue	hu.pvalue	ro.pvalue	arrest.pvalue	ss.changing	hu.changing	ro.changing	arrest.changing	cluster	peakfraction	correlation_with_elutriation_data	status_in_elutriation_dataset
29	A8CG34;A8CG34-2	POM121C	>sp|A8CG34|P121C_HUMAN Nuclear envelope pore membrane protein POM 121C OS=Homo sapiens GN=POM121C PE=1 SV=2;>sp|A8CG34-2|P121C_HUMAN Isoform 2 of Nuclear envelope pore membrane protein POM 121C OS=Homo sapiens GN=POM121C	0.00578932310474884	0.891058916609277	NA	0.000898274691960227	TRUE	FALSE	FALSE	TRUE	1	2	0.907843722530573	Quantitated in Elutriation Dataset
88	O00255-3;O00255-2;O00255	MEN1	>sp|O00255-3|MEN1_HUMAN Isoform 3 of Menin OS=Homo sapiens GN=MEN1;>sp|O00255-2|MEN1_HUMAN Isoform 2 of Menin OS=Homo sapiens GN=MEN1;>sp|O00255|MEN1_HUMAN Menin OS=Homo sapiens GN=MEN1 PE=1 SV=4	0.450898052632943	0.517664811182529	0.102386519492752	0.0416496831825057	FALSE	FALSE	FALSE	TRUE	2	3	-0.99958551861617	Quantitated in Elutriation Dataset
96	O00311	CDC7	>sp|O00311|CDC7_HUMAN Cell division cycle 7-related protein kinase OS=Homo sapiens GN=CDC7 PE=1 SV=1	0.0172030427792906	0.103566168986783	0.323934783585573	0.0597722038344663	TRUE	FALSE	FALSE	FALSE	1	2	0.603055847647903	Cell Cycle Regulated in Elutriation Dataset
109	O00461	GOLIM4	>sp|O00461|GOLI4_HUMAN Golgi integral membrane protein 4 OS=Homo sapiens GN=GOLIM4 PE=1 SV=1	0.178142214273846	0.00424066709653448	0.608830913452368	0.0122870593013454	FALSE	TRUE	FALSE	FALSE	3	3	-0.872197033553481	Quantitated in Elutriation Dataset
134	O14561	NDUFAB1	>sp|O14561|ACPM_HUMAN Acyl carrier protein, mitochondrial OS=Homo sapiens GN=NDUFAB1 PE=1 SV=3	0.0702619856104585	0.814247302880971	0.443438495792792	0.0286712700101813	FALSE	FALSE	FALSE	TRUE	4	1	-0.191049875920341	Quantitated in Elutriation Dataset
136	O14578-4;O14578;O14578-3	CIT	>sp|O14578-4|CTRO_HUMAN Isoform 4 of Citron Rho-interacting kinase OS=Homo sapiens GN=CIT;>sp|O14578|CTRO_HUMAN Citron Rho-interacting kinase OS=Homo sapiens GN=CIT PE=1 SV=2;>sp|O14578-3|CTRO_HUMAN Isoform 3 of Citron Rho-interacting kinase OS=Homo sapien	0.0950986502516594	0.117137357603111	0.00559302314271571	0.00031188425539579	FALSE	FALSE	FALSE	TRUE	2	3	0.997777728698485	Quantitated in Elutriation Dataset
137	O14579;O14579-3;O14579-2	COPE	>sp|O14579|COPE_HUMAN Coatomer subunit epsilon OS=Homo sapiens GN=COPE PE=1 SV=3;>sp|O14579-3|COPE_HUMAN Isoform 3 of Coatomer subunit epsilon OS=Homo sapiens GN=COPE;>sp|O14579-2|COPE_HUMAN Isoform 2 of Coatomer subunit epsilon OS=Homo sapiens GN=COPE	0.015887185827207	0.896984837307343	0.00364065017215456	0.000706546953438081	FALSE	FALSE	TRUE	FALSE	3	1	0.426908028661281	Quantitated in Elutriation Dataset
143	O14646-2;O14646	CHD1	>sp|O14646-2|CHD1_HUMAN Isoform 2 of Chromodomain-helicase-DNA-binding protein 1 OS=Homo sapiens GN=CHD1;>sp|O14646|CHD1_HUMAN Chromodomain-helicase-DNA-binding protein 1 OS=Homo sapiens GN=CHD1 PE=1 SV=2	0.0164194487500058	0.827098270502348	0.0445105043046394	0.0041312142382717	FALSE	FALSE	TRUE	TRUE	1	2	-0.333236283137516	Quantitated in Elutriation Dataset
148	O14683	TP53I11	>sp|O14683|P5I11_HUMAN Tumor protein p53-inducible protein 11 OS=Homo sapiens GN=TP53I11 PE=1 SV=2	0.121562827791651	0.423010788373693	0.00750193878316149	0.00158040699605966	FALSE	FALSE	TRUE	TRUE	1	2	-0.999938887651876	Quantitated in Elutriation Dataset
155	O14734	ACOT8	>sp|O14734|ACOT8_HUMAN Acyl-coenzyme A thioesterase 8 OS=Homo sapiens GN=ACOT8 PE=1 SV=1	0.0461520539993652	0.870156947062465	NA	0.0232864403090168	TRUE	FALSE	FALSE	TRUE	4	1	NA	Quantitated in Elutriation Dataset
169	O14910	LIN7A	>sp|O14910|LIN7A_HUMAN Protein lin-7 homolog A OS=Homo sapiens GN=LIN7A PE=1 SV=2	0.0327862856006118	0.020030010352971	0.0278866707981489	0.0265035754529545	TRUE	TRUE	TRUE	FALSE	3	3	0.859073392108186	Quantitated in Elutriation Dataset
176	O14965	AURKA	>sp|O14965|AURKA_HUMAN Aurora kinase A OS=Homo sapiens GN=AURKA PE=1 SV=2	NA	0.0838739767668808	0.000259556791052321	1.31505258310615e-05	FALSE	FALSE	TRUE	TRUE	2	3	NA	Cell Cycle Regulated in Elutriation Dataset
180	O14976	GAK	>sp|O14976|GAK_HUMAN Cyclin-G-associated kinase OS=Homo sapiens GN=GAK PE=1 SV=2	0.0852260031889208	0.561642769047132	0.00175359994804275	0.000548063962189827	FALSE	FALSE	TRUE	TRUE	1	2	-0.410400663219782	Quantitated in Elutriation Dataset
208	O15258	RER1	>sp|O15258|RER1_HUMAN Protein RER1 OS=Homo sapiens GN=RER1 PE=1 SV=1	0.0286125377481584	0.0421070008097	NA	0.00407849689973441	TRUE	FALSE	FALSE	TRUE	1	2	0.543631752263786	Quantitated in Elutriation Dataset
215	O15320-8;O15320-4;O15320-3;O15320-10;O15320;O15320-9;O15320-6;O15320-5;O15320-7;O15320-2	CTAGE5;CTA	>sp|O15320-8|CTGE5_HUMAN Isoform 9 of cTAGE family member 5 OS=Homo sapiens GN=CTAGE5;>sp|O15320-4|CTGE5_HUMAN Isoform 5B of cTAGE family member 5 OS=Homo sapiens GN=CTAGE5;>sp|O15320-3|CTGE5_HUMAN Isoform 5A of cTAGE family member 5 OS=Homo sapiens GN=CTA	0.0145133855370877	0.303281075641065	0.0875022968661034	0.0467247299139129	TRUE	FALSE	FALSE	FALSE	2	3	0.994763542702012	Quantitated in Elutriation Dataset
220	O15372	EIF3H	>sp|O15372|EIF3H_HUMAN Eukaryotic translation initiation factor 3 subunit H OS=Homo sapiens GN=EIF3H PE=1 SV=1	0.00551241205377997	0.397689776803784	0.0857961543047417	0.0108809758318394	TRUE	FALSE	FALSE	TRUE	1	2	0.826469017979604	Quantitated in Elutriation Dataset
221	O15379;O15379-2	HDAC3	>sp|O15379|HDAC3_HUMAN Histone deacetylase 3 OS=Homo sapiens GN=HDAC3 PE=1 SV=2;>sp|O15379-2|HDAC3_HUMAN Isoform 2 of Histone deacetylase 3 OS=Homo sapiens GN=HDAC3	0.0211195113663692	0.471869129848993	0.284281490861803	0.160182911017304	TRUE	FALSE	FALSE	FALSE	4	1	-0.835266961639537	Quantitated in Elutriation Dataset
226	O15427	SLC16A3	>sp|O15427|MOT4_HUMAN Monocarboxylate transporter 4 OS=Homo sapiens GN=SLC16A3 PE=1 SV=1	0.0107046818623908	0.63275902713469	NA	0.0110332548457675	TRUE	FALSE	FALSE	TRUE	2	3	0.00441402305996804	Quantitated in Elutriation Dataset
229	O15511;O15511-2	ARPC5	>sp|O15511|ARPC5_HUMAN Actin-related protein 2/3 complex subunit 5 OS=Homo sapiens GN=ARPC5 PE=1 SV=3;>sp|O15511-2|ARPC5_HUMAN Isoform 2 of Actin-related protein 2/3 complex subunit 5 OS=Homo sapiens GN=ARPC5	0.00158438568196407	0.919630127814241	NA	0.000518895110180404	FALSE	FALSE	FALSE	TRUE	1	2	0.327330162960104	Quantitated in Elutriation Dataset
245	O43299;O43299-2	AP5Z1	>sp|O43299|AP5Z1_HUMAN AP-5 complex subunit zeta-1 OS=Homo sapiens GN=AP5Z1 PE=1 SV=2;>sp|O43299-2|AP5Z1_HUMAN Isoform 2 of AP-5 complex subunit zeta-1 OS=Homo sapiens GN=AP5Z1	0.0122356000875843	0.803473115771597	NA	0.00936761063068744	TRUE	FALSE	FALSE	FALSE	1	2	NA	Detected in Elutriation Dataset
262	O43464-3;O43464;O43464-2;O43464-4	HTRA2	>sp|O43464-3|HTRA2_HUMAN Isoform 3 of Serine protease HTRA2, mitochondrial OS=Homo sapiens GN=HTRA2;>sp|O43464|HTRA2_HUMAN Serine protease HTRA2, mitochondrial OS=Homo sapiens GN=HTRA2 PE=1 SV=2;>sp|O43464-2|HTRA2_HUMAN Isoform 2 of Serine protease HTRA2,	0.0358902323681153	0.109277520474078	0.0862569895842203	0.0153004993403433	FALSE	FALSE	FALSE	TRUE	3	1	0.816862206301699	Cell Cycle Regulated in Elutriation Dataset
266	O43502;O43502-2	RAD51C	>sp|O43502|RA51C_HUMAN DNA repair protein RAD51 homolog 3 OS=Homo sapiens GN=RAD51C PE=1 SV=1;>sp|O43502-2|RA51C_HUMAN Isoform 2 of DNA repair protein RAD51 homolog 3 OS=Homo sapiens GN=RAD51C	0.488303240908916	0.146152248716891	0.00541647428932401	0.00762632705446704	FALSE	FALSE	TRUE	FALSE	2	3	0.797642497468284	Quantitated in Elutriation Dataset
268	O43566;O43566-5;O43566-6	RGS14	>sp|O43566|RGS14_HUMAN Regulator of G-protein signaling 14 OS=Homo sapiens GN=RGS14 PE=1 SV=4;>sp|O43566-5|RGS14_HUMAN Isoform 3 of Regulator of G-protein signaling 14 OS=Homo sapiens GN=RGS14;>sp|O43566-6|RGS14_HUMAN Isoform 4 of Regulator of G-protein si	NA	NA	NA	0.00105672213370482	FALSE	FALSE	FALSE	TRUE	2	3	0.927259986079162	Quantitated in Elutriation Dataset
270	O43583	DENR	>sp|O43583|DENR_HUMAN Density-regulated protein OS=Homo sapiens GN=DENR PE=1 SV=2	0.0132718187100355	0.911487038346497	0.00533167863766885	0.00141939492904589	TRUE	FALSE	TRUE	TRUE	1	2	0.844889150538587	Quantitated in Elutriation Dataset
276	O43663	PRC1	>sp|O43663|PRC1_HUMAN Protein regulator of cytokinesis 1 OS=Homo sapiens GN=PRC1 PE=1 SV=2	0.0153243180109432	0.268398341864113	0.0374126319849236	0.00111489582686342	FALSE	FALSE	FALSE	TRUE	2	3	0.995114637922567	Cell Cycle Regulated in Elutriation Dataset
286	O43684-2;O43684	BUB3	>sp|O43684-2|BUB3_HUMAN Isoform 2 of Mitotic checkpoint protein BUB3 OS=Homo sapiens GN=BUB3;>sp|O43684|BUB3_HUMAN Mitotic checkpoint protein BUB3 OS=Homo sapiens GN=BUB3 PE=1 SV=1	0.000504010442639128	0.0732391822927351	0.000269282250748541	4.0558088333272e-06	TRUE	FALSE	FALSE	FALSE	1	3	0.659867373684306	Quantitated in Elutriation Dataset
305	O43847;O43847-2	NRD1	>sp|O43847|NRDC_HUMAN Nardilysin OS=Homo sapiens GN=NRD1 PE=1 SV=2;>sp|O43847-2|NRDC_HUMAN Isoform 2 of Nardilysin OS=Homo sapiens GN=NRD1	0.000766076630473334	0.223680321061471	0.00360520376177828	4.55220306028691e-06	TRUE	FALSE	FALSE	TRUE	1	2	0.875892495147772	Quantitated in Elutriation Dataset
308	O43913-2;O43913	ORC5	>sp|O43913-2|ORC5_HUMAN Isoform 2 of Origin recognition complex subunit 5 OS=Homo sapiens GN=ORC5;>sp|O43913|ORC5_HUMAN Origin recognition complex subunit 5 OS=Homo sapiens GN=ORC5 PE=1 SV=1	0.0656869814437015	0.494464641969192	0.0158941250456359	0.000936934728731446	FALSE	FALSE	TRUE	TRUE	3	3	0.688742530293528	Quantitated in Elutriation Dataset
328	O60318;O60318-2	MCM3AP	>sp|O60318|GANP_HUMAN Germinal-center associated nuclear protein OS=Homo sapiens GN=MCM3AP PE=1 SV=2;>sp|O60318-2|GANP_HUMAN Isoform MCM3AP of Germinal-center associated nuclear protein OS=Homo sapiens GN=MCM3AP	NA	0.413503503644311	0.00259121361538801	0.000519226825207557	FALSE	FALSE	TRUE	TRUE	3	3	-0.641265113612816	Quantitated in Elutriation Dataset
334	O60488-2;O60488	ACSL4	>sp|O60488-2|ACSL4_HUMAN Isoform Short of Long-chain-fatty-acid--CoA ligase 4 OS=Homo sapiens GN=ACSL4;>sp|O60488|ACSL4_HUMAN Long-chain-fatty-acid--CoA ligase 4 OS=Homo sapiens GN=ACSL4 PE=1 SV=2	3.5076089135409e-05	0.0964621263349668	1.55685180486324e-05	1.74451717436056e-07	TRUE	FALSE	TRUE	TRUE	4	1	0.999996868219741	Quantitated in Elutriation Dataset
339	O60524-4;O60524-5;O60524;O60524-3	NEMF	>sp|O60524-4|NEMF_HUMAN Isoform 4 of Nuclear export mediator factor NEMF OS=Homo sapiens GN=NEMF;>sp|O60524-5|NEMF_HUMAN Isoform 5 of Nuclear export mediator factor NEMF OS=Homo sapiens GN=NEMF;>sp|O60524|NEMF_HUMAN Nuclear export mediator factor NEMF OS=H	0.0435164255105527	0.402798837081268	0.285536924671478	0.262147919338878	TRUE	FALSE	FALSE	FALSE	2	3	-0.147464749520031	Quantitated in Elutriation Dataset
342	O60563	CCNT1	>sp|O60563|CCNT1_HUMAN Cyclin-T1 OS=Homo sapiens GN=CCNT1 PE=1 SV=1	0.000371294646242213	0.188629640375637	0.0749496847085297	0.0129361001158322	TRUE	FALSE	FALSE	TRUE	1	2	0.286820297694206	Quantitated in Elutriation Dataset
343	O60566;O60566-3;O60566-2	BUB1B	>sp|O60566|BUB1B_HUMAN Mitotic checkpoint serine/threonine-protein kinase BUB1 beta OS=Homo sapiens GN=BUB1B PE=1 SV=3;>sp|O60566-3|BUB1B_HUMAN Isoform 3 of Mitotic checkpoint serine/threonine-protein kinase BUB1 beta OS=Homo sapiens GN=BUB1B;>sp|O60566-2|	0.10115372704324	0.946205660902208	0.405065197066911	0.033624790807845	FALSE	FALSE	FALSE	TRUE	2	3	0.976912408713118	Cell Cycle Regulated in Elutriation Dataset
366	O60869-2;O60869	EDF1	>sp|O60869-2|EDF1_HUMAN Isoform 2 of Endothelial differentiation-related factor 1 OS=Homo sapiens GN=EDF1;>sp|O60869|EDF1_HUMAN Endothelial differentiation-related factor 1 OS=Homo sapiens GN=EDF1 PE=1 SV=1	0.00142905514228924	0.190884743669048	0.00175169267931427	5.53625541291138e-05	TRUE	FALSE	FALSE	TRUE	1	2	0.973683053650005	Quantitated in Elutriation Dataset
371	O60888-3;O60888;O60888-2	CUTA	>sp|O60888-3|CUTA_HUMAN Isoform C of Protein CutA OS=Homo sapiens GN=CUTA;>sp|O60888|CUTA_HUMAN Protein CutA OS=Homo sapiens GN=CUTA PE=1 SV=2;>sp|O60888-2|CUTA_HUMAN Isoform A of Protein CutA OS=Homo sapiens GN=CUTA	0.006209138199572	0.0461758494225977	0.069770993847514	0.00904101399573398	FALSE	FALSE	FALSE	TRUE	3	1	0.490531727384589	Quantitated in Elutriation Dataset
373	O60925	PFDN1	>sp|O60925|PFD1_HUMAN Prefoldin subunit 1 OS=Homo sapiens GN=PFDN1 PE=1 SV=2	0.0405706474057878	0.408066432185917	0.010624002404959	0.000368351132891907	FALSE	FALSE	TRUE	TRUE	3	1	-0.427181195828669	Quantitated in Elutriation Dataset
389	O75164	KDM4A	>sp|O75164|KDM4A_HUMAN Lysine-specific demethylase 4A OS=Homo sapiens GN=KDM4A PE=1 SV=2	0.00029608386054724	0.103489775687865	NA	4.80990989859128e-05	TRUE	FALSE	FALSE	TRUE	4	1	-0.24370689998316	Quantitated in Elutriation Dataset
394	O75179-2;O75179;O75179-6;O75179-4	ANKRD17	>sp|O75179-2|ANR17_HUMAN Isoform 2 of Ankyrin repeat domain-containing protein 17 OS=Homo sapiens GN=ANKRD17;>sp|O75179|ANR17_HUMAN Ankyrin repeat domain-containing protein 17 OS=Homo sapiens GN=ANKRD17 PE=1 SV=3;>sp|O75179-6|ANR17_HUMAN Isoform 6 of Ankyr	NA	0.999128821479082	0.0166953304843721	0.0243025134526441	FALSE	FALSE	FALSE	TRUE	1	3	0.668797103242698	Quantitated in Elutriation Dataset
395	O75190;O75190-3;O75190-2	DNAJB6	>sp|O75190|DNJB6_HUMAN DnaJ homolog subfamily B member 6 OS=Homo sapiens GN=DNAJB6 PE=1 SV=2;>sp|O75190-3|DNJB6_HUMAN Isoform C of DnaJ homolog subfamily B member 6 OS=Homo sapiens GN=DNAJB6;>sp|O75190-2|DNJB6_HUMAN Isoform B of DnaJ homolog subfamily B me	0.00134125679052359	0.255796940200497	NA	0.00123002200923279	TRUE	FALSE	FALSE	FALSE	1	2	0.0177790558848592	Quantitated in Elutriation Dataset
415	O75427	LRCH4	>sp|O75427|LRCH4_HUMAN Leucine-rich repeat and calponin homology domain-containing protein 4 OS=Homo sapiens GN=LRCH4 PE=1 SV=2	0.000424598669814384	0.404152539831034	0.0020156063568749	4.94494971604858e-05	FALSE	FALSE	TRUE	FALSE	3	1	-0.620763980635955	Quantitated in Elutriation Dataset
417	O75438;O75438-2	NDUFB1	>sp|O75438|NDUB1_HUMAN NADH dehydrogenase [ubiquinone] 1 beta subcomplex subunit 1 OS=Homo sapiens GN=NDUFB1 PE=1 SV=1;>sp|O75438-2|NDUB1_HUMAN Isoform 2 of NADH dehydrogenase [ubiquinone] 1 beta subcomplex subunit 1 OS=Homo sapiens GN=NDUFB1	0.0273056129289933	0.124625849562941	0.0381719323344669	0.00721018528456481	FALSE	FALSE	FALSE	TRUE	1	2	-0.317149401250805	Quantitated in Elutriation Dataset
430	O75534;O75534-2;O75534-3	CSDE1	>sp|O75534|CSDE1_HUMAN Cold shock domain-containing protein E1 OS=Homo sapiens GN=CSDE1 PE=1 SV=2;>sp|O75534-2|CSDE1_HUMAN Isoform Short of Cold shock domain-containing protein E1 OS=Homo sapiens GN=CSDE1;>sp|O75534-3|CSDE1_HUMAN Isoform 3 of Cold shock do	3.32229490104551e-05	0.906535868002264	0.00179056901897499	4.76289768594281e-07	TRUE	FALSE	FALSE	TRUE	1	2	0.980551016434409	Quantitated in Elutriation Dataset
454	O75822	EIF3J	>sp|O75822|EIF3J_HUMAN Eukaryotic translation initiation factor 3 subunit J OS=Homo sapiens GN=EIF3J PE=1 SV=2	0.00238627858714203	0.524190086582019	0.0146856646581906	0.000959645796301672	TRUE	FALSE	FALSE	TRUE	1	2	0.837426317387942	Quantitated in Elutriation Dataset
458	O75844	ZMPSTE24	>sp|O75844|FACE1_HUMAN CAAX prenyl protease 1 homolog OS=Homo sapiens GN=ZMPSTE24 PE=1 SV=2	0.0208195000410817	0.355789422437976	0.0104238595274837	0.00200639707828396	FALSE	FALSE	TRUE	FALSE	3	1	-0.770539302849102	Quantitated in Elutriation Dataset
464	O75909;O75909-4;O75909-2;O75909-1	CCNK	>sp|O75909|CCNK_HUMAN Cyclin-K OS=Homo sapiens GN=CCNK PE=1 SV=2;>sp|O75909-4|CCNK_HUMAN Isoform 4 of Cyclin-K OS=Homo sapiens GN=CCNK;>sp|O75909-2|CCNK_HUMAN Isoform 2 of Cyclin-K OS=Homo sapiens GN=CCNK;>sp|O75909-1|CCNK_HUMAN Isoform 3 of Cyclin-K OS=Ho	0.0290606356054169	0.499453317291042	0.0123380397631894	0.00409603797219229	TRUE	FALSE	FALSE	TRUE	1	2	0.327117801037713	Quantitated in Elutriation Dataset
467	O75925	PIAS1	>sp|O75925|PIAS1_HUMAN E3 SUMO-protein ligase PIAS1 OS=Homo sapiens GN=PIAS1 PE=1 SV=2	0.136766295703552	0.279126464435579	0.0528971056779483	0.0118377701606665	FALSE	FALSE	FALSE	TRUE	2	3	0.999546040411868	Quantitated in Elutriation Dataset
473	O75964	ATP5L	>sp|O75964|ATP5L_HUMAN ATP synthase subunit g, mitochondrial OS=Homo sapiens GN=ATP5L PE=1 SV=3	0.0080011800039086	0.162011246140613	0.0439962845260159	0.000818727700946552	FALSE	FALSE	FALSE	TRUE	4	1	-0.947600078768681	Quantitated in Elutriation Dataset
476	O76003	GLRX3	>sp|O76003|GLRX3_HUMAN Glutaredoxin-3 OS=Homo sapiens GN=GLRX3 PE=1 SV=2	0.000371379493406528	0.875551460483534	0.000104032256067495	1.56849252064202e-06	TRUE	FALSE	TRUE	TRUE	1	2	-0.0347605016853711	Quantitated in Elutriation Dataset
478	O76031	CLPX	>sp|O76031|CLPX_HUMAN ATP-dependent Clp protease ATP-binding subunit clpX-like, mitochondrial OS=Homo sapiens GN=CLPX PE=1 SV=2	2.8741742156492e-05	0.0591942046038486	0.024038543047109	9.58601956641774e-05	TRUE	FALSE	FALSE	FALSE	1	2	0.704175084624435	Quantitated in Elutriation Dataset
487	O94776	MTA2	>sp|O94776|MTA2_HUMAN Metastasis-associated protein MTA2 OS=Homo sapiens GN=MTA2 PE=1 SV=1	0.0275533594282067	0.755413996569832	0.00331557781822495	0.000348880245596592	FALSE	FALSE	TRUE	TRUE	1	2	0.069980377521369	Quantitated in Elutriation Dataset
495	O94868-2;O94868;O94868-3	FCHSD2	>sp|O94868-2|FCSD2_HUMAN Isoform 2 of FCH and double SH3 domains protein 2 OS=Homo sapiens GN=FCHSD2;>sp|O94868|FCSD2_HUMAN FCH and double SH3 domains protein 2 OS=Homo sapiens GN=FCHSD2 PE=1 SV=3;>sp|O94868-3|FCSD2_HUMAN Isoform 3 of FCH and double SH3 do	0.00629486809324377	0.135603499805117	0.00199978418454736	0.000201459180065249	TRUE	FALSE	TRUE	TRUE	1	3	0.0035450701205675	Quantitated in Elutriation Dataset
507	O94973;O94973-2;O94973-3	AP2A2	>sp|O94973|AP2A2_HUMAN AP-2 complex subunit alpha-2 OS=Homo sapiens GN=AP2A2 PE=1 SV=2;>sp|O94973-2|AP2A2_HUMAN Isoform 2 of AP-2 complex subunit alpha-2 OS=Homo sapiens GN=AP2A2;>sp|O94973-3|AP2A2_HUMAN Isoform 3 of AP-2 complex subunit alpha-2 OS=Homo sa	0.00473844468723987	0.0453756499696456	0.066555385074666	0.0367978520213708	FALSE	FALSE	FALSE	TRUE	2	3	-0.290181170007069	Quantitated in Elutriation Dataset
509	O94992	HEXIM1	>sp|O94992|HEXI1_HUMAN Protein HEXIM1 OS=Homo sapiens GN=HEXIM1 PE=1 SV=1	0.0140431840438433	0.190147947356287	NA	0.00420016546485354	FALSE	FALSE	FALSE	TRUE	1	2	0.999746049178277	Quantitated in Elutriation Dataset
510	O95067	CCNB2	>sp|O95067|CCNB2_HUMAN G2/mitotic-specific cyclin-B2 OS=Homo sapiens GN=CCNB2 PE=1 SV=1	0.0695679286622228	0.625156477521445	0.0140379894625108	0.000443767137545424	FALSE	FALSE	FALSE	TRUE	2	3	0.999970699021212	Cell Cycle Regulated in Elutriation Dataset
512	O95140	MFN2	>sp|O95140|MFN2_HUMAN Mitofusin-2 OS=Homo sapiens GN=MFN2 PE=1 SV=3	0.0367041799737549	0.787584021323515	0.171672863506514	0.00983673244996769	TRUE	FALSE	FALSE	TRUE	1	2	-0.990678366247678	Quantitated in Elutriation Dataset
515	O95168-2;O95168	NDUFB4	>sp|O95168-2|NDUB4_HUMAN Isoform 2 of NADH dehydrogenase [ubiquinone] 1 beta subcomplex subunit 4 OS=Homo sapiens GN=NDUFB4;>sp|O95168|NDUB4_HUMAN NADH dehydrogenase [ubiquinone] 1 beta subcomplex subunit 4 OS=Homo sapiens GN=NDUFB4 PE=1 SV=3	0.0315738320902888	0.166974569665803	0.0736900997068533	0.0194780343230362	FALSE	FALSE	FALSE	TRUE	1	2	0.406480729763042	Quantitated in Elutriation Dataset
520	O95235	KIF20A	>sp|O95235|KI20A_HUMAN Kinesin-like protein KIF20A OS=Homo sapiens GN=KIF20A PE=1 SV=1	0.003982874948691	0.0123237610793355	0.00910552323692473	3.33514972565659e-05	TRUE	TRUE	FALSE	TRUE	2	3	0.999298627105594	Cell Cycle Regulated in Elutriation Dataset
530	O95299	NDUFA10	>sp|O95299|NDUAA_HUMAN NADH dehydrogenase [ubiquinone] 1 alpha subcomplex subunit 10, mitochondrial OS=Homo sapiens GN=NDUFA10 PE=1 SV=1	0.141736525777756	0.0832332054648464	0.0332138801109897	0.000692550024653207	FALSE	FALSE	FALSE	TRUE	3	1	0.968818432059664	Quantitated in Elutriation Dataset
542	O95400	CD2BP2	>sp|O95400|CD2B2_HUMAN CD2 antigen cytoplasmic tail-binding protein 2 OS=Homo sapiens GN=CD2BP2 PE=1 SV=1	0.0126346790846968	0.793323869924995	NA	0.00548778698375891	TRUE	FALSE	FALSE	TRUE	1	2	NA	Quantitated in Elutriation Dataset
549	O95466-2;O95466;O95466-3	FMNL1	>sp|O95466-2|FMNL_HUMAN Isoform 2 of Formin-like protein 1 OS=Homo sapiens GN=FMNL1;>sp|O95466|FMNL_HUMAN Formin-like protein 1 OS=Homo sapiens GN=FMNL1 PE=1 SV=3;>sp|O95466-3|FMNL_HUMAN Isoform 3 of Formin-like protein 1 OS=Homo sapiens GN=FMNL1	0.000937730181222364	0.446702613663324	0.00909720444471057	0.00052821396774476	TRUE	FALSE	TRUE	TRUE	1	2	-0.934354488507261	Quantitated in Elutriation Dataset
551	O95478	NSA2	>sp|O95478|NSA2_HUMAN Ribosome biogenesis protein NSA2 homolog OS=Homo sapiens GN=NSA2 PE=1 SV=1	0.00951387557485125	0.654409431704305	0.356501389354453	0.0114415905432662	TRUE	FALSE	FALSE	TRUE	1	2	0.539110860451149	Quantitated in Elutriation Dataset
558	O95613-2;O95613	PCNT	>sp|O95613-2|PCNT_HUMAN Isoform 2 of Pericentrin OS=Homo sapiens GN=PCNT;>sp|O95613|PCNT_HUMAN Pericentrin OS=Homo sapiens GN=PCNT PE=1 SV=4	NA	NA	NA	0.0235521117773183	FALSE	FALSE	FALSE	TRUE	2	3	0.974100194358968	Quantitated in Elutriation Dataset
567	O95714	HERC2	>sp|O95714|HERC2_HUMAN E3 ubiquitin-protein ligase HERC2 OS=Homo sapiens GN=HERC2 PE=1 SV=2	NA	0.90509861806764	0.0541093009604684	0.0492934681344163	FALSE	FALSE	FALSE	TRUE	1	2	0.22891100694168	Quantitated in Elutriation Dataset
571	O95758-1;O95758-6;O95758-2;O95758;O95758-5;O95758-4;O95758-7	PTBP3	>sp|O95758-1|PTBP3_HUMAN Isoform 1 of Polypyrimidine tract-binding protein 3 OS=Homo sapiens GN=PTBP3;>sp|O95758-6|PTBP3_HUMAN Isoform 6 of Polypyrimidine tract-binding protein 3 OS=Homo sapiens GN=PTBP3;>sp|O95758-2|PTBP3_HUMAN Isoform 2 of Polypyrimidine	0.0163789561451597	0.408013975254971	0.00380347293106364	0.000926526865449413	TRUE	FALSE	TRUE	TRUE	3	1	-0.166705231612607	Quantitated in Elutriation Dataset
577	O95817	BAG3	>sp|O95817|BAG3_HUMAN BAG family molecular chaperone regulator 3 OS=Homo sapiens GN=BAG3 PE=1 SV=3	0.00023331537331984	0.0595537093690109	0.0153840539057673	0.000225022041648854	TRUE	FALSE	FALSE	TRUE	1	2	0.97835872415931	Quantitated in Elutriation Dataset
584	O95864;O95864-3;O95864-2	FADS2	>sp|O95864|FADS2_HUMAN Fatty acid desaturase 2 OS=Homo sapiens GN=FADS2 PE=1 SV=1;>sp|O95864-3|FADS2_HUMAN Isoform 3 of Fatty acid desaturase 2 OS=Homo sapiens GN=FADS2;>sp|O95864-2|FADS2_HUMAN Isoform 2 of Fatty acid desaturase 2 OS=Homo sapiens GN=FADS2	0.00254591718874626	0.0300388549622597	0.098003598780594	0.00333548190460263	TRUE	TRUE	FALSE	TRUE	4	1	-0.981933263644999	Quantitated in Elutriation Dataset
589	O95989	NUDT3	>sp|O95989|NUDT3_HUMAN Diphosphoinositol polyphosphate phosphohydrolase 1 OS=Homo sapiens GN=NUDT3 PE=1 SV=1	0.0201054850291329	0.21607437206103	0.0830429534580998	0.00609628610975729	TRUE	FALSE	FALSE	FALSE	4	1	-0.994494889358278	Quantitated in Elutriation Dataset
593	O96005	CLPTM1	>sp|O96005|CLPT1_HUMAN Cleft lip and palate transmembrane protein 1 OS=Homo sapiens GN=CLPTM1 PE=1 SV=1	0.0025926021771751	0.203836132805136	NA	0.000232311290801983	TRUE	FALSE	FALSE	TRUE	1	2	0.792818348679525	Quantitated in Elutriation Dataset
600	O96028;O96028-5;O96028-3	WHSC1	>sp|O96028|NSD2_HUMAN Histone-lysine N-methyltransferase NSD2 OS=Homo sapiens GN=WHSC1 PE=1 SV=1;>sp|O96028-5|NSD2_HUMAN Isoform 5 of Histone-lysine N-methyltransferase NSD2 OS=Homo sapiens GN=WHSC1;>sp|O96028-3|NSD2_HUMAN Isoform 3 of Histone-lysine N-met	0.167638028571835	0.291208896471636	0.0113866188353875	0.00365402587605117	FALSE	FALSE	TRUE	TRUE	1	2	-0.375993581709739	Quantitated in Elutriation Dataset
608	P00403	MT-CO2	>sp|P00403|COX2_HUMAN Cytochrome c oxidase subunit 2 OS=Homo sapiens GN=MT-CO2 PE=1 SV=1	0.0280059363036485	0.0676658684515969	0.379197176352828	0.0552660229578075	TRUE	FALSE	FALSE	FALSE	4	1	0.409781827034303	Quantitated in Elutriation Dataset
633	P03915	MT-ND5	>sp|P03915|NU5M_HUMAN NADH-ubiquinone oxidoreductase chain 5 OS=Homo sapiens GN=MT-ND5 PE=1 SV=2	0.000410281103390068	0.541816583225267	NA	4.42461211533493e-05	TRUE	FALSE	FALSE	TRUE	3	1	0.953316423750355	Cell Cycle Regulated in Elutriation Dataset
646	P04183	TK1	>sp|P04183|KITH_HUMAN Thymidine kinase, cytosolic OS=Homo sapiens GN=TK1 PE=1 SV=2	0.0565271759012968	6.29591294642289e-05	0.00131656770102647	1.43104812935763e-06	FALSE	TRUE	FALSE	TRUE	1	2	0.963065361765238	Cell Cycle Regulated in Elutriation Dataset
656	Q99878;Q96KK5;P20671;P0C0S8;P04908	HIST1H2AJ;HIST1H2AH;HIST1H2AD	>sp|Q99878|H2A1J_HUMAN Histone H2A type 1-J OS=Homo sapiens GN=HIST1H2AJ PE=1 SV=3;>sp|Q96KK5|H2A1H_HUMAN Histone H2A type 1-H OS=Homo sapiens GN=HIST1H2AH PE=1 SV=3;>sp|P20671|H2A1D_HUMAN Histone H2A type 1-D OS=Homo sapiens GN=HIST1H2AD PE=1 SV=2;>sp|P0C	0.00052355881917245	0.087167157845778	0.00355649848521205	4.99709121893202e-06	TRUE	FALSE	TRUE	TRUE	4	1	0.183729457946379	Quantitated in Elutriation Dataset
660	P05091;P05091-2	ALDH2	>sp|P05091|ALDH2_HUMAN Aldehyde dehydrogenase, mitochondrial OS=Homo sapiens GN=ALDH2 PE=1 SV=2;>sp|P05091-2|ALDH2_HUMAN Isoform 2 of Aldehyde dehydrogenase, mitochondrial OS=Homo sapiens GN=ALDH2	0.0321076110004481	0.0380910703830114	0.0660499938767983	0.0453823884305685	TRUE	FALSE	FALSE	FALSE	4	1	0.996720093862193	Quantitated in Elutriation Dataset
666	P05164;P05164-3	MPO	>sp|P05164|PERM_HUMAN Myeloperoxidase OS=Homo sapiens GN=MPO PE=1 SV=1;>sp|P05164-3|PERM_HUMAN Isoform H7 of Myeloperoxidase OS=Homo sapiens GN=MPO	0.000132570076688908	0.106558919944071	4.60760501024679e-05	1.27807283830802e-07	TRUE	FALSE	FALSE	TRUE	4	1	-0.748176616891343	Quantitated in Elutriation Dataset
693	P06748-2;P06748;P06748-3	NPM1	>sp|P06748-2|NPM_HUMAN Isoform 2 of Nucleophosmin OS=Homo sapiens GN=NPM1;>sp|P06748|NPM_HUMAN Nucleophosmin OS=Homo sapiens GN=NPM1 PE=1 SV=2;>sp|P06748-3|NPM_HUMAN Isoform 3 of Nucleophosmin OS=Homo sapiens GN=NPM1	0.167983754493686	0.331522011372033	0.00372873512033026	0.0020909142979785	FALSE	FALSE	TRUE	TRUE	4	1	-0.0167445175039433	Quantitated in Elutriation Dataset
711	P07737	PFN1	>sp|P07737|PROF1_HUMAN Profilin-1 OS=Homo sapiens GN=PFN1 PE=1 SV=2	0.00427977864559229	0.158731572921059	0.378763276278443	0.00384912080341066	FALSE	FALSE	FALSE	TRUE	4	1	-0.566236712861472	Quantitated in Elutriation Dataset
713	P07741;P07741-2	APRT	>sp|P07741|APT_HUMAN Adenine phosphoribosyltransferase OS=Homo sapiens GN=APRT PE=1 SV=2;>sp|P07741-2|APT_HUMAN Isoform 2 of Adenine phosphoribosyltransferase OS=Homo sapiens GN=APRT	0.00620731278358193	0.178699632889679	0.00183929398455617	0.000647210508420427	FALSE	FALSE	FALSE	TRUE	3	1	0.115968437300336	Quantitated in Elutriation Dataset
719	P07919	UQCRH	>sp|P07919|QCR6_HUMAN Cytochrome b-c1 complex subunit 6, mitochondrial OS=Homo sapiens GN=UQCRH PE=1 SV=2	0.0211826592275678	0.208967607668619	0.00313806356305747	0.000633687435591658	FALSE	FALSE	TRUE	TRUE	3	1	0.726704163307267	Quantitated in Elutriation Dataset
734	P08243-2;P08243;P08243-3	ASNS	>sp|P08243-2|ASNS_HUMAN Isoform 2 of Asparagine synthetase [glutamine-hydrolyzing] OS=Homo sapiens GN=ASNS;>sp|P08243|ASNS_HUMAN Asparagine synthetase [glutamine-hydrolyzing] OS=Homo sapiens GN=ASNS PE=1 SV=4;>sp|P08243-3|ASNS_HUMAN Isoform 3 of Asparagine	0.0147477700553969	0.723820946152013	0.00259920166605508	2.26325897902885e-05	FALSE	FALSE	TRUE	TRUE	2	3	-0.427685580232522	Quantitated in Elutriation Dataset
735	P08311	CTSG	>sp|P08311|CATG_HUMAN Cathepsin G OS=Homo sapiens GN=CTSG PE=1 SV=2	0.897309007807192	0.0908674833388318	0.00918212796596301	0.00564411817264542	FALSE	FALSE	FALSE	TRUE	1	2	-0.556671014716716	Quantitated in Elutriation Dataset
738	P08567	PLEK	>sp|P08567|PLEK_HUMAN Pleckstrin OS=Homo sapiens GN=PLEK PE=1 SV=3	0.48873846191011	4.77542983905453e-05	0.0213963588420759	0.0036944043536424	FALSE	FALSE	TRUE	TRUE	4	1	-0.99266516756504	Quantitated in Elutriation Dataset
744	P08758	ANXA5	>sp|P08758|ANXA5_HUMAN Annexin A5 OS=Homo sapiens GN=ANXA5 PE=1 SV=2	0.000181718191107591	0.584423228539395	0.0284744515015534	0.000783789578644934	TRUE	FALSE	FALSE	FALSE	4	1	0.910619700583596	Quantitated in Elutriation Dataset
749	P09417	QDPR	>sp|P09417|DHPR_HUMAN Dihydropteridine reductase OS=Homo sapiens GN=QDPR PE=1 SV=2	0.0524861418315486	0.238422487750461	NA	0.0266963345808823	FALSE	FALSE	FALSE	TRUE	1	2	0.901803791473694	Quantitated in Elutriation Dataset
758	P09622	DLD	>sp|P09622|DLDH_HUMAN Dihydrolipoyl dehydrogenase, mitochondrial OS=Homo sapiens GN=DLD PE=1 SV=2	0.0563387671432926	0.915015728453258	0.00138770814697049	0.000299242757759608	FALSE	FALSE	TRUE	TRUE	1	2	-0.577003359849461	Quantitated in Elutriation Dataset
765	P09972	ALDOC	>sp|P09972|ALDOC_HUMAN Fructose-bisphosphate aldolase C OS=Homo sapiens GN=ALDOC PE=1 SV=2	0.00631199911000621	0.269587233095241	0.00510730255511835	0.000134824340910786	TRUE	FALSE	TRUE	TRUE	3	1	0.207446069489698	Quantitated in Elutriation Dataset
780	P10412	HIST1H1E	>sp|P10412|H14_HUMAN Histone H1.4 OS=Homo sapiens GN=HIST1H1E PE=1 SV=2	0.312226001171726	0.00520496672835844	0.145062427820001	0.137974870520156	FALSE	TRUE	FALSE	FALSE	3	1	0.86389458544118	Quantitated in Elutriation Dataset
803	P11279	LAMP1	>sp|P11279|LAMP1_HUMAN Lysosome-associated membrane glycoprotein 1 OS=Homo sapiens GN=LAMP1 PE=1 SV=3	0.0169173060349294	0.0709855574662527	0.0220867168699763	0.000137120460734598	FALSE	FALSE	FALSE	TRUE	3	1	0.755274694753421	Quantitated in Elutriation Dataset
812	P11802	CDK4	>sp|P11802|CDK4_HUMAN Cyclin-dependent kinase 4 OS=Homo sapiens GN=CDK4 PE=1 SV=2	0.00130449129540428	0.081828836872882	0.00458593353536267	0.000113422908456009	TRUE	FALSE	FALSE	TRUE	2	3	0.595986922331266	Quantitated in Elutriation Dataset
817	P12074	COX6A1	>sp|P12074|CX6A1_HUMAN Cytochrome c oxidase subunit 6A1, mitochondrial OS=Homo sapiens GN=COX6A1 PE=1 SV=4	0.038825898508941	0.471154201698753	0.0412259284361992	0.0259311221835039	TRUE	FALSE	TRUE	FALSE	2	3	0.265047515107101	Cell Cycle Regulated in Elutriation Dataset
821	P12694	BCKDHA	>sp|P12694|ODBA_HUMAN 2-oxoisovalerate dehydrogenase subunit alpha, mitochondrial OS=Homo sapiens GN=BCKDHA PE=1 SV=2	0.0262650443292478	0.732197717754314	0.00493638682835726	0.000186455208337148	FALSE	FALSE	TRUE	TRUE	3	3	-0.775695237493605	Quantitated in Elutriation Dataset
826	P13073	COX4I1	>sp|P13073|COX41_HUMAN Cytochrome c oxidase subunit 4 isoform 1, mitochondrial OS=Homo sapiens GN=COX4I1 PE=1 SV=1	0.0028763290688089	0.0529424667247714	0.039175353188944	0.0146014122625802	FALSE	FALSE	TRUE	FALSE	2	3	0.841423010696623	Quantitated in Elutriation Dataset
842	P13727	PRG2	>sp|P13727|PRG2_HUMAN Bone marrow proteoglycan OS=Homo sapiens GN=PRG2 PE=1 SV=2	0.000518090141592843	0.972399323684227	0.111483255412065	0.00248452441056665	TRUE	FALSE	FALSE	TRUE	4	1	0.967324384577299	Quantitated in Elutriation Dataset
846	P13807-2;P13807	GYS1	>sp|P13807-2|GYS1_HUMAN Isoform 2 of Glycogen [starch] synthase, muscle OS=Homo sapiens GN=GYS1;>sp|P13807|GYS1_HUMAN Glycogen [starch] synthase, muscle OS=Homo sapiens GN=GYS1 PE=1 SV=2	0.0245400240894584	0.0351077313107696	0.000632546827092164	5.85107452372012e-05	FALSE	FALSE	TRUE	FALSE	2	3	0.898856837764304	Quantitated in Elutriation Dataset
856	P14314-2;P14314	PRKCSH	>sp|P14314-2|GLU2B_HUMAN Isoform 2 of Glucosidase 2 subunit beta OS=Homo sapiens GN=PRKCSH;>sp|P14314|GLU2B_HUMAN Glucosidase 2 subunit beta OS=Homo sapiens GN=PRKCSH PE=1 SV=2	0.000224254899044285	0.57504860362451	0.000237720059892774	4.13769155724984e-07	FALSE	FALSE	TRUE	TRUE	1	2	0.688002656600934	Quantitated in Elutriation Dataset
859	P14324-2;P14324	FDPS	>sp|P14324-2|FPPS_HUMAN Isoform 2 of Farnesyl pyrophosphate synthase OS=Homo sapiens GN=FDPS;>sp|P14324|FPPS_HUMAN Farnesyl pyrophosphate synthase OS=Homo sapiens GN=FDPS PE=1 SV=4	0.00386005467494186	0.693297611165215	0.768900697728071	0.000728196692302796	TRUE	FALSE	FALSE	TRUE	4	1	-0.85529635881913	Quantitated in Elutriation Dataset
865	P14635	CCNB1	>sp|P14635|CCNB1_HUMAN G2/mitotic-specific cyclin-B1 OS=Homo sapiens GN=CCNB1 PE=1 SV=1	0.756833373492743	0.282920370514861	0.00285405315635762	0.0136629399029821	FALSE	FALSE	TRUE	TRUE	2	3	0.999738014445938	Cell Cycle Regulated in Elutriation Dataset
888	P15531;P15531-2	NME1	>sp|P15531|NDKA_HUMAN Nucleoside diphosphate kinase A OS=Homo sapiens GN=NME1 PE=1 SV=1;>sp|P15531-2|NDKA_HUMAN Isoform 2 of Nucleoside diphosphate kinase A OS=Homo sapiens GN=NME1	0.00391652319654065	0.377149588809282	0.00163220139312784	0.00644480147213667	TRUE	FALSE	TRUE	TRUE	2	3	0.469963923418264	Quantitated in Elutriation Dataset
889	P15559-3;P15559-2;P15559	NQO1	>sp|P15559-3|NQO1_HUMAN Isoform 3 of NAD(P)H dehydrogenase [quinone] 1 OS=Homo sapiens GN=NQO1;>sp|P15559-2|NQO1_HUMAN Isoform 2 of NAD(P)H dehydrogenase [quinone] 1 OS=Homo sapiens GN=NQO1;>sp|P15559|NQO1_HUMAN NAD(P)H dehydrogenase [quinone] 1 OS=Homo sa	0.058341383634188	0.842082989049063	0.0443567972892137	0.0260459084242106	FALSE	FALSE	TRUE	TRUE	1	2	0.267920263666753	Quantitated in Elutriation Dataset
898	P16104;Q9BTM1-2;Q96QV6	H2AFX;H2AFJ;HIST1H2AA	>sp|P16104|H2AX_HUMAN Histone H2AX OS=Homo sapiens GN=H2AFX PE=1 SV=2;>sp|Q9BTM1-2|H2AJ_HUMAN Isoform 2 of Histone H2A.J OS=Homo sapiens GN=H2AFJ;>sp|Q96QV6|H2A1A_HUMAN Histone H2A type 1-A OS=Homo sapiens GN=HIST1H2AA PE=1 SV=3	0.0289574679604948	0.318523763669562	0.370142066149582	0.0661782366856117	TRUE	FALSE	FALSE	FALSE	4	1	-0.548336935283266	Quantitated in Elutriation Dataset
917	P17096;P17096-3	HMGA1	>sp|P17096|HMGA1_HUMAN High mobility group protein HMG-I/HMG-Y OS=Homo sapiens GN=HMGA1 PE=1 SV=3;>sp|P17096-3|HMGA1_HUMAN Isoform HMG-R of High mobility group protein HMG-I/HMG-Y OS=Homo sapiens GN=HMGA1	0.0041922322946439	0.282486125729167	0.00247126338882928	7.07131035649326e-05	TRUE	FALSE	TRUE	TRUE	1	2	-0.737976695905953	Quantitated in Elutriation Dataset
936	P18065	IGFBP2	>sp|P18065|IBP2_HUMAN Insulin-like growth factor-binding protein 2 OS=Homo sapiens GN=IGFBP2 PE=1 SV=2	1.19621149191811e-06	0.399413800149209	0.615352410969742	0.00127814194826761	TRUE	FALSE	FALSE	TRUE	1	2	0.770395549619583	Quantitated in Elutriation Dataset
938	P18077	RPL35A	>sp|P18077|RL35A_HUMAN 60S ribosomal protein L35a OS=Homo sapiens GN=RPL35A PE=1 SV=2	0.0624986118081312	0.97468075128465	0.0309752301677849	0.00976243408367453	FALSE	FALSE	TRUE	TRUE	1	2	0.453629737601062	Quantitated in Elutriation Dataset
940	P18124	RPL7	>sp|P18124|RL7_HUMAN 60S ribosomal protein L7 OS=Homo sapiens GN=RPL7 PE=1 SV=1	0.007200139377679	0.105058315222298	0.0392340335101885	0.0116153908573824	TRUE	FALSE	TRUE	FALSE	1	2	0.732143716982973	Quantitated in Elutriation Dataset
970	P20290;P20290-2	BTF3	>sp|P20290|BTF3_HUMAN Transcription factor BTF3 OS=Homo sapiens GN=BTF3 PE=1 SV=1;>sp|P20290-2|BTF3_HUMAN Isoform 2 of Transcription factor BTF3 OS=Homo sapiens GN=BTF3	0.00529126235744009	0.0609714968323775	0.0453448745157682	0.000549583938920018	FALSE	FALSE	FALSE	TRUE	1	2	-0.987822147633355	Quantitated in Elutriation Dataset
977	P20592	MX2	>sp|P20592|MX2_HUMAN Interferon-induced GTP-binding protein Mx2 OS=Homo sapiens GN=MX2 PE=1 SV=1	0.528023987821235	0.697903326171843	0.0392888084681108	0.00799447164938023	FALSE	FALSE	TRUE	TRUE	2	3	-0.146020882050129	Quantitated in Elutriation Dataset
978	P20618	PSMB1	>sp|P20618|PSB1_HUMAN Proteasome subunit beta type-1 OS=Homo sapiens GN=PSMB1 PE=1 SV=2	0.055878590634729	0.196856684908551	0.0024372910189948	0.00232123082575877	FALSE	FALSE	FALSE	TRUE	1	2	-0.0127416963873431	Quantitated in Elutriation Dataset
980	P20674	COX5A	>sp|P20674|COX5A_HUMAN Cytochrome c oxidase subunit 5A, mitochondrial OS=Homo sapiens GN=COX5A PE=1 SV=2	0.0374647256879347	0.712012196790359	0.0181237697465907	0.00380639173107425	FALSE	FALSE	TRUE	TRUE	1	2	0.127422009648996	Quantitated in Elutriation Dataset
984	P20936-2;P20936	RASA1	>sp|P20936-2|RASA1_HUMAN Isoform 2 of Ras GTPase-activating protein 1 OS=Homo sapiens GN=RASA1;>sp|P20936|RASA1_HUMAN Ras GTPase-activating protein 1 OS=Homo sapiens GN=RASA1 PE=1 SV=1	0.191786948918346	0.505814734150119	0.0169915326137983	0.0410115337441732	FALSE	FALSE	TRUE	TRUE	3	3	0.934232271642632	Quantitated in Elutriation Dataset
988	P21399	ACO1	>sp|P21399|ACOC_HUMAN Cytoplasmic aconitate hydratase OS=Homo sapiens GN=ACO1 PE=1 SV=3	0.000141697223182541	0.0767034194332542	0.00321441788977535	9.7275582887049e-06	TRUE	FALSE	FALSE	FALSE	4	1	-0.593127858037239	Quantitated in Elutriation Dataset
990	P21953	BCKDHB	>sp|P21953|ODBB_HUMAN 2-oxoisovalerate dehydrogenase subunit beta, mitochondrial OS=Homo sapiens GN=BCKDHB PE=1 SV=2	0.00291310963547686	0.419128333619235	9.62293081653844e-05	8.17733650595208e-06	TRUE	FALSE	TRUE	TRUE	3	3	-0.999890851393002	Quantitated in Elutriation Dataset
991	P21964-2;P21964	COMT	>sp|P21964-2|COMT_HUMAN Isoform Soluble of Catechol O-methyltransferase OS=Homo sapiens GN=COMT;>sp|P21964|COMT_HUMAN Catechol O-methyltransferase OS=Homo sapiens GN=COMT PE=1 SV=2	0.00172322251016965	0.469177488201922	0.000322017273168177	1.91217386138108e-05	TRUE	FALSE	TRUE	TRUE	3	1	0.506365091485547	Quantitated in Elutriation Dataset
1024	P23610	F8A1	>sp|P23610|F8I2_HUMAN Factor VIII intron 22 protein OS=Homo sapiens GN=F8A1 PE=1 SV=2	0.0763150058486819	0.404761999302714	0.0909228529083381	0.0358476343432667	FALSE	FALSE	FALSE	TRUE	3	3	-0.908784382457327	Quantitated in Elutriation Dataset
1031	P24534	EEF1B2	>sp|P24534|EF1B_HUMAN Elongation factor 1-beta OS=Homo sapiens GN=EEF1B2 PE=1 SV=3	0.0421099653147999	0.777585766953421	0.00138391542428039	0.000223707567799401	FALSE	FALSE	TRUE	TRUE	1	2	0.401439399742267	Quantitated in Elutriation Dataset
1039	P25440;P25440-2	BRD2	>sp|P25440|BRD2_HUMAN Bromodomain-containing protein 2 OS=Homo sapiens GN=BRD2 PE=1 SV=2;>sp|P25440-2|BRD2_HUMAN Isoform 2 of Bromodomain-containing protein 2 OS=Homo sapiens GN=BRD2	0.003335601579071	0.977911676302193	NA	0.000880044344290399	FALSE	FALSE	FALSE	TRUE	1	2	0.441120705785562	Quantitated in Elutriation Dataset
1052	P26373;P26373-2	RPL13	>sp|P26373|RL13_HUMAN 60S ribosomal protein L13 OS=Homo sapiens GN=RPL13 PE=1 SV=4;>sp|P26373-2|RL13_HUMAN Isoform 2 of 60S ribosomal protein L13 OS=Homo sapiens GN=RPL13	0.0436473119690062	0.884400141266067	0.0445108807688707	0.0135631628336706	TRUE	FALSE	TRUE	TRUE	1	2	0.947527582050313	Quantitated in Elutriation Dataset
1054	P26572	MGAT1	>sp|P26572|MGAT1_HUMAN Alpha-1,3-mannosyl-glycoprotein 2-beta-N-acetylglucosaminyltransferase OS=Homo sapiens GN=MGAT1 PE=2 SV=2	NA	NA	NA	0.00135051382509247	FALSE	FALSE	FALSE	TRUE	2	3	-0.127299891389387	Quantitated in Elutriation Dataset
1055	P26583	HMGB2	>sp|P26583|HMGB2_HUMAN High mobility group protein B2 OS=Homo sapiens GN=HMGB2 PE=1 SV=2	0.0146012258070641	0.736062683275971	0.00665696822670089	0.000167229872751549	FALSE	FALSE	FALSE	TRUE	1	2	0.936948888769218	Quantitated in Elutriation Dataset
1065	P27635	RPL10	>sp|P27635|RL10_HUMAN 60S ribosomal protein L10 OS=Homo sapiens GN=RPL10 PE=1 SV=4	0.696630350587294	0.242565702521814	0.0609950469496385	0.0251832405339536	FALSE	FALSE	FALSE	TRUE	4	1	0.237079075980996	Quantitated in Elutriation Dataset
1077	P27986;P27986-4;P27986-3;P27986-2;P27986-5	PIK3R1	>sp|P27986|P85A_HUMAN Phosphatidylinositol 3-kinase regulatory subunit alpha OS=Homo sapiens GN=PIK3R1 PE=1 SV=2;>sp|P27986-4|P85A_HUMAN Isoform 4 of Phosphatidylinositol 3-kinase regulatory subunit alpha OS=Homo sapiens GN=PIK3R1;>sp|P27986-3|P85A_HUMAN I	0.110647501782234	0.701443151960379	0.00386137781157559	0.00343705526454922	FALSE	FALSE	TRUE	TRUE	3	3	0.969696078055965	Quantitated in Elutriation Dataset
1084	P28074;P28074-3	PSMB5	>sp|P28074|PSB5_HUMAN Proteasome subunit beta type-5 OS=Homo sapiens GN=PSMB5 PE=1 SV=3;>sp|P28074-3|PSB5_HUMAN Isoform 3 of Proteasome subunit beta type-5 OS=Homo sapiens GN=PSMB5	0.000387086933912226	0.287289748376239	0.00685666564545662	0.00036562172237997	FALSE	FALSE	FALSE	TRUE	1	2	0.680239579680563	Quantitated in Elutriation Dataset
1085	P28161-2;P28161	GSTM2	>sp|P28161-2|GSTM2_HUMAN Isoform 2 of Glutathione S-transferase Mu 2 OS=Homo sapiens GN=GSTM2;>sp|P28161|GSTM2_HUMAN Glutathione S-transferase Mu 2 OS=Homo sapiens GN=GSTM2 PE=1 SV=2	0.00043278977263917	0.25585303184696	0.00014208687204151	6.64556630807017e-06	TRUE	FALSE	TRUE	TRUE	3	1	0.942149993776631	Quantitated in Elutriation Dataset
1087	P28331-4;P28331;P28331-2;P28331-5;P28331-3	NDUFS1	>sp|P28331-4|NDUS1_HUMAN Isoform 4 of NADH-ubiquinone oxidoreductase 75 kDa subunit, mitochondrial OS=Homo sapiens GN=NDUFS1;>sp|P28331|NDUS1_HUMAN NADH-ubiquinone oxidoreductase 75 kDa subunit, mitochondrial OS=Homo sapiens GN=NDUFS1 PE=1 SV=3;>sp|P28331-	0.00972660511226159	0.00380305571003293	0.00943350213122292	0.000139040307515221	FALSE	FALSE	FALSE	TRUE	2	3	0.828049678622062	Quantitated in Elutriation Dataset
1093	P28799;P28799-3;P28799-2	GRN	>sp|P28799|GRN_HUMAN Granulins OS=Homo sapiens GN=GRN PE=1 SV=2;>sp|P28799-3|GRN_HUMAN Isoform 3 of Granulins OS=Homo sapiens GN=GRN;>sp|P28799-2|GRN_HUMAN Isoform 2 of Granulins OS=Homo sapiens GN=GRN	0.000323315856703438	0.462795608558923	0.00743327499225882	6.45771557701058e-05	TRUE	FALSE	TRUE	TRUE	1	2	0.988688591934545	Quantitated in Elutriation Dataset
1114	P30043	BLVRB	>sp|P30043|BLVRB_HUMAN Flavin reductase (NADPH) OS=Homo sapiens GN=BLVRB PE=1 SV=3	0.00607889963979625	0.0616115648952299	NA	0.00031217043639798	FALSE	FALSE	FALSE	TRUE	1	2	0.542237685070253	Quantitated in Elutriation Dataset
1143	P30837	ALDH1B1	>sp|P30837|AL1B1_HUMAN Aldehyde dehydrogenase X, mitochondrial OS=Homo sapiens GN=ALDH1B1 PE=1 SV=3	0.0467161282904759	0.0769376258603493	0.000512243303676747	0.00243540867140035	TRUE	FALSE	TRUE	FALSE	3	1	-0.884575478256233	Quantitated in Elutriation Dataset
1150	P31350;P31350-2	RRM2	>sp|P31350|RIR2_HUMAN Ribonucleoside-diphosphate reductase subunit M2 OS=Homo sapiens GN=RRM2 PE=1 SV=1;>sp|P31350-2|RIR2_HUMAN Isoform 2 of Ribonucleoside-diphosphate reductase subunit M2 OS=Homo sapiens GN=RRM2	0.643302354665824	0.000768470538042645	0.746651960964571	0.00278792748905314	FALSE	TRUE	FALSE	TRUE	1	2	0.596283027224596	Cell Cycle Regulated in Elutriation Dataset
1158	P31943	HNRNPH1	>sp|P31943|HNRH1_HUMAN Heterogeneous nuclear ribonucleoprotein H OS=Homo sapiens GN=HNRNPH1 PE=1 SV=4	0.0169916404613279	0.857071302411055	0.00222127061306021	0.000530190121878506	FALSE	FALSE	TRUE	TRUE	1	2	0.0171218970773823	Quantitated in Elutriation Dataset
1166	P32322;P32322-2	PYCR1	>sp|P32322|P5CR1_HUMAN Pyrroline-5-carboxylate reductase 1, mitochondrial OS=Homo sapiens GN=PYCR1 PE=1 SV=2;>sp|P32322-2|P5CR1_HUMAN Isoform 2 of Pyrroline-5-carboxylate reductase 1, mitochondrial OS=Homo sapiens GN=PYCR1	0.011724109448567	0.871974705805499	0.0448336928053003	0.00333526165812401	TRUE	FALSE	FALSE	TRUE	1	2	0.872656390290384	Quantitated in Elutriation Dataset
1201	P35268	RPL22	>sp|P35268|RL22_HUMAN 60S ribosomal protein L22 OS=Homo sapiens GN=RPL22 PE=1 SV=2	0.246160232248675	0.00127600452152337	0.0863738622880154	0.0295868579660689	FALSE	FALSE	FALSE	TRUE	4	1	-0.824205748131098	Quantitated in Elutriation Dataset
1211	P35613-4;P35613-2;P35613	BSG	>sp|P35613-4|BASI_HUMAN Isoform 4 of Basigin OS=Homo sapiens GN=BSG;>sp|P35613-2|BASI_HUMAN Isoform 2 of Basigin OS=Homo sapiens GN=BSG;>sp|P35613|BASI_HUMAN Basigin OS=Homo sapiens GN=BSG PE=1 SV=2	0.0241634652386828	0.2294879906102	0.000242988269702358	1.17579562509678e-06	FALSE	FALSE	TRUE	TRUE	1	2	-0.228795097284699	Quantitated in Elutriation Dataset
1225	P36405	ARL3	>sp|P36405|ARL3_HUMAN ADP-ribosylation factor-like protein 3 OS=Homo sapiens GN=ARL3 PE=1 SV=2	0.000141477000024869	0.017774060200682	0.00371673177675191	1.4132127065995e-05	FALSE	FALSE	FALSE	TRUE	3	1	0.991694738402774	Quantitated in Elutriation Dataset
1233	P36873;P36873-2	PPP1CC	>sp|P36873|PP1G_HUMAN Serine/threonine-protein phosphatase PP1-gamma catalytic subunit OS=Homo sapiens GN=PPP1CC PE=1 SV=1;>sp|P36873-2|PP1G_HUMAN Isoform Gamma-2 of Serine/threonine-protein phosphatase PP1-gamma catalytic subunit OS=Homo sapiens GN=PPP1CC	0.00270152279655399	0.442428877121146	NA	0.000464630478235099	TRUE	FALSE	FALSE	TRUE	1	2	0.318397261441228	Cell Cycle Regulated in Elutriation Dataset
1239	P37268	FDFT1	>sp|P37268|FDFT_HUMAN Squalene synthase OS=Homo sapiens GN=FDFT1 PE=1 SV=1	0.150891707847415	0.548172107873945	0.00324400369912041	0.00096743686282771	FALSE	FALSE	FALSE	TRUE	4	1	-0.992938293165037	Quantitated in Elutriation Dataset
1249	P39656	DDOST	>sp|P39656|OST48_HUMAN Dolichyl-diphosphooligosaccharide--protein glycosyltransferase 48 kDa subunit OS=Homo sapiens GN=DDOST PE=1 SV=4	0.00248468373461653	0.0114377041260336	0.0327866308616748	0.000162830894886071	FALSE	FALSE	FALSE	TRUE	3	1	0.657330219495257	Quantitated in Elutriation Dataset
1252	P39880-3;P39880-2;P39880;P39880-4;P39880-5;P39880-6	CUX1	>sp|P39880-3|CUX1_HUMAN Isoform 3 of Homeobox protein cut-like 1 OS=Homo sapiens GN=CUX1;>sp|P39880-2|CUX1_HUMAN Isoform 2 of Homeobox protein cut-like 1 OS=Homo sapiens GN=CUX1;>sp|P39880|CUX1_HUMAN Homeobox protein cut-like 1 OS=Homo sapiens GN=CUX1 PE=1	0.0926873560209352	0.933314652796787	0.0529368094092585	0.0262293583000866	FALSE	FALSE	FALSE	TRUE	3	3	0.174601440674547	Quantitated in Elutriation Dataset
1256	P40429	RPL13A	>sp|P40429|RL13A_HUMAN 60S ribosomal protein L13a OS=Homo sapiens GN=RPL13A PE=1 SV=2	0.00445438708880971	0.325584006903003	0.00015451402693716	4.75147621475556e-05	TRUE	FALSE	TRUE	TRUE	1	2	0.826341784373215	Quantitated in Elutriation Dataset
1257	P40616	ARL1	>sp|P40616|ARL1_HUMAN ADP-ribosylation factor-like protein 1 OS=Homo sapiens GN=ARL1 PE=1 SV=1	0.00380368905285504	0.0142047068949345	0.0116315758608125	0.000478500773352739	TRUE	FALSE	TRUE	TRUE	3	1	0.583885412385312	Quantitated in Elutriation Dataset
1259	P40855;P40855-5	PEX19	>sp|P40855|PEX19_HUMAN Peroxisomal biogenesis factor 19 OS=Homo sapiens GN=PEX19 PE=1 SV=1;>sp|P40855-5|PEX19_HUMAN Isoform 5 of Peroxisomal biogenesis factor 19 OS=Homo sapiens GN=PEX19	NA	0.844588824924489	0.0018931371786277	0.00727715898460218	FALSE	FALSE	TRUE	TRUE	1	2	0.999821840460782	Quantitated in Elutriation Dataset
1260	P40925;P40925-3;P40925-2	MDH1	>sp|P40925|MDHC_HUMAN Malate dehydrogenase, cytoplasmic OS=Homo sapiens GN=MDH1 PE=1 SV=4;>sp|P40925-3|MDHC_HUMAN Isoform 3 of Malate dehydrogenase, cytoplasmic OS=Homo sapiens GN=MDH1;>sp|P40925-2|MDHC_HUMAN Isoform 2 of Malate dehydrogenase, cytoplasmic	0.069027119725226	0.596269660071666	0.000905887983084848	0.000154121203469429	FALSE	FALSE	FALSE	TRUE	1	1	-0.379450924327296	Quantitated in Elutriation Dataset
1271	P41219;P41219-2	PRPH	>sp|P41219|PERI_HUMAN Peripherin OS=Homo sapiens GN=PRPH PE=1 SV=2;>sp|P41219-2|PERI_HUMAN Isoform 2 of Peripherin OS=Homo sapiens GN=PRPH	0.000599494207756164	0.883812724764458	NA	0.000506199312989799	TRUE	FALSE	FALSE	TRUE	1	2	NA	Detected in Elutriation Dataset
1274	P41229-2;P41229-5;P41229;P41229-3;P41229-4	KDM5C	>sp|P41229-2|KDM5C_HUMAN Isoform 2 of Lysine-specific demethylase 5C OS=Homo sapiens GN=KDM5C;>sp|P41229-5|KDM5C_HUMAN Isoform 5 of Lysine-specific demethylase 5C OS=Homo sapiens GN=KDM5C;>sp|P41229|KDM5C_HUMAN Lysine-specific demethylase 5C OS=Homo sapien	0.0400430807416232	0.0455211839843314	0.00170584456151588	0.00042752096626819	FALSE	FALSE	TRUE	TRUE	2	3	0.989730073186715	Quantitated in Elutriation Dataset
1279	P41567	EIF1	>sp|P41567|EIF1_HUMAN Eukaryotic translation initiation factor 1 OS=Homo sapiens GN=EIF1 PE=1 SV=1	0.000378159875163839	0.705702689271367	0.000684074761027868	1.11276835269804e-05	TRUE	FALSE	TRUE	TRUE	3	1	0.652944826533482	Quantitated in Elutriation Dataset
1293	P42679;P42679-3;P42679-2	MATK	>sp|P42679|MATK_HUMAN Megakaryocyte-associated tyrosine-protein kinase OS=Homo sapiens GN=MATK PE=1 SV=1;>sp|P42679-3|MATK_HUMAN Isoform 3 of Megakaryocyte-associated tyrosine-protein kinase OS=Homo sapiens GN=MATK;>sp|P42679-2|MATK_HUMAN Isoform 2 of Mega	0.0398177456756712	0.541797294468043	NA	0.0359400511307748	TRUE	FALSE	FALSE	FALSE	2	3	0.985160553365419	Quantitated in Elutriation Dataset
1297	P42696;P42696-2	RBM34	>sp|P42696|RBM34_HUMAN RNA-binding protein 34 OS=Homo sapiens GN=RBM34 PE=1 SV=2;>sp|P42696-2|RBM34_HUMAN Isoform 2 of RNA-binding protein 34 OS=Homo sapiens GN=RBM34	0.0206263546474253	0.527276705500734	0.954667243524232	0.327393840382181	TRUE	FALSE	FALSE	FALSE	1	2	0.985392239953069	Quantitated in Elutriation Dataset
1299	P42766	RPL35	>sp|P42766|RL35_HUMAN 60S ribosomal protein L35 OS=Homo sapiens GN=RPL35 PE=1 SV=2	0.104473431318308	0.0134425443895832	0.0412673911615909	0.0517450275401011	FALSE	TRUE	TRUE	FALSE	3	3	0.948806645125608	Quantitated in Elutriation Dataset
1300	P42785;P42785-2	PRCP	>sp|P42785|PCP_HUMAN Lysosomal Pro-X carboxypeptidase OS=Homo sapiens GN=PRCP PE=1 SV=1;>sp|P42785-2|PCP_HUMAN Isoform 2 of Lysosomal Pro-X carboxypeptidase OS=Homo sapiens GN=PRCP	1.8956925216147e-05	0.529592014519896	0.000491718986770837	1.30154977879782e-06	TRUE	FALSE	FALSE	TRUE	4	1	0.306438750721999	Quantitated in Elutriation Dataset
1305	P43034	PAFAH1B1	>sp|P43034|LIS1_HUMAN Platelet-activating factor acetylhydrolase IB subunit alpha OS=Homo sapiens GN=PAFAH1B1 PE=1 SV=2	0.0261891655395905	0.0222622554305057	0.000426187088018341	5.68363957393297e-05	FALSE	FALSE	TRUE	FALSE	4	1	-0.301412230695482	Quantitated in Elutriation Dataset
1323	P45985;P45985-2	MAP2K4	>sp|P45985|MP2K4_HUMAN Dual specificity mitogen-activated protein kinase kinase 4 OS=Homo sapiens GN=MAP2K4 PE=1 SV=1;>sp|P45985-2|MP2K4_HUMAN Isoform 2 of Dual specificity mitogen-activated protein kinase kinase 4 OS=Homo sapiens GN=MAP2K4	0.00345867216899377	0.11980160707463	0.0271940472831433	0.00569890574543936	TRUE	FALSE	TRUE	TRUE	3	1	0.861281049095431	Quantitated in Elutriation Dataset
1352	P47813;O14602	EIF1AX;EIF1AY	>sp|P47813|IF1AX_HUMAN Eukaryotic translation initiation factor 1A, X-chromosomal OS=Homo sapiens GN=EIF1AX PE=1 SV=2;>sp|O14602|IF1AY_HUMAN Eukaryotic translation initiation factor 1A, Y-chromosomal OS=Homo sapiens GN=EIF1AY PE=1 SV=4	0.00785825955500781	0.473751969620226	0.00129724769278487	0.000114120215676054	TRUE	FALSE	TRUE	TRUE	1	2	0.704332001190407	Quantitated in Elutriation Dataset
1359	P48200	IREB2	>sp|P48200|IREB2_HUMAN Iron-responsive element-binding protein 2 OS=Homo sapiens GN=IREB2 PE=1 SV=3	NA	NA	NA	0.000467759051278223	FALSE	FALSE	FALSE	TRUE	4	1	NA	Quantitated in Elutriation Dataset
1366	P48507	GCLM	>sp|P48507|GSH0_HUMAN Glutamate--cysteine ligase regulatory subunit OS=Homo sapiens GN=GCLM PE=1 SV=1	0.00539069895062438	0.471500146238091	0.00026213901896826	3.29254594395533e-05	TRUE	FALSE	TRUE	TRUE	1	2	0.999927346023731	Quantitated in Elutriation Dataset
1386	P49321;P49321-3;P49321-4	NASP	>sp|P49321|NASP_HUMAN Nuclear autoantigenic sperm protein OS=Homo sapiens GN=NASP PE=1 SV=2;>sp|P49321-3|NASP_HUMAN Isoform 3 of Nuclear autoantigenic sperm protein OS=Homo sapiens GN=NASP;>sp|P49321-4|NASP_HUMAN Isoform 4 of Nuclear autoantigenic sperm pr	0.0772961913253306	0.0285283655934376	0.0110381579430912	0.000672740127756301	FALSE	FALSE	FALSE	TRUE	1	2	0.157420309271127	Quantitated in Elutriation Dataset
1390	P49354;P49354-2	FNTA	>sp|P49354|FNTA_HUMAN Protein farnesyltransferase/geranylgeranyltransferase type-1 subunit alpha OS=Homo sapiens GN=FNTA PE=1 SV=1;>sp|P49354-2|FNTA_HUMAN Isoform 2 of Protein farnesyltransferase/geranylgeranyltransferase type-1 subunit alpha OS=Homo sapie	0.102047604636541	0.17901694198317	0.0315322903698423	0.00172910360664951	FALSE	FALSE	FALSE	TRUE	3	3	0.072407965795777	Quantitated in Elutriation Dataset
1391	P49356	FNTB	>sp|P49356|FNTB_HUMAN Protein farnesyltransferase subunit beta OS=Homo sapiens GN=FNTB PE=1 SV=1	0.0538124590203826	0.864715829701851	NA	0.022378345847788	FALSE	FALSE	FALSE	TRUE	1	2	-0.554305093645397	Quantitated in Elutriation Dataset
1396	P49454	CENPF	>sp|P49454|CENPF_HUMAN Centromere protein F OS=Homo sapiens GN=CENPF PE=1 SV=2	0.0256632748030489	0.0073262993399665	0.00337737701140399	0.00038716929216427	TRUE	FALSE	FALSE	TRUE	1	3	0.890712946619366	Cell Cycle Regulated in Elutriation Dataset
1405	P49711;P49711-2	CTCF	>sp|P49711|CTCF_HUMAN Transcriptional repressor CTCF OS=Homo sapiens GN=CTCF PE=1 SV=1;>sp|P49711-2|CTCF_HUMAN Isoform 2 of Transcriptional repressor CTCF OS=Homo sapiens GN=CTCF	0.096572936371506	0.835868609845298	0.012679509999396	0.00158278966411714	FALSE	FALSE	TRUE	TRUE	1	2	0.999471480082929	Quantitated in Elutriation Dataset
1416	P49761-1;P49761;P49761-3	CLK3	>sp|P49761-1|CLK3_HUMAN Isoform 1 of Dual specificity protein kinase CLK3 OS=Homo sapiens GN=CLK3;>sp|P49761|CLK3_HUMAN Dual specificity protein kinase CLK3 OS=Homo sapiens GN=CLK3 PE=1 SV=3;>sp|P49761-3|CLK3_HUMAN Isoform 3 of Dual specificity protein kin	0.0442887081662913	0.260497383601924	0.0121430060483784	0.00020083652287121	FALSE	FALSE	FALSE	TRUE	2	3	-0.789424368336569	Quantitated in Elutriation Dataset
1419	P49773	HINT1	>sp|P49773|HINT1_HUMAN Histidine triad nucleotide-binding protein 1 OS=Homo sapiens GN=HINT1 PE=1 SV=2	0.00151883067076528	0.792184413212881	0.000346772267532213	6.27927391322975e-06	TRUE	FALSE	TRUE	TRUE	1	2	0.996022348032816	Quantitated in Elutriation Dataset
1423	P49821-2;P49821	NDUFV1	>sp|P49821-2|NDUV1_HUMAN Isoform 2 of NADH dehydrogenase [ubiquinone] flavoprotein 1, mitochondrial OS=Homo sapiens GN=NDUFV1;>sp|P49821|NDUV1_HUMAN NADH dehydrogenase [ubiquinone] flavoprotein 1, mitochondrial OS=Homo sapiens GN=NDUFV1 PE=1 SV=4	0.465942982052143	0.408207132709641	0.0397894357929667	0.0143986367227554	FALSE	FALSE	TRUE	TRUE	2	3	-0.942808073131926	Quantitated in Elutriation Dataset
1438	P50402	EMD	>sp|P50402|EMD_HUMAN Emerin OS=Homo sapiens GN=EMD PE=1 SV=1	0.0499003862089729	0.0227894906256487	0.0391174519938531	0.00820369999587559	FALSE	FALSE	TRUE	TRUE	1	2	0.537371371196202	Quantitated in Elutriation Dataset
1449	P50749	RASSF2	>sp|P50749|RASF2_HUMAN Ras association domain-containing protein 2 OS=Homo sapiens GN=RASSF2 PE=1 SV=1	0.624019659511445	0.561826555000718	0.00122277095031484	3.04562355932933e-05	FALSE	FALSE	TRUE	TRUE	4	1	-0.0656292370789572	Quantitated in Elutriation Dataset
1452	P50851-2	LRBA	>sp|P50851-2|LRBA_HUMAN Isoform 2 of Lipopolysaccharide-responsive and beige-like anchor protein OS=Homo sapiens GN=LRBA	0.00542781314184347	0.712321245398538	0.00104049135533716	3.96245314326787e-05	TRUE	FALSE	TRUE	TRUE	1	2	0.920986029612866	Quantitated in Elutriation Dataset
1459	P51116	FXR2	>sp|P51116|FXR2_HUMAN Fragile X mental retardation syndrome-related protein 2 OS=Homo sapiens GN=FXR2 PE=1 SV=2	0.00345119200609422	0.530946162616483	0.00408734491193459	0.0326808467528387	TRUE	FALSE	TRUE	TRUE	1	2	-0.818494099904963	Quantitated in Elutriation Dataset
1473	P51608-2;P51608	MECP2	>sp|P51608-2|MECP2_HUMAN Isoform B of Methyl-CpG-binding protein 2 OS=Homo sapiens GN=MECP2;>sp|P51608|MECP2_HUMAN Methyl-CpG-binding protein 2 OS=Homo sapiens GN=MECP2 PE=1 SV=1	0.00436653853719235	0.929877123530036	0.063457281607233	0.0172791044676244	TRUE	FALSE	FALSE	TRUE	1	2	0.952409099500741	Quantitated in Elutriation Dataset
1478	P51659;P51659-3;P51659-2	HSD17B4	>sp|P51659|DHB4_HUMAN Peroxisomal multifunctional enzyme type 2 OS=Homo sapiens GN=HSD17B4 PE=1 SV=3;>sp|P51659-3|DHB4_HUMAN Isoform 3 of Peroxisomal multifunctional enzyme type 2 OS=Homo sapiens GN=HSD17B4;>sp|P51659-2|DHB4_HUMAN Isoform 2 of Peroxisomal	0.0019378682356688	0.0350009644901259	0.000196041031732476	3.19050240461905e-06	FALSE	FALSE	TRUE	TRUE	3	1	0.805096854891403	Quantitated in Elutriation Dataset
1479	P51665	PSMD7	>sp|P51665|PSMD7_HUMAN 26S proteasome non-ATPase regulatory subunit 7 OS=Homo sapiens GN=PSMD7 PE=1 SV=2	0.000463646163223279	0.0135484226647784	0.000920924003767188	1.34571772296267e-05	FALSE	FALSE	TRUE	FALSE	3	3	0.565827852336465	Quantitated in Elutriation Dataset
1490	P51970	NDUFA8	>sp|P51970|NDUA8_HUMAN NADH dehydrogenase [ubiquinone] 1 alpha subcomplex subunit 8 OS=Homo sapiens GN=NDUFA8 PE=1 SV=3	0.0035528610255145	0.602872891480976	0.00267000726843636	6.78075071335325e-05	TRUE	FALSE	TRUE	TRUE	1	2	0.297443349376699	Quantitated in Elutriation Dataset
1493	P52292	KPNA2	>sp|P52292|IMA1_HUMAN Importin subunit alpha-1 OS=Homo sapiens GN=KPNA2 PE=1 SV=1	6.02278264933006e-06	0.0148823362041	0.146268088198411	5.61629893716306e-07	TRUE	FALSE	FALSE	TRUE	2	3	0.584924452320964	Quantitated in Elutriation Dataset
1501	P52594-2;P52594-3;P52594;P52594-4	AGFG1	>sp|P52594-2|AGFG1_HUMAN Isoform 2 of Arf-GAP domain and FG repeat-containing protein 1 OS=Homo sapiens GN=AGFG1;>sp|P52594-3|AGFG1_HUMAN Isoform 3 of Arf-GAP domain and FG repeat-containing protein 1 OS=Homo sapiens GN=AGFG1;>sp|P52594|AGFG1_HUMAN Arf-GAP	0.0868320373274991	0.313719574188479	0.00545466486366163	0.00320849489446444	FALSE	FALSE	TRUE	TRUE	1	2	-0.987424787455134	Quantitated in Elutriation Dataset
1513	P53350	PLK1	>sp|P53350|PLK1_HUMAN Serine/threonine-protein kinase PLK1 OS=Homo sapiens GN=PLK1 PE=1 SV=1	0.0033623597432071	0.177007247387209	0.000654935882508752	1.86586702690896e-06	TRUE	FALSE	TRUE	TRUE	2	3	0.94163436827546	Cell Cycle Regulated in Elutriation Dataset
1514	P53365;P53365-2;P53365-3	ARFIP2	>sp|P53365|ARFP2_HUMAN Arfaptin-2 OS=Homo sapiens GN=ARFIP2 PE=1 SV=1;>sp|P53365-2|ARFP2_HUMAN Isoform 2 of Arfaptin-2 OS=Homo sapiens GN=ARFIP2;>sp|P53365-3|ARFP2_HUMAN Isoform 3 of Arfaptin-2 OS=Homo sapiens GN=ARFIP2	0.0224156460034198	0.0805437560564241	7.96610576549986e-05	0.0341684643795412	TRUE	FALSE	TRUE	TRUE	2	3	0.499731742679074	Quantitated in Elutriation Dataset
1516	P53384-2;P53384	NUBP1	>sp|P53384-2|NUBP1_HUMAN Isoform 2 of Cytosolic Fe-S cluster assembly factor NUBP1 OS=Homo sapiens GN=NUBP1;>sp|P53384|NUBP1_HUMAN Cytosolic Fe-S cluster assembly factor NUBP1 OS=Homo sapiens GN=NUBP1 PE=1 SV=2	0.00387721360807535	0.884684416769746	NA	0.00548685990924598	TRUE	FALSE	FALSE	TRUE	1	2	NA	Quantitated in Elutriation Dataset
1520	P53602	MVD	>sp|P53602|MVD1_HUMAN Diphosphomevalonate decarboxylase OS=Homo sapiens GN=MVD PE=1 SV=1	9.41871537489231e-05	0.104481550830756	0.0170154144834656	0.00191055974555938	TRUE	FALSE	FALSE	FALSE	4	1	0.455040872371694	Quantitated in Elutriation Dataset
1531	P53985	SLC16A1	>sp|P53985|MOT1_HUMAN Monocarboxylate transporter 1 OS=Homo sapiens GN=SLC16A1 PE=1 SV=3	0.00592459176352204	0.600741413583581	0.003156278603101	0.000303424530840348	TRUE	FALSE	TRUE	TRUE	1	2	0.839282222255877	Quantitated in Elutriation Dataset
1532	P53990-2;P53990;P53990-4;P53990-5;P53990-3	IST1	>sp|P53990-2|IST1_HUMAN Isoform 2 of IST1 homolog OS=Homo sapiens GN=IST1;>sp|P53990|IST1_HUMAN IST1 homolog OS=Homo sapiens GN=IST1 PE=1 SV=1;>sp|P53990-4|IST1_HUMAN Isoform 4 of IST1 homolog OS=Homo sapiens GN=IST1;>sp|P53990-5|IST1_HUMAN Isoform 5 of IS	0.0983344070409786	0.653413993389801	0.00739066435827139	0.00518330475613815	FALSE	FALSE	TRUE	TRUE	1	2	0.538035670881799	Quantitated in Elutriation Dataset
1545	P54709	ATP1B3	>sp|P54709|AT1B3_HUMAN Sodium/potassium-transporting ATPase subunit beta-3 OS=Homo sapiens GN=ATP1B3 PE=1 SV=1	0.0139145995930941	0.126368344458374	0.0293351218502699	0.00318840274167005	FALSE	FALSE	FALSE	TRUE	1	2	0.0613837861097665	Quantitated in Elutriation Dataset
1578	P55957;P55957-2;P55957-4	BID	>sp|P55957|BID_HUMAN BH3-interacting domain death agonist OS=Homo sapiens GN=BID PE=1 SV=1;>sp|P55957-2|BID_HUMAN Isoform 2 of BH3-interacting domain death agonist OS=Homo sapiens GN=BID;>sp|P55957-4|BID_HUMAN Isoform 4 of BH3-interacting domain death agon	0.0353447646518716	0.609500095586753	0.0487267467212595	0.0136354076328358	FALSE	FALSE	TRUE	TRUE	3	3	0.892442780486843	Quantitated in Elutriation Dataset
1607	P60033	CD81	>sp|P60033|CD81_HUMAN CD81 antigen OS=Homo sapiens GN=CD81 PE=1 SV=1	0.000828828403326168	0.0408236224078176	NA	0.00028390577215661	TRUE	FALSE	FALSE	TRUE	4	1	-0.931877787069623	Quantitated in Elutriation Dataset
1611	P60520	GABARAPL2	>sp|P60520|GBRL2_HUMAN Gamma-aminobutyric acid receptor-associated protein-like 2 OS=Homo sapiens GN=GABARAPL2 PE=1 SV=1	0.263690508466014	0.181796364207052	0.0115662957878747	0.0235049214098135	FALSE	FALSE	FALSE	TRUE	1	2	-0.999561751976097	Quantitated in Elutriation Dataset
1624	P61019;P61019-2	RAB2A	>sp|P61019|RAB2A_HUMAN Ras-related protein Rab-2A OS=Homo sapiens GN=RAB2A PE=1 SV=1;>sp|P61019-2|RAB2A_HUMAN Isoform 2 of Ras-related protein Rab-2A OS=Homo sapiens GN=RAB2A	0.000891847738110513	0.551684913888618	0.000482685162544054	1.17691073530801e-05	TRUE	FALSE	TRUE	TRUE	3	1	-0.994949466585539	Quantitated in Elutriation Dataset
1627	P61026	RAB10	>sp|P61026|RAB10_HUMAN Ras-related protein Rab-10 OS=Homo sapiens GN=RAB10 PE=1 SV=1	0.00534738471171755	0.242581687056923	0.0129360689983832	0.0025357835440435	TRUE	FALSE	TRUE	TRUE	3	3	-0.199528469321045	Quantitated in Elutriation Dataset
1628	P61106	RAB14	>sp|P61106|RAB14_HUMAN Ras-related protein Rab-14 OS=Homo sapiens GN=RAB14 PE=1 SV=4	0.00159451648637684	0.394192854833872	0.000233689992401925	3.42958789007708e-06	FALSE	FALSE	TRUE	TRUE	3	1	0.69472227358233	Quantitated in Elutriation Dataset
1631	P61163	ACTR1A	>sp|P61163|ACTZ_HUMAN Alpha-centractin OS=Homo sapiens GN=ACTR1A PE=1 SV=1	0.000684407899345155	0.0105829883304924	0.00852724593912778	0.000187138578206383	FALSE	FALSE	TRUE	TRUE	3	3	-0.773430217891394	Quantitated in Elutriation Dataset
1633	P84077;P61204	ARF1;ARF3	>sp|P84077|ARF1_HUMAN ADP-ribosylation factor 1 OS=Homo sapiens GN=ARF1 PE=1 SV=2;>sp|P61204|ARF3_HUMAN ADP-ribosylation factor 3 OS=Homo sapiens GN=ARF3 PE=1 SV=2	0.739012806756888	0.00603009221867796	0.0901795408243503	0.00782111233303144	FALSE	TRUE	FALSE	TRUE	1	2	-0.463089821159849	Quantitated in Elutriation Dataset
1641	P61353	RPL27	>sp|P61353|RL27_HUMAN 60S ribosomal protein L27 OS=Homo sapiens GN=RPL27 PE=1 SV=2	0.000205708254977764	0.0489522626309575	0.00346128316587898	4.17338460429639e-05	TRUE	FALSE	TRUE	TRUE	1	2	0.510357078837258	Quantitated in Elutriation Dataset
1643	P61513	RPL37A	>sp|P61513|RL37A_HUMAN 60S ribosomal protein L37a OS=Homo sapiens GN=RPL37A PE=1 SV=2	0.0430273860939588	0.422599816498773	0.0492528173221785	0.0595609134209386	TRUE	FALSE	TRUE	FALSE	2	3	0.875621315535556	Quantitated in Elutriation Dataset
1647	P61626	LYZ	>sp|P61626|LYSC_HUMAN Lysozyme C OS=Homo sapiens GN=LYZ PE=1 SV=1	0.00314138735975111	0.846730005047845	NA	0.00079136786078816	TRUE	FALSE	FALSE	TRUE	4	1	0.678960637153771	Quantitated in Elutriation Dataset
1649	P61769	B2M	>sp|P61769|B2MG_HUMAN Beta-2-microglobulin OS=Homo sapiens GN=B2M PE=1 SV=1	0.0040258382140478	0.775329231824221	0.000293188783482617	2.75857610549406e-05	TRUE	FALSE	TRUE	TRUE	3	3	-0.634699033512216	Quantitated in Elutriation Dataset
1652	P61923	COPZ1	>sp|P61923|COPZ1_HUMAN Coatomer subunit zeta-1 OS=Homo sapiens GN=COPZ1 PE=1 SV=1	0.109738430489002	0.232331003781502	0.00176924018967431	0.00681960316972258	FALSE	FALSE	TRUE	TRUE	3	3	0.336725745752083	Quantitated in Elutriation Dataset
1654	P61966;P61966-2	AP1S1	>sp|P61966|AP1S1_HUMAN AP-1 complex subunit sigma-1A OS=Homo sapiens GN=AP1S1 PE=1 SV=1;>sp|P61966-2|AP1S1_HUMAN Isoform 2 of AP-1 complex subunit sigma-1A OS=Homo sapiens GN=AP1S1	0.533052760393846	0.86092070124858	0.00580977307522431	0.00440895018581159	FALSE	FALSE	FALSE	TRUE	1	2	0.999958963976011	Quantitated in Elutriation Dataset
1656	P61978-2;P61978	HNRNPK	>sp|P61978-2|HNRPK_HUMAN Isoform 2 of Heterogeneous nuclear ribonucleoprotein K OS=Homo sapiens GN=HNRNPK;>sp|P61978|HNRPK_HUMAN Heterogeneous nuclear ribonucleoprotein K OS=Homo sapiens GN=HNRNPK PE=1 SV=1	0.00466446211545365	0.097760793991169	0.0637986301893877	6.6090568910206e-05	TRUE	FALSE	FALSE	TRUE	4	1	-0.986704862378443	Quantitated in Elutriation Dataset
1675	P62750	RPL23A	>sp|P62750|RL23A_HUMAN 60S ribosomal protein L23a OS=Homo sapiens GN=RPL23A PE=1 SV=1	0.00661601322013056	0.385061904634239	0.00374839535808226	0.000673478390175304	TRUE	FALSE	TRUE	TRUE	1	2	0.99964241869096	Quantitated in Elutriation Dataset
1676	P62805	HIST1H4A	>sp|P62805|H4_HUMAN Histone H4 OS=Homo sapiens GN=HIST1H4A PE=1 SV=2	0.00234057578118203	0.256680276524391	0.0534444309305731	0.00237748942790086	TRUE	FALSE	FALSE	TRUE	4	1	-0.806842404751469	Quantitated in Elutriation Dataset
1682	P62877	RBX1	>sp|P62877|RBX1_HUMAN E3 ubiquitin-protein ligase RBX1 OS=Homo sapiens GN=RBX1 PE=1 SV=1	0.00617915403105882	0.0589453724039874	0.0690632778024818	0.000200288031055687	TRUE	FALSE	FALSE	TRUE	4	1	0.999218830799588	Quantitated in Elutriation Dataset
1686	P62899;P62899-3;P62899-2	RPL31;RPL	>sp|P62899|RL31_HUMAN 60S ribosomal protein L31 OS=Homo sapiens GN=RPL31 PE=1 SV=1;>sp|P62899-3|RL31_HUMAN Isoform 3 of 60S ribosomal protein L31 OS=Homo sapiens GN=RPL31;>sp|P62899-2|RL31_HUMAN Isoform 2 of 60S ribosomal protein L31 OS=Homo sapiens GN=RPL	0.00527776976678646	0.0194252578977262	0.000104485898535785	0.000155980447467646	TRUE	FALSE	TRUE	TRUE	1	2	0.948225934496321	Quantitated in Elutriation Dataset
1705	P63173	RPL38	>sp|P63173|RL38_HUMAN 60S ribosomal protein L38 OS=Homo sapiens GN=RPL38 PE=1 SV=2	0.00827630777387675	0.0101885455990962	0.0081509412944477	0.00103195639188055	TRUE	FALSE	FALSE	TRUE	2	3	0.998453746450101	Quantitated in Elutriation Dataset
1712	P68133;P68032;P63267;P62736;P63267-2	ACTA1;ACTC1;ACTG2	>sp|P68133|ACTS_HUMAN Actin, alpha skeletal muscle OS=Homo sapiens GN=ACTA1 PE=1 SV=1;>sp|P68032|ACTC_HUMAN Actin, alpha cardiac muscle 1 OS=Homo sapiens GN=ACTC1 PE=1 SV=1;>sp|P63267|ACTH_HUMAN Actin, gamma-enteric smooth muscle OS=Homo sapiens GN=ACTG2 P	0.0125376017397858	0.774761445792387	0.081356779313549	0.00381498706301521	FALSE	FALSE	FALSE	TRUE	4	1	0.991931072661211	Quantitated in Elutriation Dataset
1715	P68402;P68402-3;P68402-2;P68402-4	PAFAH1B2	>sp|P68402|PA1B2_HUMAN Platelet-activating factor acetylhydrolase IB subunit beta OS=Homo sapiens GN=PAFAH1B2 PE=1 SV=1;>sp|P68402-3|PA1B2_HUMAN Isoform 3 of Platelet-activating factor acetylhydrolase IB subunit beta OS=Homo sapiens GN=PAFAH1B2;>sp|P68402-	0.000718392942703291	0.253804217110886	0.00414316222990701	0.000125613549561639	TRUE	FALSE	TRUE	TRUE	3	1	-0.86164032634231	Quantitated in Elutriation Dataset
1716	P68431	HIST1H3A	>sp|P68431|H31_HUMAN Histone H3.1 OS=Homo sapiens GN=HIST1H3A PE=1 SV=2	0.000403753723086043	NA	NA	0.000403753723086043	TRUE	FALSE	FALSE	TRUE	4	1	NA	Detected in Elutriation Dataset
1720	P78332;P78332-2	RBM6	>sp|P78332|RBM6_HUMAN RNA-binding protein 6 OS=Homo sapiens GN=RBM6 PE=1 SV=5;>sp|P78332-2|RBM6_HUMAN Isoform 2 of RNA-binding protein 6 OS=Homo sapiens GN=RBM6	0.0185294617080884	0.550955994456906	0.0258458705241875	0.00205538934127729	TRUE	FALSE	TRUE	TRUE	2	3	0.65185320008449	Quantitated in Elutriation Dataset
1742	P83436	COG7	>sp|P83436|COG7_HUMAN Conserved oligomeric Golgi complex subunit 7 OS=Homo sapiens GN=COG7 PE=1 SV=1	0.00869965698342567	0.444641870546409	0.000239868689391423	0.00480862834994422	FALSE	FALSE	TRUE	TRUE	3	3	-0.684124928445118	Quantitated in Elutriation Dataset
1743	P83731	RPL24	>sp|P83731|RL24_HUMAN 60S ribosomal protein L24 OS=Homo sapiens GN=RPL24 PE=1 SV=1	0.00179148896963093	0.0113360717821721	0.0510739200372634	0.021262543955002	TRUE	FALSE	FALSE	FALSE	2	3	0.302348741129364	Quantitated in Elutriation Dataset
1744	P83916	CBX1	>sp|P83916|CBX1_HUMAN Chromobox protein homolog 1 OS=Homo sapiens GN=CBX1 PE=1 SV=1	0.00134624995647313	0.29485632390771	NA	0.000113728313244079	TRUE	FALSE	FALSE	TRUE	1	2	0.899162002368585	Quantitated in Elutriation Dataset
1748	P84098	RPL19	>sp|P84098|RL19_HUMAN 60S ribosomal protein L19 OS=Homo sapiens GN=RPL19 PE=1 SV=1	0.0668261393439269	0.205525858787364	0.0124089047918959	0.0110145078068075	FALSE	FALSE	TRUE	TRUE	1	2	0.531377875221609	Quantitated in Elutriation Dataset
1762	Q00169	PITPNA	>sp|Q00169|PIPNA_HUMAN Phosphatidylinositol transfer protein alpha isoform OS=Homo sapiens GN=PITPNA PE=1 SV=2	0.028064496646034	0.556321079829032	0.0326302829646007	0.00786312744051131	FALSE	FALSE	TRUE	TRUE	1	2	0.999578387969404	Quantitated in Elutriation Dataset
1763	Q00325-2;Q00325	SLC25A3	>sp|Q00325-2|MPCP_HUMAN Isoform B of Phosphate carrier protein, mitochondrial OS=Homo sapiens GN=SLC25A3;>sp|Q00325|MPCP_HUMAN Phosphate carrier protein, mitochondrial OS=Homo sapiens GN=SLC25A3 PE=1 SV=2	0.0010512741323811	0.632781106445992	0.0308575634776428	0.00253639877378114	TRUE	FALSE	FALSE	TRUE	4	1	-0.0631036197106794	Quantitated in Elutriation Dataset
1778	Q01415-2;Q01415	GALK2	>sp|Q01415-2|GALK2_HUMAN Isoform 2 of N-acetylgalactosamine kinase OS=Homo sapiens GN=GALK2;>sp|Q01415|GALK2_HUMAN N-acetylgalactosamine kinase OS=Homo sapiens GN=GALK2 PE=1 SV=1	0.0957256056815773	0.706732865056936	0.0245034302845623	0.0100108868579634	FALSE	FALSE	TRUE	TRUE	3	3	0.0980923948320832	Quantitated in Elutriation Dataset
1783	Q01543;Q01543-2;Q01543-3	FLI1	>sp|Q01543|FLI1_HUMAN Friend leukemia integration 1 transcription factor OS=Homo sapiens GN=FLI1 PE=1 SV=1;>sp|Q01543-2|FLI1_HUMAN Isoform 2 of Friend leukemia integration 1 transcription factor OS=Homo sapiens GN=FLI1;>sp|Q01543-3|FLI1_HUMAN Isoform 3 of	NA	0.595758671886938	0.000344967604703155	1.50391786767237e-05	FALSE	FALSE	TRUE	TRUE	3	1	0.865579231113213	Quantitated in Elutriation Dataset
1784	Q01581	HMGCS1	>sp|Q01581|HMCS1_HUMAN Hydroxymethylglutaryl-CoA synthase, cytoplasmic OS=Homo sapiens GN=HMGCS1 PE=1 SV=2	0.000785597172086201	0.213391526619716	0.0190002881370472	0.000891919976610342	TRUE	FALSE	TRUE	TRUE	4	1	-0.203608083180344	Quantitated in Elutriation Dataset
1786	Q01658	DR1	>sp|Q01658|NC2B_HUMAN Protein Dr1 OS=Homo sapiens GN=DR1 PE=1 SV=1	0.000195201127653378	0.360357743307193	0.00219736240390581	5.1238796228004e-05	FALSE	FALSE	TRUE	TRUE	3	3	-0.306421817549888	Quantitated in Elutriation Dataset
1790	Q01844-6;Q01844-3;Q01844;Q01844-5;Q01844-2	EWSR1	>sp|Q01844-6|EWS_HUMAN Isoform 6 of RNA-binding protein EWS OS=Homo sapiens GN=EWSR1;>sp|Q01844-3|EWS_HUMAN Isoform 3 of RNA-binding protein EWS OS=Homo sapiens GN=EWSR1;>sp|Q01844|EWS_HUMAN RNA-binding protein EWS OS=Homo sapiens GN=EWSR1 PE=1 SV=1;>sp|Q0	0.00541807114585444	0.476149374730099	0.105248160929357	0.030252499563993	FALSE	FALSE	FALSE	TRUE	1	2	0.787155022485935	Quantitated in Elutriation Dataset
1792	Q02040;Q02040-2;Q02040-3	AKAP17A	>sp|Q02040|AK17A_HUMAN A-kinase anchor protein 17A OS=Homo sapiens GN=AKAP17A PE=1 SV=2;>sp|Q02040-2|AK17A_HUMAN Isoform 2 of A-kinase anchor protein 17A OS=Homo sapiens GN=AKAP17A;>sp|Q02040-3|AK17A_HUMAN Isoform 3 of A-kinase anchor protein 17A OS=Homo s	0.00123316447907665	0.138567657284104	0.042121895225876	0.000439939875953962	TRUE	FALSE	TRUE	TRUE	1	2	-0.939992895145512	Quantitated in Elutriation Dataset
1798	Q02241;Q02241-2	KIF23	>sp|Q02241|KIF23_HUMAN Kinesin-like protein KIF23 OS=Homo sapiens GN=KIF23 PE=1 SV=3;>sp|Q02241-2|KIF23_HUMAN Isoform 2 of Kinesin-like protein KIF23 OS=Homo sapiens GN=KIF23	0.0106539817810488	0.830685238144365	0.0234495122555918	0.000555231974273457	TRUE	FALSE	FALSE	TRUE	2	3	0.756863069630037	Cell Cycle Regulated in Elutriation Dataset
1806	Q02878	RPL6	>sp|Q02878|RL6_HUMAN 60S ribosomal protein L6 OS=Homo sapiens GN=RPL6 PE=1 SV=3	0.001302552857269	0.213692020896057	0.00671455911553839	0.000295524950965265	TRUE	FALSE	TRUE	TRUE	1	2	0.747090012501523	Quantitated in Elutriation Dataset
1812	Q03164-2;Q03164;Q03164-3	KMT2A	>sp|Q03164-2|KMT2A_HUMAN Isoform 2 of Histone-lysine N-methyltransferase 2A OS=Homo sapiens GN=KMT2A;>sp|Q03164|KMT2A_HUMAN Histone-lysine N-methyltransferase 2A OS=Homo sapiens GN=KMT2A PE=1 SV=5;>sp|Q03164-3|KMT2A_HUMAN Isoform 3 of Histone-lysine N-meth	0.578893031116943	0.641014511650873	0.0105430796170399	0.00239189034082619	FALSE	FALSE	TRUE	TRUE	2	3	0.999976171567321	Quantitated in Elutriation Dataset
1833	Q05D32;Q05D32-2	CTDSPL2	>sp|Q05D32|CTSL2_HUMAN CTD small phosphatase-like protein 2 OS=Homo sapiens GN=CTDSPL2 PE=1 SV=2;>sp|Q05D32-2|CTSL2_HUMAN Isoform 2 of CTD small phosphatase-like protein 2 OS=Homo sapiens GN=CTDSPL2	0.0199213527309397	0.749429569947538	0.0668789192537732	0.0234770803181701	FALSE	FALSE	FALSE	TRUE	1	2	0.739251741259467	Quantitated in Elutriation Dataset
1847	Q06830	PRDX1	>sp|Q06830|PRDX1_HUMAN Peroxiredoxin-1 OS=Homo sapiens GN=PRDX1 PE=1 SV=1	0.00690186830177185	0.0779428566985187	0.0014038805634101	0.00019796194613517	TRUE	FALSE	TRUE	FALSE	2	3	0.605853399479399	Quantitated in Elutriation Dataset
1849	Q07021	C1QBP	>sp|Q07021|C1QBP_HUMAN Complement component 1 Q subcomponent-binding protein, mitochondrial OS=Homo sapiens GN=C1QBP PE=1 SV=1	0.000400170739503348	0.0526086453618386	1.47689378804382e-05	7.46946946578366e-07	TRUE	FALSE	FALSE	TRUE	1	2	-0.770999044933956	Quantitated in Elutriation Dataset
1854	Q07864	POLE	>sp|Q07864|DPOE1_HUMAN DNA polymerase epsilon catalytic subunit A OS=Homo sapiens GN=POLE PE=1 SV=5	0.00755387848246982	0.167740021887778	0.06731037285146	0.00342235933680051	TRUE	FALSE	FALSE	FALSE	2	3	0.184403757099802	Quantitated in Elutriation Dataset
1867	Q08722-2;Q08722-3;Q08722-4;Q08722	CD47	>sp|Q08722-2|CD47_HUMAN Isoform OA3-293 of Leukocyte surface antigen CD47 OS=Homo sapiens GN=CD47;>sp|Q08722-3|CD47_HUMAN Isoform OA3-305 of Leukocyte surface antigen CD47 OS=Homo sapiens GN=CD47;>sp|Q08722-4|CD47_HUMAN Isoform OA3-312 of Leukocyte surface	0.0612505438464273	0.591431845779206	NA	0.0198348775789678	FALSE	FALSE	FALSE	TRUE	1	2	0.904246349308486	Quantitated in Elutriation Dataset
1898	Q12834	CDC20	>sp|Q12834|CDC20_HUMAN Cell division cycle protein 20 homolog OS=Homo sapiens GN=CDC20 PE=1 SV=2	0.000777443070207896	0.825842506479187	0.00187299977396335	1.44754006181198e-06	TRUE	FALSE	TRUE	TRUE	2	3	0.903987515685866	Cell Cycle Regulated in Elutriation Dataset
1928	Q13057;Q13057-2	COASY	>sp|Q13057|COASY_HUMAN Bifunctional coenzyme A synthase OS=Homo sapiens GN=COASY PE=1 SV=4;>sp|Q13057-2|COASY_HUMAN Isoform 2 of Bifunctional coenzyme A synthase OS=Homo sapiens GN=COASY	0.651052700105046	0.0199428340325855	0.00941439689576401	5.27918307497466e-05	FALSE	FALSE	FALSE	TRUE	3	3	0.208272308761806	Quantitated in Elutriation Dataset
1932	Q13111;Q13111-3;Q13111-2	CHAF1A	>sp|Q13111|CAF1A_HUMAN Chromatin assembly factor 1 subunit A OS=Homo sapiens GN=CHAF1A PE=1 SV=2;>sp|Q13111-3|CAF1A_HUMAN Isoform 3 of Chromatin assembly factor 1 subunit A OS=Homo sapiens GN=CHAF1A;>sp|Q13111-2|CAF1A_HUMAN Isoform 2 of Chromatin assembly	0.0539898784847722	0.482715359810257	0.0592950741746397	0.0143684339486999	FALSE	FALSE	FALSE	TRUE	3	1	-0.440902385248417	Quantitated in Elutriation Dataset
1933	Q13112	CHAF1B	>sp|Q13112|CAF1B_HUMAN Chromatin assembly factor 1 subunit B OS=Homo sapiens GN=CHAF1B PE=1 SV=1	0.0144571028552955	0.263166886511023	NA	0.00523373178216235	TRUE	FALSE	FALSE	TRUE	1	2	0.093755372487214	Quantitated in Elutriation Dataset
1938	Q13137-4;Q13137;Q13137-3;Q13137-5;Q13137-2	CALCOCO2	>sp|Q13137-4|CACO2_HUMAN Isoform 4 of Calcium-binding and coiled-coil domain-containing protein 2 OS=Homo sapiens GN=CALCOCO2;>sp|Q13137|CACO2_HUMAN Calcium-binding and coiled-coil domain-containing protein 2 OS=Homo sapiens GN=CALCOCO2 PE=1 SV=1;>sp|Q1313	0.0794199972906722	0.904388636460708	0.339236505147116	0.0229454914656154	FALSE	FALSE	FALSE	TRUE	2	3	0.0883673286560167	Quantitated in Elutriation Dataset
1949	Q13206	DDX10	>sp|Q13206|DDX10_HUMAN Probable ATP-dependent RNA helicase DDX10 OS=Homo sapiens GN=DDX10 PE=1 SV=2	0.0082947534726339	0.401183378781566	0.244767316941251	0.00982971942611387	TRUE	FALSE	FALSE	FALSE	2	3	0.145624867870349	Quantitated in Elutriation Dataset
1962	Q13347	EIF3I	>sp|Q13347|EIF3I_HUMAN Eukaryotic translation initiation factor 3 subunit I OS=Homo sapiens GN=EIF3I PE=1 SV=1	0.00281714629390384	0.273037950792356	9.42898952495628e-05	7.16174062425792e-06	FALSE	FALSE	TRUE	TRUE	1	2	0.978871496414542	Quantitated in Elutriation Dataset
1981	Q13444-10;Q13444-9;Q13444-8;Q13444-2;Q13444-7;Q13444-6;Q13444-12;Q13444-5;Q13444-4;Q13444-3;Q13444	ADAM15	>sp|Q13444-10|ADA15_HUMAN Isoform 10 of Disintegrin and metalloproteinase domain-containing protein 15 OS=Homo sapiens GN=ADAM15;>sp|Q13444-9|ADA15_HUMAN Isoform 9 of Disintegrin and metalloproteinase domain-containing protein 15 OS=Homo sapiens GN=ADAM15;	NA	0.626439262565028	0.0138844420020112	0.00325462288342227	FALSE	FALSE	TRUE	TRUE	1	2	-0.467032960042636	Quantitated in Elutriation Dataset
1984	Q13469-3;Q13469-2;Q13469	NFATC2	>sp|Q13469-3|NFAC2_HUMAN Isoform 3 of Nuclear factor of activated T-cells, cytoplasmic 2 OS=Homo sapiens GN=NFATC2;>sp|Q13469-2|NFAC2_HUMAN Isoform 2 of Nuclear factor of activated T-cells, cytoplasmic 2 OS=Homo sapiens GN=NFATC2;>sp|Q13469|NFAC2_HUMAN Nuc	0.00278817339880255	0.297693597172918	NA	0.000350977865575502	TRUE	FALSE	FALSE	TRUE	1	2	NA	Quantitated in Elutriation Dataset
1985	Q13492-2;Q13492-5;Q13492;Q13492-3;Q13492-4	PICALM	>sp|Q13492-2|PICAL_HUMAN Isoform 2 of Phosphatidylinositol-binding clathrin assembly protein OS=Homo sapiens GN=PICALM;>sp|Q13492-5|PICAL_HUMAN Isoform 5 of Phosphatidylinositol-binding clathrin assembly protein OS=Homo sapiens GN=PICALM;>sp|Q13492|PICAL_H	5.28912798404847e-06	0.0445952935235676	0.000254283536029367	2.72517123542964e-07	TRUE	FALSE	TRUE	TRUE	3	1	-0.970912621101109	Quantitated in Elutriation Dataset
2005	Q13610	PWP1	>sp|Q13610|PWP1_HUMAN Periodic tryptophan protein 1 homolog OS=Homo sapiens GN=PWP1 PE=1 SV=1	0.00666372935052255	0.762730245211366	0.15368785781097	0.000485158122405406	FALSE	FALSE	FALSE	TRUE	1	2	-0.272381596501639	Quantitated in Elutriation Dataset
2026	Q13823	GNL2	>sp|Q13823|NOG2_HUMAN Nucleolar GTP-binding protein 2 OS=Homo sapiens GN=GNL2 PE=1 SV=1	0.000564947028680168	0.0101439802762105	0.0224367450810498	0.00320795602491608	TRUE	FALSE	TRUE	TRUE	1	2	0.899275057410578	Quantitated in Elutriation Dataset
2035	Q13951-2	CBFB	>sp|Q13951-2|PEBB_HUMAN Isoform 2 of Core-binding factor subunit beta OS=Homo sapiens GN=CBFB	0.0088333779416728	0.96020327671521	0.0259691095000997	0.00308410636221944	TRUE	FALSE	FALSE	TRUE	1	2	0.999546309958377	Cell Cycle Regulated in Elutriation Dataset
2052	Q14155-1;Q14155-6;Q14155-5;Q14155-2;Q14155-3;Q14155	ARHGEF7	>sp|Q14155-1|ARHG7_HUMAN Isoform 1 of Rho guanine nucleotide exchange factor 7 OS=Homo sapiens GN=ARHGEF7;>sp|Q14155-6|ARHG7_HUMAN Isoform 6 of Rho guanine nucleotide exchange factor 7 OS=Homo sapiens GN=ARHGEF7;>sp|Q14155-5|ARHG7_HUMAN Isoform 5 of Rho gu	0.0235349490511561	0.45218139171026	0.0258101070581409	0.00903176082550505	FALSE	FALSE	TRUE	TRUE	3	3	0.994270070862117	Quantitated in Elutriation Dataset
2055	Q14165	MLEC	>sp|Q14165|MLEC_HUMAN Malectin OS=Homo sapiens GN=MLEC PE=1 SV=1	0.0364146244021421	0.206685934302439	0.0495371732484124	0.0101360012282572	FALSE	FALSE	TRUE	TRUE	3	1	-0.930157842527536	Quantitated in Elutriation Dataset
2067	Q14289-2;Q14289	PTK2B	>sp|Q14289-2|FAK2_HUMAN Isoform 2 of Protein-tyrosine kinase 2-beta OS=Homo sapiens GN=PTK2B;>sp|Q14289|FAK2_HUMAN Protein-tyrosine kinase 2-beta OS=Homo sapiens GN=PTK2B PE=1 SV=2	0.0829257350560193	0.000564445724501119	0.0144882360276444	0.000508270300845551	FALSE	FALSE	TRUE	TRUE	2	3	0.908459892633205	Quantitated in Elutriation Dataset
2071	Q14344	GNA13	>sp|Q14344|GNA13_HUMAN Guanine nucleotide-binding protein subunit alpha-13 OS=Homo sapiens GN=GNA13 PE=1 SV=2	0.0573214708474032	0.00587746533171348	0.0490592644528562	0.00953306310806027	FALSE	FALSE	FALSE	TRUE	1	2	-0.719816704114218	Quantitated in Elutriation Dataset
2077	Q14527;Q14527-2	HLTF	>sp|Q14527|HLTF_HUMAN Helicase-like transcription factor OS=Homo sapiens GN=HLTF PE=1 SV=2;>sp|Q14527-2|HLTF_HUMAN Isoform 2 of Helicase-like transcription factor OS=Homo sapiens GN=HLTF	0.000389426244962332	0.0699862855793314	0.0968312455442728	0.00110973024859131	TRUE	FALSE	FALSE	TRUE	1	2	0.191065275157037	Quantitated in Elutriation Dataset
2080	Q14558-2;Q14558	PRPSAP1	>sp|Q14558-2|KPRA_HUMAN Isoform 2 of Phosphoribosyl pyrophosphate synthase-associated protein 1 OS=Homo sapiens GN=PRPSAP1;>sp|Q14558|KPRA_HUMAN Phosphoribosyl pyrophosphate synthase-associated protein 1 OS=Homo sapiens GN=PRPSAP1 PE=1 SV=2	0.00169275657271585	0.433177220827087	0.0228464979485346	0.000290061988918706	TRUE	FALSE	FALSE	TRUE	4	1	0.957351194613445	Quantitated in Elutriation Dataset
2081	Q14562	DHX8	>sp|Q14562|DHX8_HUMAN ATP-dependent RNA helicase DHX8 OS=Homo sapiens GN=DHX8 PE=1 SV=1	0.292280768400934	0.278119506303111	0.00474405335635461	0.000410536215385002	FALSE	FALSE	TRUE	TRUE	2	3	0.21024585955897	Quantitated in Elutriation Dataset
2093	Q14671-2;Q14671;Q14671-3	PUM1	>sp|Q14671-2|PUM1_HUMAN Isoform 2 of Pumilio homolog 1 OS=Homo sapiens GN=PUM1;>sp|Q14671|PUM1_HUMAN Pumilio homolog 1 OS=Homo sapiens GN=PUM1 PE=1 SV=3;>sp|Q14671-3|PUM1_HUMAN Isoform 3 of Pumilio homolog 1 OS=Homo sapiens GN=PUM1	0.0191523582260784	0.309621220726347	0.104832964301384	0.00355101311723075	FALSE	FALSE	FALSE	TRUE	1	2	0.682987268118627	Quantitated in Elutriation Dataset
2111	Q14739	LBR	>sp|Q14739|LBR_HUMAN Lamin-B receptor OS=Homo sapiens GN=LBR PE=1 SV=2	0.00186962768733943	0.0102949265843719	0.0336194374300116	0.000924775935958765	TRUE	FALSE	TRUE	TRUE	3	1	-0.401059395455166	Quantitated in Elutriation Dataset
2112	Q14746-2;Q14746	COG2	>sp|Q14746-2|COG2_HUMAN Isoform 2 of Conserved oligomeric Golgi complex subunit 2 OS=Homo sapiens GN=COG2;>sp|Q14746|COG2_HUMAN Conserved oligomeric Golgi complex subunit 2 OS=Homo sapiens GN=COG2 PE=1 SV=1	0.425320338443774	0.346615607077813	0.00967149198514247	0.00150153547005945	FALSE	FALSE	FALSE	TRUE	3	3	0.999504291013713	Quantitated in Elutriation Dataset
2113	Q14761	PTPRCAP	>sp|Q14761|PTCA_HUMAN Protein tyrosine phosphatase receptor type C-associated protein OS=Homo sapiens GN=PTPRCAP PE=1 SV=1	NA	0.00620864837579682	NA	0.00620864837579682	FALSE	FALSE	FALSE	TRUE	1	2	NA	Quantitated in Elutriation Dataset
2121	Q14847;Q14847-2	LASP1	>sp|Q14847|LASP1_HUMAN LIM and SH3 domain protein 1 OS=Homo sapiens GN=LASP1 PE=1 SV=2;>sp|Q14847-2|LASP1_HUMAN Isoform 2 of LIM and SH3 domain protein 1 OS=Homo sapiens GN=LASP1	0.0354584838294147	0.132995302852117	0.0244188987052183	0.00413814145802899	FALSE	FALSE	TRUE	TRUE	1	2	0.958289182000245	Quantitated in Elutriation Dataset
2124	Q14978-2;Q14978;Q14978-3	NOLC1	>sp|Q14978-2|NOLC1_HUMAN Isoform Beta of Nucleolar and coiled-body phosphoprotein 1 OS=Homo sapiens GN=NOLC1;>sp|Q14978|NOLC1_HUMAN Nucleolar and coiled-body phosphoprotein 1 OS=Homo sapiens GN=NOLC1 PE=1 SV=2;>sp|Q14978-3|NOLC1_HUMAN Isoform 3 of Nucleola	0.03999082380927	0.67163882191782	0.0185778724082046	0.0029239582452637	TRUE	FALSE	TRUE	TRUE	1	2	0.431197410294534	Quantitated in Elutriation Dataset
2135	Q15004	KIAA0101	>sp|Q15004|PAF15_HUMAN PCNA-associated factor OS=Homo sapiens GN=KIAA0101 PE=1 SV=1	6.62995113071928e-06	0.271725218707374	0.114618977955089	0.128148045083569	TRUE	FALSE	FALSE	FALSE	2	3	0.98177995091211	Cell Cycle Regulated in Elutriation Dataset
2136	Q15006	EMC2	>sp|Q15006|EMC2_HUMAN ER membrane protein complex subunit 2 OS=Homo sapiens GN=EMC2 PE=1 SV=1	0.437160123859812	0.0300072623243511	0.000717358869416754	2.77969109315981e-05	FALSE	FALSE	FALSE	TRUE	2	3	0.299788771012279	Quantitated in Elutriation Dataset
2159	Q15067-2;Q15067;Q15067-3	ACOX1	>sp|Q15067-2|ACOX1_HUMAN Isoform 2 of Peroxisomal acyl-coenzyme A oxidase 1 OS=Homo sapiens GN=ACOX1;>sp|Q15067|ACOX1_HUMAN Peroxisomal acyl-coenzyme A oxidase 1 OS=Homo sapiens GN=ACOX1 PE=1 SV=3;>sp|Q15067-3|ACOX1_HUMAN Isoform 3 of Peroxisomal acyl-coen	0.0318696232518181	0.662518408159357	0.147123102237353	0.038211774376491	TRUE	FALSE	FALSE	TRUE	3	1	0.899255173366235	Quantitated in Elutriation Dataset
2182	Q15276-2;Q15276	RABEP1	>sp|Q15276-2|RABE1_HUMAN Isoform 2 of Rab GTPase-binding effector protein 1 OS=Homo sapiens GN=RABEP1;>sp|Q15276|RABE1_HUMAN Rab GTPase-binding effector protein 1 OS=Homo sapiens GN=RABEP1 PE=1 SV=2	4.56715870043449e-06	0.0751436422688161	NA	0.000317510103930437	TRUE	FALSE	FALSE	FALSE	4	1	-0.434959726025934	Quantitated in Elutriation Dataset
2185	Q15291;Q15291-2	RBBP5	>sp|Q15291|RBBP5_HUMAN Retinoblastoma-binding protein 5 OS=Homo sapiens GN=RBBP5 PE=1 SV=2;>sp|Q15291-2|RBBP5_HUMAN Isoform 2 of Retinoblastoma-binding protein 5 OS=Homo sapiens GN=RBBP5	0.0199154610979003	0.795852590663652	NA	0.00630267203227848	TRUE	FALSE	FALSE	TRUE	4	1	NA	Quantitated in Elutriation Dataset
2197	Q15382	RHEB	>sp|Q15382|RHEB_HUMAN GTP-binding protein Rheb OS=Homo sapiens GN=RHEB PE=1 SV=1	NA	0.012276540503834	NA	0.012276540503834	FALSE	FALSE	FALSE	TRUE	1	2	0.852145932190988	Quantitated in Elutriation Dataset
2199	Q15397	KIAA0020	>sp|Q15397|K0020_HUMAN Pumilio domain-containing protein KIAA0020 OS=Homo sapiens GN=KIAA0020 PE=1 SV=3	7.07963373908486e-06	0.00761651917320643	0.00118388731296205	3.79202098927615e-06	TRUE	FALSE	TRUE	TRUE	1	2	-0.992672918780348	Quantitated in Elutriation Dataset
2200	Q15398-3;Q15398;Q15398-1	DLGAP5	>sp|Q15398-3|DLGP5_HUMAN Isoform 3 of Disks large-associated protein 5 OS=Homo sapiens GN=DLGAP5;>sp|Q15398|DLGP5_HUMAN Disks large-associated protein 5 OS=Homo sapiens GN=DLGAP5 PE=1 SV=2;>sp|Q15398-1|DLGP5_HUMAN Isoform 2 of Disks large-associated protei	0.539250931587691	0.245519508657194	0.019668665288376	0.00232834086886607	FALSE	FALSE	TRUE	TRUE	2	3	0.997616950878863	Cell Cycle Regulated in Elutriation Dataset
2208	Q15645	TRIP13	>sp|Q15645|PCH2_HUMAN Pachytene checkpoint protein 2 homolog OS=Homo sapiens GN=TRIP13 PE=1 SV=2	0.378765412403878	0.0349574954373007	0.00140999407557945	0.00130097034522822	FALSE	FALSE	FALSE	TRUE	3	3	-0.387988206079167	Quantitated in Elutriation Dataset
2215	Q15738	NSDHL	>sp|Q15738|NSDHL_HUMAN Sterol-4-alpha-carboxylate 3-dehydrogenase, decarboxylating OS=Homo sapiens GN=NSDHL PE=1 SV=2	0.0110276207845142	0.175889296224793	0.0102421745802711	0.000558319989213476	FALSE	FALSE	FALSE	TRUE	3	1	0.340537008052341	Quantitated in Elutriation Dataset
2257	Q16718	NDUFA5	>sp|Q16718|NDUA5_HUMAN NADH dehydrogenase [ubiquinone] 1 alpha subcomplex subunit 5 OS=Homo sapiens GN=NDUFA5 PE=1 SV=3	0.00303280485265495	0.127830732062238	0.000404457173453981	1.91259787107947e-05	FALSE	FALSE	TRUE	TRUE	3	1	0.981110973664528	Quantitated in Elutriation Dataset
2264	Q16822;Q16822-2	PCK2	>sp|Q16822|PCKGM_HUMAN Phosphoenolpyruvate carboxykinase [GTP], mitochondrial OS=Homo sapiens GN=PCK2 PE=1 SV=3;>sp|Q16822-2|PCKGM_HUMAN Isoform 2 of Phosphoenolpyruvate carboxykinase [GTP], mitochondrial OS=Homo sapiens GN=PCK2	0.0149075762032011	0.32115533159159	9.96881561114731e-05	1.62621308019479e-06	FALSE	FALSE	TRUE	TRUE	2	3	0.32136963785602	Quantitated in Elutriation Dataset
2282	Q2M296-2;Q2M296;Q2M296-4;Q2M296-3	MTHFSD	>sp|Q2M296-2|MTHSD_HUMAN Isoform 2 of Methenyltetrahydrofolate synthase domain-containing protein OS=Homo sapiens GN=MTHFSD;>sp|Q2M296|MTHSD_HUMAN Methenyltetrahydrofolate synthase domain-containing protein OS=Homo sapiens GN=MTHFSD PE=1 SV=2;>sp|Q2M296-4|	0.219222591295594	0.352793397883471	0.0454345439376954	0.00971103061489804	FALSE	FALSE	FALSE	TRUE	3	3	-0.421253341806346	Quantitated in Elutriation Dataset
2288	Q2TAL8	QRICH1	>sp|Q2TAL8|QRIC1_HUMAN Glutamine-rich protein 1 OS=Homo sapiens GN=QRICH1 PE=1 SV=1	0.00228663021732853	0.92506721903494	NA	0.000506538581941499	TRUE	FALSE	FALSE	TRUE	1	2	-0.47738795648163	Quantitated in Elutriation Dataset
2302	Q3KQU3-2;Q3KQU3;Q3KQU3-4	MAP7D1	>sp|Q3KQU3-2|MA7D1_HUMAN Isoform 2 of MAP7 domain-containing protein 1 OS=Homo sapiens GN=MAP7D1;>sp|Q3KQU3|MA7D1_HUMAN MAP7 domain-containing protein 1 OS=Homo sapiens GN=MAP7D1 PE=1 SV=1;>sp|Q3KQU3-4|MA7D1_HUMAN Isoform 4 of MAP7 domain-containing protei	0.235153864164848	0.03668012362205	NA	0.0374164798250658	FALSE	FALSE	FALSE	TRUE	1	2	0.657304965446886	Quantitated in Elutriation Dataset
2305	Q3LXA3	DAK	>sp|Q3LXA3|DHAK_HUMAN Bifunctional ATP-dependent dihydroxyacetone kinase/FAD-AMP lyase (cyclizing) OS=Homo sapiens GN=DAK PE=1 SV=2	0.000631686719870813	0.274820502405207	0.00697617463586741	0.000111507294415134	TRUE	FALSE	FALSE	FALSE	4	1	0.957310832734763	Quantitated in Elutriation Dataset
2322	Q4G0N4;Q4G0N4-2;Q4G0N4-3	NADK2	>sp|Q4G0N4|NAKD2_HUMAN NAD kinase 2, mitochondrial OS=Homo sapiens GN=NADK2 PE=1 SV=2;>sp|Q4G0N4-2|NAKD2_HUMAN Isoform 2 of NAD kinase 2, mitochondrial OS=Homo sapiens GN=NADK2;>sp|Q4G0N4-3|NAKD2_HUMAN Isoform 3 of NAD kinase 2, mitochondrial OS=Homo sapie	0.857247077915032	0.717483406307656	0.000588193174157645	0.00771689748692651	FALSE	FALSE	FALSE	TRUE	2	3	-0.00774157801319829	Quantitated in Elutriation Dataset
2325	Q4J6C6-4;Q4J6C6;Q4J6C6-2;Q4J6C6-3	PREPL;	>sp|Q4J6C6-4|PPCEL_HUMAN Isoform 4 of Prolyl endopeptidase-like OS=Homo sapiens GN=PREPL;>sp|Q4J6C6|PPCEL_HUMAN Prolyl endopeptidase-like OS=Homo sapiens GN=PREPL PE=1 SV=1;>sp|Q4J6C6-2|PPCEL_HUMAN Isoform 2 of Prolyl endopeptidase-like OS=Homo sapiens GN=	0.0037479648763308	0.118514205504493	0.741321854949054	0.00404206945169478	TRUE	FALSE	FALSE	TRUE	1	2	0.352797141350839	Quantitated in Elutriation Dataset
2336	Q53EL6-2;Q53EL6	PDCD4	>sp|Q53EL6-2|PDCD4_HUMAN Isoform 2 of Programmed cell death protein 4 OS=Homo sapiens GN=PDCD4;>sp|Q53EL6|PDCD4_HUMAN Programmed cell death protein 4 OS=Homo sapiens GN=PDCD4 PE=1 SV=2	4.9694661426263e-05	0.431292100030849	0.000273993804570179	2.05349835729791e-08	TRUE	FALSE	TRUE	TRUE	4	1	0.098462238049052	Quantitated in Elutriation Dataset
2345	Q53GQ0	HSD17B12	>sp|Q53GQ0|DHB12_HUMAN Estradiol 17-beta-dehydrogenase 12 OS=Homo sapiens GN=HSD17B12 PE=1 SV=2	0.000805956437020339	0.852929583521693	0.0174518004883924	0.000207398974805125	TRUE	FALSE	FALSE	TRUE	4	1	0.876385881532621	Quantitated in Elutriation Dataset
2346	Q53GS7-2;Q53GS7	GLE1	>sp|Q53GS7-2|GLE1_HUMAN Isoform 2 of Nucleoporin GLE1 OS=Homo sapiens GN=GLE1;>sp|Q53GS7|GLE1_HUMAN Nucleoporin GLE1 OS=Homo sapiens GN=GLE1 PE=1 SV=2	0.740792356710392	0.946567059537207	0.035160240243244	0.00889825315716444	FALSE	FALSE	TRUE	TRUE	2	3	0.956948898822028	Quantitated in Elutriation Dataset
2366	Q58FF8	HSP90AB2P	>sp|Q58FF8|H90B2_HUMAN Putative heat shock protein HSP 90-beta 2 OS=Homo sapiens GN=HSP90AB2P PE=1 SV=2	0.000102449784054346	0.93698911612529	9.78172457882105e-05	1.17998215332343e-06	TRUE	FALSE	TRUE	TRUE	4	1	0.153458778870859	Quantitated in Elutriation Dataset
2390	Q5JTJ3-3;Q5JTJ3;Q5JTJ3-2	COA6	>sp|Q5JTJ3-3|COA6_HUMAN Isoform 3 of Cytochrome c oxidase assembly factor 6 homolog OS=Homo sapiens GN=COA6;>sp|Q5JTJ3|COA6_HUMAN Cytochrome c oxidase assembly factor 6 homolog OS=Homo sapiens GN=COA6 PE=1 SV=1;>sp|Q5JTJ3-2|COA6_HUMAN Isoform 2 of Cytochro	0.386262365187983	0.26225532021952	0.0107177100120162	0.0410967851142782	FALSE	FALSE	FALSE	TRUE	1	2	0.557831196002511	Quantitated in Elutriation Dataset
2407	Q5SY16	NOL9	>sp|Q5SY16|NOL9_HUMAN Polynucleotide 5-hydroxyl-kinase NOL9 OS=Homo sapiens GN=NOL9 PE=1 SV=1	0.112348299711704	0.258288838295547	0.117159180679697	0.0472311304051828	FALSE	FALSE	FALSE	TRUE	3	3	0.547378503732927	Quantitated in Elutriation Dataset
2411	Q5T280	C9orf114	>sp|Q5T280|CI114_HUMAN Uncharacterized protein C9orf114 OS=Homo sapiens GN=C9orf114 PE=1 SV=3	0.73295911747054	0.616275363518054	0.00451152425282949	0.00137500276403083	FALSE	FALSE	TRUE	TRUE	2	3	-0.854211716579638	Quantitated in Elutriation Dataset
2440	Q5U5X0	LYRM7	>sp|Q5U5X0|LYRM7_HUMAN Complex III assembly factor LYRM7 OS=Homo sapiens GN=LYRM7 PE=1 SV=1	0.0367496694813755	0.188626004558351	0.0001526570699785	0.000365289707238821	TRUE	FALSE	TRUE	TRUE	1	2	-0.257532851264893	Quantitated in Elutriation Dataset
2450	Q5VV42-2;Q5VV42	CDKAL1	>sp|Q5VV42-2|CDKAL_HUMAN Isoform 2 of Threonylcarbamoyladenosine tRNA methylthiotransferase OS=Homo sapiens GN=CDKAL1;>sp|Q5VV42|CDKAL_HUMAN Threonylcarbamoyladenosine tRNA methylthiotransferase OS=Homo sapiens GN=CDKAL1 PE=1 SV=1	0.0107499846366683	0.741779208564005	0.598914214128823	0.00270058850726298	TRUE	FALSE	FALSE	TRUE	2	3	0.476160819500626	Quantitated in Elutriation Dataset
2452	Q5VW32	BROX	>sp|Q5VW32|BROX_HUMAN BRO1 domain-containing protein BROX OS=Homo sapiens GN=BROX PE=1 SV=1	NA	NA	NA	0.0170565459830912	FALSE	FALSE	FALSE	TRUE	4	1	0.508153852460485	Quantitated in Elutriation Dataset
2455	Q5VWZ2-2;Q5VWZ2	LYPLAL1	>sp|Q5VWZ2-2|LYPL1_HUMAN Isoform 2 of Lysophospholipase-like protein 1 OS=Homo sapiens GN=LYPLAL1;>sp|Q5VWZ2|LYPL1_HUMAN Lysophospholipase-like protein 1 OS=Homo sapiens GN=LYPLAL1 PE=1 SV=3	0.0620021522563103	0.689044428098242	0.00425231474369386	0.0045192903692466	FALSE	FALSE	TRUE	TRUE	3	1	-0.841698454733772	Quantitated in Elutriation Dataset
2457	Q5VYY1	ANKRD22	>sp|Q5VYY1|ANR22_HUMAN Ankyrin repeat domain-containing protein 22 OS=Homo sapiens GN=ANKRD22 PE=2 SV=1	0.0227163051438365	0.904263811858406	0.0797321545175627	0.0219925314638422	TRUE	FALSE	FALSE	TRUE	3	1	0.415768618219764	Cell Cycle Regulated in Elutriation Dataset
2505	Q6IA69	NADSYN1	>sp|Q6IA69|NADE_HUMAN Glutamine-dependent NAD(+) synthetase OS=Homo sapiens GN=NADSYN1 PE=1 SV=3	NA	0.0401793887406977	NA	0.0401793887406977	FALSE	FALSE	FALSE	TRUE	1	2	0.99872666007106	Quantitated in Elutriation Dataset
2507	Q6IAA8	LAMTOR1	>sp|Q6IAA8|LTOR1_HUMAN Ragulator complex protein LAMTOR1 OS=Homo sapiens GN=LAMTOR1 PE=1 SV=2	0.337655985390332	0.537315850580683	0.00745855679862677	0.000339923366532286	FALSE	FALSE	TRUE	TRUE	2	3	-0.623657174995127	Quantitated in Elutriation Dataset
2508	Q6IAN0	DHRS7B	>sp|Q6IAN0|DRS7B_HUMAN Dehydrogenase/reductase SDR family member 7B OS=Homo sapiens GN=DHRS7B PE=1 SV=2	0.0432087694998573	0.0841689122099143	0.0465620619990334	0.0127240018130054	FALSE	FALSE	TRUE	TRUE	3	1	-0.976247752511676	Quantitated in Elutriation Dataset
2528	Q6NVY1;Q6NVY1-2	HIBCH	>sp|Q6NVY1|HIBCH_HUMAN 3-hydroxyisobutyryl-CoA hydrolase, mitochondrial OS=Homo sapiens GN=HIBCH PE=1 SV=2;>sp|Q6NVY1-2|HIBCH_HUMAN Isoform 2 of 3-hydroxyisobutyryl-CoA hydrolase, mitochondrial OS=Homo sapiens GN=HIBCH	0.0349103174631957	0.821316589324263	0.0596809285484781	0.0399225331571904	FALSE	FALSE	FALSE	TRUE	1	2	0.00709796976735643	Quantitated in Elutriation Dataset
2537	Q6P158	DHX57	>sp|Q6P158|DHX57_HUMAN Putative ATP-dependent RNA helicase DHX57 OS=Homo sapiens GN=DHX57 PE=1 SV=2	0.0140656666192517	0.637054345108352	0.0322903832374803	0.00954824937054157	FALSE	FALSE	TRUE	FALSE	3	1	-0.61125868411766	Quantitated in Elutriation Dataset
2557	Q6P587;Q6P587-2;Q6P587-3	FAHD1	>sp|Q6P587|FAHD1_HUMAN Acylpyruvase FAHD1, mitochondrial OS=Homo sapiens GN=FAHD1 PE=1 SV=2;>sp|Q6P587-2|FAHD1_HUMAN Isoform 2 of Acylpyruvase FAHD1, mitochondrial OS=Homo sapiens GN=FAHD1;>sp|Q6P587-3|FAHD1_HUMAN Isoform 3 of Acylpyruvase FAHD1, mitochond	0.0754918255938827	0.716681397849807	NA	0.0496527157817128	FALSE	FALSE	FALSE	TRUE	1	2	-0.80889373767626	Quantitated in Elutriation Dataset
2561	Q6P9B9	INTS5	>sp|Q6P9B9|INT5_HUMAN Integrator complex subunit 5 OS=Homo sapiens GN=INTS5 PE=1 SV=1	8.31156397552772e-05	0.0525112031532074	0.259091771602463	2.07521845700977e-05	TRUE	FALSE	FALSE	TRUE	2	3	0.426561332458529	Quantitated in Elutriation Dataset
2572	Q6PIU2;Q6PIU2-2;Q6PIU2-3	NCEH1	>sp|Q6PIU2|NCEH1_HUMAN Neutral cholesterol ester hydrolase 1 OS=Homo sapiens GN=NCEH1 PE=1 SV=3;>sp|Q6PIU2-2|NCEH1_HUMAN Isoform 2 of Neutral cholesterol ester hydrolase 1 OS=Homo sapiens GN=NCEH1;>sp|Q6PIU2-3|NCEH1_HUMAN Isoform 3 of Neutral cholesterol e	0.236584619289458	0.98936837101838	0.0348725740272553	0.0121890076954414	FALSE	FALSE	TRUE	TRUE	2	3	0.815235296418847	Quantitated in Elutriation Dataset
2596	Q6UW63	KDELC1	>sp|Q6UW63|KDEL1_HUMAN KDEL motif-containing protein 1 OS=Homo sapiens GN=KDELC1 PE=1 SV=1	NA	NA	NA	0.00777017626215172	FALSE	FALSE	FALSE	TRUE	3	3	-0.339908312976364	Quantitated in Elutriation Dataset
2610	Q6WCQ1-3;Q6WCQ1;Q6WCQ1-2	MPRIP	>sp|Q6WCQ1-3|MPRIP_HUMAN Isoform 3 of Myosin phosphatase Rho-interacting protein OS=Homo sapiens GN=MPRIP;>sp|Q6WCQ1|MPRIP_HUMAN Myosin phosphatase Rho-interacting protein OS=Homo sapiens GN=MPRIP PE=1 SV=3;>sp|Q6WCQ1-2|MPRIP_HUMAN Isoform 2 of Myosin phos	0.0729040883457985	0.403664057485541	NA	0.0344707682768851	FALSE	FALSE	FALSE	TRUE	1	2	NA	Quantitated in Elutriation Dataset
2615	Q6ZMI0;Q6ZMI0-2;Q6ZMI0-3;Q6ZMI0-5;Q6ZMI0-4	PPP1R21	>sp|Q6ZMI0|PPR21_HUMAN Protein phosphatase 1 regulatory subunit 21 OS=Homo sapiens GN=PPP1R21 PE=1 SV=1;>sp|Q6ZMI0-2|PPR21_HUMAN Isoform 2 of Protein phosphatase 1 regulatory subunit 21 OS=Homo sapiens GN=PPP1R21;>sp|Q6ZMI0-3|PPR21_HUMAN Isoform 3 of Prote	0.00145796490898891	0.452356367662176	0.00133301618824891	0.00017319201840845	TRUE	FALSE	TRUE	TRUE	3	3	-0.80605952449527	Quantitated in Elutriation Dataset
2618	Q6ZNB6;Q6ZNB6-2	NFXL1	>sp|Q6ZNB6|NFXL1_HUMAN NF-X1-type zinc finger protein NFXL1 OS=Homo sapiens GN=NFXL1 PE=1 SV=2;>sp|Q6ZNB6-2|NFXL1_HUMAN Isoform 2 of NF-X1-type zinc finger protein NFXL1 OS=Homo sapiens GN=NFXL1	0.366399198333366	0.498056609547321	0.0488824857773359	0.0119304206901509	FALSE	FALSE	TRUE	TRUE	1	2	-0.954558706370214	Quantitated in Elutriation Dataset
2638	Q71RC2-5;Q71RC2-3;Q71RC2;Q71RC2-4;Q71RC2-6;Q71RC2-7;Q71RC2-2	LARP4	>sp|Q71RC2-5|LARP4_HUMAN Isoform 5 of La-related protein 4 OS=Homo sapiens GN=LARP4;>sp|Q71RC2-3|LARP4_HUMAN Isoform 3 of La-related protein 4 OS=Homo sapiens GN=LARP4;>sp|Q71RC2|LARP4_HUMAN La-related protein 4 OS=Homo sapiens GN=LARP4 PE=1 SV=3;>sp|Q71RC	0.00442549347994447	0.687081247433078	0.52908678674042	0.000628217613196358	FALSE	FALSE	FALSE	TRUE	2	3	0.832762423327893	Quantitated in Elutriation Dataset
2662	Q7L576;Q7L576-2;Q7L576-3	CYFIP1	>sp|Q7L576|CYFP1_HUMAN Cytoplasmic FMR1-interacting protein 1 OS=Homo sapiens GN=CYFIP1 PE=1 SV=1;>sp|Q7L576-2|CYFP1_HUMAN Isoform 2 of Cytoplasmic FMR1-interacting protein 1 OS=Homo sapiens GN=CYFIP1;>sp|Q7L576-3|CYFP1_HUMAN Isoform 3 of Cytoplasmic FMR1-	0.00416481626302168	0.261399881622717	0.00415572214898801	0.000192134828774155	FALSE	FALSE	TRUE	FALSE	3	1	-0.721275188059071	Quantitated in Elutriation Dataset
2667	Q7L5D6;Q7L5D6-2	GET4	>sp|Q7L5D6|GET4_HUMAN Golgi to ER traffic protein 4 homolog OS=Homo sapiens GN=GET4 PE=1 SV=1;>sp|Q7L5D6-2|GET4_HUMAN Isoform 2 of Golgi to ER traffic protein 4 homolog OS=Homo sapiens GN=GET4	0.012098311713803	0.291335869226378	NA	0.00406040438628958	TRUE	FALSE	FALSE	FALSE	4	1	0.798427276032358	Quantitated in Elutriation Dataset
2669	Q7L5N7;Q7L5N7-2	LPCAT2	>sp|Q7L5N7|PCAT2_HUMAN Lysophosphatidylcholine acyltransferase 2 OS=Homo sapiens GN=LPCAT2 PE=1 SV=1;>sp|Q7L5N7-2|PCAT2_HUMAN Isoform 2 of Lysophosphatidylcholine acyltransferase 2 OS=Homo sapiens GN=LPCAT2	0.0582754269058648	0.422998102874724	0.000898365012586515	0.00318932645430317	FALSE	FALSE	TRUE	FALSE	3	3	0.353420091101748	Quantitated in Elutriation Dataset
2698	Q7Z434;Q7Z434-4	MAVS	>sp|Q7Z434|MAVS_HUMAN Mitochondrial antiviral-signaling protein OS=Homo sapiens GN=MAVS PE=1 SV=2;>sp|Q7Z434-4|MAVS_HUMAN Isoform 4 of Mitochondrial antiviral-signaling protein OS=Homo sapiens GN=MAVS	0.0285289839120845	0.00859019309418496	NA	0.000465543621895726	FALSE	FALSE	FALSE	TRUE	1	2	-0.614161027301251	Quantitated in Elutriation Dataset
2709	Q7Z4W1	DCXR	>sp|Q7Z4W1|DCXR_HUMAN L-xylulose reductase OS=Homo sapiens GN=DCXR PE=1 SV=2	0.020188185922344	0.0052970620532782	0.0630151701001829	0.0053788504821063	FALSE	FALSE	FALSE	TRUE	3	3	-0.146636555039876	Quantitated in Elutriation Dataset
2718	Q7Z5R6	APBB1IP	>sp|Q7Z5R6|AB1IP_HUMAN Amyloid beta A4 precursor protein-binding family B member 1-interacting protein OS=Homo sapiens GN=APBB1IP PE=1 SV=1	0.00448316786284773	0.0706221276372003	0.265740719840922	0.0238377714231318	FALSE	FALSE	FALSE	TRUE	4	1	0.950286729475697	Quantitated in Elutriation Dataset
2729	Q7Z7A3	CTU1	>sp|Q7Z7A3|CTU1_HUMAN Cytoplasmic tRNA 2-thiolation protein 1 OS=Homo sapiens GN=CTU1 PE=1 SV=1	0.0325859278698469	0.457006316999925	0.3583524197895	0.0286206139988417	FALSE	FALSE	FALSE	TRUE	1	2	-0.947897107088718	Quantitated in Elutriation Dataset
2730	Q7Z7A4;Q7Z7A4-2;Q7Z7A4-4;Q7Z7A4-6;Q7Z7A4-7;Q7Z7A4-5	PXK	>sp|Q7Z7A4|PXK_HUMAN PX domain-containing protein kinase-like protein OS=Homo sapiens GN=PXK PE=1 SV=1;>sp|Q7Z7A4-2|PXK_HUMAN Isoform 2 of PX domain-containing protein kinase-like protein OS=Homo sapiens GN=PXK;>sp|Q7Z7A4-4|PXK_HUMAN Isoform 4 of PX domain	0.0945291416989132	0.0334939618807468	0.0185323232438055	0.00150585902456891	FALSE	FALSE	FALSE	TRUE	3	3	0.82432670082129	Quantitated in Elutriation Dataset
2739	Q86SX6	GLRX5	>sp|Q86SX6|GLRX5_HUMAN Glutaredoxin-related protein 5, mitochondrial OS=Homo sapiens GN=GLRX5 PE=1 SV=2	0.124494094723578	0.00682097398355643	0.127840824392936	0.00601506179880453	FALSE	FALSE	FALSE	TRUE	1	2	0.997602622854727	Quantitated in Elutriation Dataset
2740	Q86TB9-4;Q86TB9;Q86TB9-2	PATL1	>sp|Q86TB9-4|PATL1_HUMAN Isoform 4 of Protein PAT1 homolog 1 OS=Homo sapiens GN=PATL1;>sp|Q86TB9|PATL1_HUMAN Protein PAT1 homolog 1 OS=Homo sapiens GN=PATL1 PE=1 SV=2;>sp|Q86TB9-2|PATL1_HUMAN Isoform 2 of Protein PAT1 homolog 1 OS=Homo sapiens GN=PATL1	0.0194945336608323	0.951356910265376	0.119884812097732	0.0556692705436513	TRUE	FALSE	FALSE	FALSE	1	2	0.900537859359053	Quantitated in Elutriation Dataset
2753	Q86UE4	MTDH	>sp|Q86UE4|LYRIC_HUMAN Protein LYRIC OS=Homo sapiens GN=MTDH PE=1 SV=2	0.0805107193212819	0.900633417430388	0.0217846396698126	0.00769551545213009	FALSE	FALSE	TRUE	TRUE	1	2	0.903803777648026	Quantitated in Elutriation Dataset
2803	Q86Y56;Q86Y56-2	HEATR2	>sp|Q86Y56|HEAT2_HUMAN HEAT repeat-containing protein 2 OS=Homo sapiens GN=HEATR2 PE=1 SV=4;>sp|Q86Y56-2|HEAT2_HUMAN Isoform 2 of HEAT repeat-containing protein 2 OS=Homo sapiens GN=HEATR2	0.0137724850382332	0.530145319372909	0.000376595404768814	8.63222409221304e-05	FALSE	FALSE	TRUE	TRUE	3	3	0.929551257610727	Quantitated in Elutriation Dataset
2821	Q8IUF8;Q8IUF8-3	MINA;MI	>sp|Q8IUF8|MINA_HUMAN Bifunctional lysine-specific demethylase and histidyl-hydroxylase MINA OS=Homo sapiens GN=MINA PE=1 SV=1;>sp|Q8IUF8-3|MINA_HUMAN Isoform 3 of Bifunctional lysine-specific demethylase and histidyl-hydroxylase MINA OS=Homo sapiens GN=MI	0.0213425218157722	0.847636861971387	0.331027995279387	0.0107167798297046	TRUE	FALSE	FALSE	TRUE	1	2	0.825590522429682	Quantitated in Elutriation Dataset
2865	Q8IXT5	RBM12B	>sp|Q8IXT5|RB12B_HUMAN RNA-binding protein 12B OS=Homo sapiens GN=RBM12B PE=1 SV=2	0.0176847416667986	0.0519828183582659	0.00440521082850691	0.000548998723666647	FALSE	FALSE	FALSE	TRUE	3	1	-0.539680267108598	Quantitated in Elutriation Dataset
2868	Q8IY26	PPAPDC2	>sp|Q8IY26|PPAC2_HUMAN Presqualene diphosphate phosphatase OS=Homo sapiens GN=PPAPDC2 PE=1 SV=3	0.0442301674488809	0.0673468394116201	NA	0.00988413306275856	FALSE	FALSE	FALSE	TRUE	3	1	NA	Detected in Elutriation Dataset
2884	Q8IZ07	ANKRD13A	>sp|Q8IZ07|AN13A_HUMAN Ankyrin repeat domain-containing protein 13A OS=Homo sapiens GN=ANKRD13A PE=1 SV=3	0.0795831645523438	0.12211754364401	NA	0.0262607149940397	FALSE	FALSE	FALSE	TRUE	4	1	NA	Quantitated in Elutriation Dataset
2899	Q8N0Z8	PUSL1	>sp|Q8N0Z8|PUSL1_HUMAN tRNA pseudouridine synthase-like 1 OS=Homo sapiens GN=PUSL1 PE=1 SV=1	NA	NA	NA	0.00775263202419793	FALSE	FALSE	FALSE	TRUE	2	3	NA	Detected in Elutriation Dataset
2959	Q8N6R0-3;Q8N6R0;Q8N6R0-4;Q8N6R0-2;Q8N6R0-1	METTL13	>sp|Q8N6R0-3|MET13_HUMAN Isoform 3 of Methyltransferase-like protein 13 OS=Homo sapiens GN=METTL13;>sp|Q8N6R0|MET13_HUMAN Methyltransferase-like protein 13 OS=Homo sapiens GN=METTL13 PE=1 SV=1;>sp|Q8N6R0-4|MET13_HUMAN Isoform 2 of Methyltransferase-like pr	0.0262378289076479	0.18106300848903	0.00175683414239322	0.000330344145825326	FALSE	FALSE	TRUE	TRUE	3	3	0.734640692225592	Quantitated in Elutriation Dataset
2987	Q8NB37;Q8NB37-3;Q8NB37-2	PDDC1	>sp|Q8NB37|PDDC1_HUMAN Parkinson disease 7 domain-containing protein 1 OS=Homo sapiens GN=PDDC1 PE=1 SV=1;>sp|Q8NB37-3|PDDC1_HUMAN Isoform 3 of Parkinson disease 7 domain-containing protein 1 OS=Homo sapiens GN=PDDC1;>sp|Q8NB37-2|PDDC1_HUMAN Isoform 2 of P	0.00377367516519411	0.896308972050981	NA	0.00140070928322331	TRUE	FALSE	FALSE	TRUE	3	3	-0.999975720005115	Quantitated in Elutriation Dataset
3000	Q8NBQ5	HSD17B11	>sp|Q8NBQ5|DHB11_HUMAN Estradiol 17-beta-dehydrogenase 11 OS=Homo sapiens GN=HSD17B11 PE=1 SV=3	0.755574331753902	0.200473808606303	0.0963829524586316	0.0342380176589747	FALSE	FALSE	FALSE	TRUE	3	3	0.846406218056362	Quantitated in Elutriation Dataset
3007	Q8NC60	NOA1	>sp|Q8NC60|NOA1_HUMAN Nitric oxide-associated protein 1 OS=Homo sapiens GN=NOA1 PE=1 SV=2	0.65430170044227	0.644244708510136	0.0111464657013562	0.0259998586846552	FALSE	FALSE	TRUE	TRUE	2	3	-0.394821403426103	Quantitated in Elutriation Dataset
3010	Q8NCE2-3;Q8NCE2-2;Q8NCE2	MTMR14	>sp|Q8NCE2-3|MTMRE_HUMAN Isoform 3 of Myotubularin-related protein 14 OS=Homo sapiens GN=MTMR14;>sp|Q8NCE2-2|MTMRE_HUMAN Isoform 2 of Myotubularin-related protein 14 OS=Homo sapiens GN=MTMR14;>sp|Q8NCE2|MTMRE_HUMAN Myotubularin-related protein 14 OS=Homo s	NA	0.460858703318046	0.0332349203991214	0.0196784587456098	FALSE	FALSE	TRUE	TRUE	2	3	0.537877148096719	Quantitated in Elutriation Dataset
3019	Q8ND56-2;Q8ND56	LSM14A	>sp|Q8ND56-2|LS14A_HUMAN Isoform 2 of Protein LSM14 homolog A OS=Homo sapiens GN=LSM14A;>sp|Q8ND56|LS14A_HUMAN Protein LSM14 homolog A OS=Homo sapiens GN=LSM14A PE=1 SV=3	0.00165343170705044	0.79732106438239	0.0102207697473695	0.000107561551329721	TRUE	FALSE	FALSE	TRUE	1	2	0.163810197060887	Quantitated in Elutriation Dataset
3023	Q8NDF8;Q8NDF8-5;Q8NDF8-3;Q8NDF8-2	PAPD5	>sp|Q8NDF8|PAPD5_HUMAN PAP-associated domain-containing protein 5 OS=Homo sapiens GN=PAPD5 PE=1 SV=2;>sp|Q8NDF8-5|PAPD5_HUMAN Isoform 5 of PAP-associated domain-containing protein 5 OS=Homo sapiens GN=PAPD5;>sp|Q8NDF8-3|PAPD5_HUMAN Isoform 3 of PAP-associa	NA	0.0280995423617548	0.000567878151576417	8.22130678993314e-05	FALSE	FALSE	TRUE	TRUE	2	3	0.827110369177541	Quantitated in Elutriation Dataset
3025	Q8NDT2	RBM15B	>sp|Q8NDT2|RB15B_HUMAN Putative RNA-binding protein 15B OS=Homo sapiens GN=RBM15B PE=1 SV=3	NA	0.00279361431099206	NA	0.00279361431099206	FALSE	FALSE	FALSE	TRUE	1	2	NA	Quantitated in Elutriation Dataset
3031	Q8NEB9	PIK3C3	>sp|Q8NEB9|PK3C3_HUMAN Phosphatidylinositol 3-kinase catalytic subunit type 3 OS=Homo sapiens GN=PIK3C3 PE=1 SV=1	8.56971585819233e-05	0.41801163655595	0.00981295883216137	0.000729886822507945	FALSE	FALSE	TRUE	TRUE	3	3	0.928406258802977	Quantitated in Elutriation Dataset
3033	Q8NEJ9-2;Q8NEJ9	NGDN	>sp|Q8NEJ9-2|NGDN_HUMAN Isoform 2 of Neuroguidin OS=Homo sapiens GN=NGDN;>sp|Q8NEJ9|NGDN_HUMAN Neuroguidin OS=Homo sapiens GN=NGDN PE=1 SV=1	0.00169483499270042	0.24044395412832	0.033392366597694	0.00277884786021829	TRUE	FALSE	TRUE	TRUE	1	2	0.00111953786253877	Quantitated in Elutriation Dataset
3043	Q8NFF5-3;Q8NFF5-2;Q8NFF5;Q8NFF5-4	FLAD1	>sp|Q8NFF5-3|FAD1_HUMAN Isoform 3 of FAD synthase OS=Homo sapiens GN=FLAD1;>sp|Q8NFF5-2|FAD1_HUMAN Isoform 2 of FAD synthase OS=Homo sapiens GN=FLAD1;>sp|Q8NFF5|FAD1_HUMAN FAD synthase OS=Homo sapiens GN=FLAD1 PE=1 SV=1;>sp|Q8NFF5-4|FAD1_HUMAN Isoform 4 of	0.00121942862435884	0.167395107875915	0.0152985628913264	0.00147998956161319	TRUE	FALSE	TRUE	TRUE	3	3	0.998930503988067	Cell Cycle Regulated in Elutriation Dataset
3051	Q8NG31-2;Q8NG31;Q8NG31-4;Q8NG31-3	CASC5	>sp|Q8NG31-2|CASC5_HUMAN Isoform 2 of Protein CASC5 OS=Homo sapiens GN=CASC5;>sp|Q8NG31|CASC5_HUMAN Protein CASC5 OS=Homo sapiens GN=CASC5 PE=1 SV=3;>sp|Q8NG31-4|CASC5_HUMAN Isoform 4 of Protein CASC5 OS=Homo sapiens GN=CASC5;>sp|Q8NG31-3|CASC5_HUMAN Isofo	0.0108120541542793	0.00117317920491625	0.5015391163326	0.0035264900250036	FALSE	FALSE	FALSE	TRUE	1	2	0.529461462850759	Quantitated in Elutriation Dataset
3066	Q8TAD7	OCC1	>sp|Q8TAD7|OCC1_HUMAN Overexpressed in colon carcinoma 1 protein OS=Homo sapiens GN=OCC1 PE=1 SV=2	NA	0.00739013293644855	NA	0.00739013293644855	FALSE	FALSE	FALSE	TRUE	1	2	0.872789223332079	Quantitated in Elutriation Dataset
3082	Q8TBB5-3;Q8TBB5;Q8TBB5-2	KLHDC4	>sp|Q8TBB5-3|KLDC4_HUMAN Isoform 3 of Kelch domain-containing protein 4 OS=Homo sapiens GN=KLHDC4;>sp|Q8TBB5|KLDC4_HUMAN Kelch domain-containing protein 4 OS=Homo sapiens GN=KLHDC4 PE=1 SV=1;>sp|Q8TBB5-2|KLDC4_HUMAN Isoform 2 of Kelch domain-containing pro	NA	0.0253445045345698	NA	0.0253445045345698	FALSE	TRUE	FALSE	TRUE	2	3	-0.727745509426166	Quantitated in Elutriation Dataset
3087	Q8TC12;Q8TC12-2	RDH11	>sp|Q8TC12|RDH11_HUMAN Retinol dehydrogenase 11 OS=Homo sapiens GN=RDH11 PE=1 SV=2;>sp|Q8TC12-2|RDH11_HUMAN Isoform 2 of Retinol dehydrogenase 11 OS=Homo sapiens GN=RDH11	0.408225969040425	0.000328497698819322	0.100141779047427	0.00361053061305536	FALSE	FALSE	FALSE	TRUE	1	2	0.58851870285884	Quantitated in Elutriation Dataset
3100	Q8TD16;Q8TD16-2	BICD2	>sp|Q8TD16|BICD2_HUMAN Protein bicaudal D homolog 2 OS=Homo sapiens GN=BICD2 PE=1 SV=1;>sp|Q8TD16-2|BICD2_HUMAN Isoform 2 of Protein bicaudal D homolog 2 OS=Homo sapiens GN=BICD2	0.00578025177445114	0.325673083085128	0.00371653747646888	0.000539308166533458	TRUE	FALSE	TRUE	TRUE	2	3	-0.289703962236014	Quantitated in Elutriation Dataset
3108	Q8TDH9-2;Q8TDH9	BLOC1S5	>sp|Q8TDH9-2|BL1S5_HUMAN Isoform 2 of Biogenesis of lysosome-related organelles complex 1 subunit 5 OS=Homo sapiens GN=BLOC1S5;>sp|Q8TDH9|BL1S5_HUMAN Biogenesis of lysosome-related organelles complex 1 subunit 5 OS=Homo sapiens GN=BLOC1S5 PE=1 SV=1	0.0105256676981103	0.000210905524987964	0.0080410383380826	0.00386565970300526	TRUE	TRUE	TRUE	FALSE	3	3	-0.349121828801313	Quantitated in Elutriation Dataset
3141	Q8WUB8-3;Q8WUB8-2;Q8WUB8	PHF10	>sp|Q8WUB8-3|PHF10_HUMAN Isoform 3 of PHD finger protein 10 OS=Homo sapiens GN=PHF10;>sp|Q8WUB8-2|PHF10_HUMAN Isoform 2 of PHD finger protein 10 OS=Homo sapiens GN=PHF10;>sp|Q8WUB8|PHF10_HUMAN PHD finger protein 10 OS=Homo sapiens GN=PHF10 PE=1 SV=3	NA	0.503648351467703	0.00906038106328886	0.00198997118066673	FALSE	FALSE	TRUE	TRUE	2	3	0.363644171414136	Quantitated in Elutriation Dataset
3175	Q8WW33	GTSF1	>sp|Q8WW33|GTSF1_HUMAN Gametocyte-specific factor 1 OS=Homo sapiens GN=GTSF1 PE=1 SV=2	0.00745754004750737	0.650439794061845	0.0226229847478158	0.00159071742258999	TRUE	FALSE	FALSE	TRUE	1	2	0.841030373165234	Quantitated in Elutriation Dataset
3178	Q8WWK9-5;Q8WWK9	CKAP2	>sp|Q8WWK9-5|CKAP2_HUMAN Isoform 3 of Cytoskeleton-associated protein 2 OS=Homo sapiens GN=CKAP2;>sp|Q8WWK9|CKAP2_HUMAN Cytoskeleton-associated protein 2 OS=Homo sapiens GN=CKAP2 PE=1 SV=1	0.10000915145097	0.0133104349193951	0.000761674942152403	0.00156637058326958	FALSE	FALSE	TRUE	FALSE	1	2	0.852043174153355	Cell Cycle Regulated in Elutriation Dataset
3192	Q8WXI9	GATAD2B	>sp|Q8WXI9|P66B_HUMAN Transcriptional repressor p66-beta OS=Homo sapiens GN=GATAD2B PE=1 SV=1	0.00322372637896984	0.598594480863342	0.0608059915527112	0.0184060380072169	FALSE	FALSE	FALSE	TRUE	1	2	0.956929799254886	Quantitated in Elutriation Dataset
3236	Q92643	PIGK	>sp|Q92643|GPI8_HUMAN GPI-anchor transamidase OS=Homo sapiens GN=PIGK PE=1 SV=2	0.00465886440755176	0.488581875604378	0.736321974178513	0.0118352708156389	FALSE	FALSE	FALSE	TRUE	1	2	0.962531029133684	Quantitated in Elutriation Dataset
3268	Q92947;Q92947-2	GCDH	>sp|Q92947|GCDH_HUMAN Glutaryl-CoA dehydrogenase, mitochondrial OS=Homo sapiens GN=GCDH PE=1 SV=1;>sp|Q92947-2|GCDH_HUMAN Isoform Short of Glutaryl-CoA dehydrogenase, mitochondrial OS=Homo sapiens GN=GCDH	0.00348059563995798	0.197427955643976	0.317682500418941	0.0488672545500803	TRUE	FALSE	FALSE	TRUE	4	1	-0.209146773860935	Quantitated in Elutriation Dataset
3293	Q969U7	PSMG2	>sp|Q969U7|PSMG2_HUMAN Proteasome assembly chaperone 2 OS=Homo sapiens GN=PSMG2 PE=1 SV=1	0.0126902819355287	0.000266279361746927	NA	0.000967158440495379	FALSE	TRUE	FALSE	FALSE	3	1	-0.609795683351547	Quantitated in Elutriation Dataset
3296	Q969X0	RILPL2	>sp|Q969X0|RIPL2_HUMAN RILP-like protein 2 OS=Homo sapiens GN=RILPL2 PE=1 SV=1	0.00521109651458117	0.0460048118755994	NA	0.0034019083548934	FALSE	FALSE	FALSE	TRUE	4	1	0.979214485405263	Quantitated in Elutriation Dataset
3306	Q96AB3;Q96AB3-2;Q96AB3-3	ISOC2	>sp|Q96AB3|ISOC2_HUMAN Isochorismatase domain-containing protein 2, mitochondrial OS=Homo sapiens GN=ISOC2 PE=1 SV=1;>sp|Q96AB3-2|ISOC2_HUMAN Isoform 2 of Isochorismatase domain-containing protein 2, mitochondrial OS=Homo sapiens GN=ISOC2;>sp|Q96AB3-3|ISOC	0.197921264584608	0.0260518838024706	0.00539899064469546	0.00301263128289706	FALSE	FALSE	TRUE	TRUE	3	3	-0.17825668831836	Cell Cycle Regulated in Elutriation Dataset
3347	Q96CN9	GCC1	>sp|Q96CN9|GCC1_HUMAN GRIP and coiled-coil domain-containing protein 1 OS=Homo sapiens GN=GCC1 PE=1 SV=1	0.0538076964772503	0.881604376867391	0.0179479504932825	0.0150296092612383	FALSE	FALSE	TRUE	TRUE	1	2	0.40665664908522	Quantitated in Elutriation Dataset
3350	Q96CS3	FAF2	>sp|Q96CS3|FAF2_HUMAN FAS-associated factor 2 OS=Homo sapiens GN=FAF2 PE=1 SV=2	0.00264576998739922	0.0497852613583433	0.00341143467642387	0.000208932860490703	FALSE	FALSE	TRUE	FALSE	3	1	-0.777804444157653	Quantitated in Elutriation Dataset
3352	Q96CU9-3;Q96CU9;Q96CU9-2	FOXRED1	>sp|Q96CU9-3|FXRD1_HUMAN Isoform 3 of FAD-dependent oxidoreductase domain-containing protein 1 OS=Homo sapiens GN=FOXRED1;>sp|Q96CU9|FXRD1_HUMAN FAD-dependent oxidoreductase domain-containing protein 1 OS=Homo sapiens GN=FOXRED1 PE=1 SV=2;>sp|Q96CU9-2|FXRD	NA	NA	0.00290844880366124	0.00290844880366124	FALSE	FALSE	TRUE	FALSE	3	1	NA	Quantitated in Elutriation Dataset
3354	Q96CW1-2;Q96CW1	AP2M1	>sp|Q96CW1-2|AP2M1_HUMAN Isoform 2 of AP-2 complex subunit mu OS=Homo sapiens GN=AP2M1;>sp|Q96CW1|AP2M1_HUMAN AP-2 complex subunit mu OS=Homo sapiens GN=AP2M1 PE=1 SV=2	0.132207124573379	0.0351372902864381	3.63090189839465e-05	3.0017839683465e-05	FALSE	FALSE	TRUE	TRUE	1	2	-0.845507416197664	Quantitated in Elutriation Dataset
3356	Q96CX6	LRRC58	>sp|Q96CX6|LRC58_HUMAN Leucine-rich repeat-containing protein 58 OS=Homo sapiens GN=LRRC58 PE=1 SV=2	0.000243152433540657	0.0467110258020896	0.572469166896223	0.000630189895298192	FALSE	FALSE	FALSE	TRUE	4	1	0.86904225531905	Quantitated in Elutriation Dataset
3369	Q96DZ1-3;Q96DZ1;Q96DZ1-2	ERLEC1	>sp|Q96DZ1-3|ERLEC_HUMAN Isoform 3 of Endoplasmic reticulum lectin 1 OS=Homo sapiens GN=ERLEC1;>sp|Q96DZ1|ERLEC_HUMAN Endoplasmic reticulum lectin 1 OS=Homo sapiens GN=ERLEC1 PE=1 SV=1;>sp|Q96DZ1-2|ERLEC_HUMAN Isoform 2 of Endoplasmic reticulum lectin 1 OS	0.00566820088714144	0.606204484932844	0.0483495125599993	0.0129097803984514	TRUE	FALSE	TRUE	TRUE	3	3	0.87551443638485	Quantitated in Elutriation Dataset
3380	Q96EK9	KTI12	>sp|Q96EK9|KTI12_HUMAN Protein KTI12 homolog OS=Homo sapiens GN=KTI12 PE=1 SV=1	0.0109595262806678	NA	0.011838819751551	0.00958851295889443	FALSE	FALSE	TRUE	TRUE	3	1	-0.0355058175199623	Quantitated in Elutriation Dataset
3413	Q96GD4;Q96GD4-4;Q96GD4-2	AURKB	>sp|Q96GD4|AURKB_HUMAN Aurora kinase B OS=Homo sapiens GN=AURKB PE=1 SV=3;>sp|Q96GD4-4|AURKB_HUMAN Isoform 4 of Aurora kinase B OS=Homo sapiens GN=AURKB;>sp|Q96GD4-2|AURKB_HUMAN Isoform 2 of Aurora kinase B OS=Homo sapiens GN=AURKB	0.00639301103201197	0.00609633277892259	0.0013913268996098	8.49091923291369e-06	FALSE	FALSE	FALSE	TRUE	1	2	0.934167211039974	Cell Cycle Regulated in Elutriation Dataset
3416	Q96GK7;Q6P2I3	FAHD2A;FAHD2B	>sp|Q96GK7|FAH2A_HUMAN Fumarylacetoacetate hydrolase domain-containing protein 2A OS=Homo sapiens GN=FAHD2A PE=1 SV=1;>sp|Q6P2I3|FAH2B_HUMAN Fumarylacetoacetate hydrolase domain-containing protein 2B OS=Homo sapiens GN=FAHD2B PE=2 SV=1	0.000127803319692123	0.0915434916829714	0.000970595448430308	6.37949039500742e-06	TRUE	FALSE	TRUE	TRUE	3	1	0.953955760997386	Quantitated in Elutriation Dataset
3428	Q96HA1;Q96HA1-2;Q96HA1-3	POM121	>sp|Q96HA1|P121A_HUMAN Nuclear envelope pore membrane protein POM 121 OS=Homo sapiens GN=POM121 PE=1 SV=2;>sp|Q96HA1-2|P121A_HUMAN Isoform 2 of Nuclear envelope pore membrane protein POM 121 OS=Homo sapiens GN=POM121;>sp|Q96HA1-3|P121A_HUMAN Isoform 3 of N	0.0234300100843001	0.685851947151841	NA	0.0146177279317878	FALSE	FALSE	FALSE	TRUE	1	2	-0.859240433237016	Quantitated in Elutriation Dataset
3429	Q96HC4-4;Q96HC4;Q96HC4-3;Q96HC4-2	PDLIM5	>sp|Q96HC4-4|PDLI5_HUMAN Isoform 4 of PDZ and LIM domain protein 5 OS=Homo sapiens GN=PDLIM5;>sp|Q96HC4|PDLI5_HUMAN PDZ and LIM domain protein 5 OS=Homo sapiens GN=PDLIM5 PE=1 SV=5;>sp|Q96HC4-3|PDLI5_HUMAN Isoform 3 of PDZ and LIM domain protein 5 OS=Homo	NA	0.0427194892748698	NA	0.0427194892748698	FALSE	FALSE	FALSE	TRUE	1	2	NA	Quantitated in Elutriation Dataset
3432	Q96HJ9-2;Q9Y383-3;Q9Y383-2	C7orf55;LUC7L2	>sp|Q96HJ9-2|CG055_HUMAN Isoform 2 of UPF0562 protein C7orf55 OS=Homo sapiens GN=C7orf55;>sp|Q9Y383-3|LC7L2_HUMAN Isoform 3 of Putative RNA-binding protein Luc7-like 2 OS=Homo sapiens GN=LUC7L2;>sp|Q9Y383-2|LC7L2_HUMAN Isoform 2 of Putative RNA-binding pro	0.00325875246858962	0.905614643568629	0.0184495722663647	0.000943197008007174	TRUE	FALSE	FALSE	TRUE	1	2	0.815348572067144	Quantitated in Elutriation Dataset
3438	Q96HW7;Q96HW7-2	INTS4	>sp|Q96HW7|INT4_HUMAN Integrator complex subunit 4 OS=Homo sapiens GN=INTS4 PE=1 SV=2;>sp|Q96HW7-2|INT4_HUMAN Isoform 2 of Integrator complex subunit 4 OS=Homo sapiens GN=INTS4	0.008491022854579	0.439228421078617	0.0179299443841349	0.00316597705562934	FALSE	FALSE	FALSE	TRUE	1	2	-0.435293471777855	Quantitated in Elutriation Dataset
3446	Q96IR7	HPDL	>sp|Q96IR7|HPDL_HUMAN 4-hydroxyphenylpyruvate dioxygenase-like protein OS=Homo sapiens GN=HPDL PE=1 SV=1	0.00101303863755449	0.365926660619214	0.298636698547182	0.00261765353159284	TRUE	FALSE	FALSE	TRUE	2	3	0.415635679014942	Quantitated in Elutriation Dataset
3452	Q96JB5;Q96JB5-2	CDK5RAP3	>sp|Q96JB5|CK5P3_HUMAN CDK5 regulatory subunit-associated protein 3 OS=Homo sapiens GN=CDK5RAP3 PE=1 SV=2;>sp|Q96JB5-2|CK5P3_HUMAN Isoform 2 of CDK5 regulatory subunit-associated protein 3 OS=Homo sapiens GN=CDK5RAP3	0.0484662846517845	0.901149454780009	0.0278817465720422	0.00730463404950053	FALSE	FALSE	TRUE	TRUE	3	3	-0.853434485349998	Quantitated in Elutriation Dataset
3460	Q96K17;Q96K17-2	BTF3L4	>sp|Q96K17|BT3L4_HUMAN Transcription factor BTF3 homolog 4 OS=Homo sapiens GN=BTF3L4 PE=1 SV=1;>sp|Q96K17-2|BT3L4_HUMAN Isoform 2 of Transcription factor BTF3 homolog 4 OS=Homo sapiens GN=BTF3L4	0.00105324891771629	0.111943814976422	NA	0.000142744265803617	TRUE	FALSE	FALSE	TRUE	1	2	0.154550546436002	Quantitated in Elutriation Dataset
3466	Q96KQ7-2;Q96KQ7	EHMT2	>sp|Q96KQ7-2|EHMT2_HUMAN Isoform 2 of Histone-lysine N-methyltransferase EHMT2 OS=Homo sapiens GN=EHMT2;>sp|Q96KQ7|EHMT2_HUMAN Histone-lysine N-methyltransferase EHMT2 OS=Homo sapiens GN=EHMT2 PE=1 SV=3	0.686119770401936	0.536759470606739	0.0495917981809714	0.0164272577378707	FALSE	FALSE	TRUE	TRUE	2	3	-0.75088989306195	Quantitated in Elutriation Dataset
3496	Q96P48-3;Q96P48;Q96P48-7;Q96P48-2;Q96P48-4;Q96P48-1;Q96P48-5	ARAP1;A	>sp|Q96P48-3|ARAP1_HUMAN Isoform 3 of Arf-GAP with Rho-GAP domain, ANK repeat and PH domain-containing protein 1 OS=Homo sapiens GN=ARAP1;>sp|Q96P48|ARAP1_HUMAN Arf-GAP with Rho-GAP domain, ANK repeat and PH domain-containing protein 1 OS=Homo sapiens GN=A	0.0176451479122946	0.458563149799942	0.0678071762186244	0.020782672857743	FALSE	FALSE	FALSE	TRUE	3	3	0.926739354998192	Quantitated in Elutriation Dataset
3503	Q96PU8-9;Q96PU8-8;Q96PU8-6;Q96PU8;Q96PU8-5;Q96PU8-3	QKI	>sp|Q96PU8-9|QKI_HUMAN Isoform 6 of Protein quaking OS=Homo sapiens GN=QKI;>sp|Q96PU8-8|QKI_HUMAN Isoform 5 of Protein quaking OS=Homo sapiens GN=QKI;>sp|Q96PU8-6|QKI_HUMAN Isoform 4 of Protein quaking OS=Homo sapiens GN=QKI;>sp|Q96PU8|QKI_HUMAN Protein qu	0.00325784948588934	0.0925008393743434	0.32902176339672	0.0440200684822609	TRUE	FALSE	FALSE	FALSE	2	3	0.32887064735308	Quantitated in Elutriation Dataset
3510	Q96Q89-3;Q96Q89;Q96Q89-4;Q96Q89-2	KIF20B	>sp|Q96Q89-3|KI20B_HUMAN Isoform 3 of Kinesin-like protein KIF20B OS=Homo sapiens GN=KIF20B;>sp|Q96Q89|KI20B_HUMAN Kinesin-like protein KIF20B OS=Homo sapiens GN=KIF20B PE=1 SV=3;>sp|Q96Q89-4|KI20B_HUMAN Isoform 4 of Kinesin-like protein KIF20B OS=Homo sap	0.00369851510403907	0.374359044430984	NA	0.00209464796376272	TRUE	FALSE	FALSE	TRUE	1	2	0.759606582041668	Quantitated in Elutriation Dataset
3511	Q96QC0	PPP1R10	>sp|Q96QC0|PP1RA_HUMAN Serine/threonine-protein phosphatase 1 regulatory subunit 10 OS=Homo sapiens GN=PPP1R10 PE=1 SV=1	0.0967525406449346	0.594575737498049	NA	0.0476795972125295	FALSE	FALSE	FALSE	TRUE	1	2	-0.223179347704106	Quantitated in Elutriation Dataset
3514	Q96QH2;Q96QH2-2	PRAM1	>sp|Q96QH2|PRAM_HUMAN PML-RARA-regulated adapter molecule 1 OS=Homo sapiens GN=PRAM1 PE=1 SV=2;>sp|Q96QH2-2|PRAM_HUMAN Isoform 2 of PML-RARA-regulated adapter molecule 1 OS=Homo sapiens GN=PRAM1	0.0272587700661082	0.540798723010434	NA	0.00752092734281503	TRUE	FALSE	FALSE	TRUE	1	2	-0.0406189134340968	Quantitated in Elutriation Dataset
3515	Q96QR8	PURB	>sp|Q96QR8|PURB_HUMAN Transcriptional activator protein Pur-beta OS=Homo sapiens GN=PURB PE=1 SV=3	0.147285599540163	0.630690890359656	0.0532995525606068	0.0193073708619707	FALSE	FALSE	FALSE	TRUE	2	3	-0.757608698571373	Quantitated in Elutriation Dataset
3541	Q96SB3	PPP1R9B	>sp|Q96SB3|NEB2_HUMAN Neurabin-2 OS=Homo sapiens GN=PPP1R9B PE=1 SV=2	0.0437363191205389	0.156442477324414	NA	0.0268680533420538	FALSE	FALSE	FALSE	TRUE	1	2	-0.931969882125248	Quantitated in Elutriation Dataset
3564	Q99496	RNF2	>sp|Q99496|RING2_HUMAN E3 ubiquitin-protein ligase RING2 OS=Homo sapiens GN=RNF2 PE=1 SV=1	0.0233253286679088	0.949604674409862	0.0210864038829458	0.0194848782550269	FALSE	FALSE	FALSE	TRUE	1	2	0.00437407463306242	Quantitated in Elutriation Dataset
3567	Q99519	NEU1	>sp|Q99519|NEUR1_HUMAN Sialidase-1 OS=Homo sapiens GN=NEU1 PE=1 SV=1	0.045699184257388	0.803477653484993	NA	0.0273027322849328	TRUE	FALSE	FALSE	TRUE	1	2	-0.00906933914383278	Quantitated in Elutriation Dataset
3571	Q99549;Q99549-2	MPHOSPH8	>sp|Q99549|MPP8_HUMAN M-phase phosphoprotein 8 OS=Homo sapiens GN=MPHOSPH8 PE=1 SV=2;>sp|Q99549-2|MPP8_HUMAN Isoform 2 of M-phase phosphoprotein 8 OS=Homo sapiens GN=MPHOSPH8	0.0259775671766324	0.520498995459925	NA	0.0166845688921781	FALSE	FALSE	FALSE	TRUE	4	1	NA	Quantitated in Elutriation Dataset
3580	Q99618	CDCA3	>sp|Q99618|CDCA3_HUMAN Cell division cycle-associated protein 3 OS=Homo sapiens GN=CDCA3 PE=1 SV=1	NA	0.220806681942955	0.000174515205599046	3.56150481247598e-05	FALSE	FALSE	TRUE	TRUE	2	3	0.999747911825719	Cell Cycle Regulated in Elutriation Dataset
3581	Q99622	C12orf57	>sp|Q99622|C10_HUMAN Protein C10 OS=Homo sapiens GN=C12orf57 PE=1 SV=1	0.0083293698804358	0.884287104355455	NA	0.00213675674714964	FALSE	FALSE	FALSE	TRUE	3	1	-0.977872884026436	Quantitated in Elutriation Dataset
3592	Q99684	GFI1	>sp|Q99684|GFI1_HUMAN Zinc finger protein Gfi-1 OS=Homo sapiens GN=GFI1 PE=1 SV=2	0.00642574109465944	0.649113936259397	NA	0.00116416547832794	TRUE	FALSE	FALSE	TRUE	1	2	NA	Quantitated in Elutriation Dataset
3594	Q99700-2;Q99700-4;Q99700	ATXN2	>sp|Q99700-2|ATX2_HUMAN Isoform 2 of Ataxin-2 OS=Homo sapiens GN=ATXN2;>sp|Q99700-4|ATX2_HUMAN Isoform 4 of Ataxin-2 OS=Homo sapiens GN=ATXN2;>sp|Q99700|ATX2_HUMAN Ataxin-2 OS=Homo sapiens GN=ATXN2 PE=1 SV=2	0.0479453533646943	0.668432649603805	0.0392661744093517	0.0280684121503493	TRUE	FALSE	TRUE	TRUE	1	2	0.989327418972613	Quantitated in Elutriation Dataset
3604	Q99798	ACO2	>sp|Q99798|ACON_HUMAN Aconitate hydratase, mitochondrial OS=Homo sapiens GN=ACO2 PE=1 SV=2	0.000968469901545262	0.0122491290811817	0.139365672379255	2.02363229076948e-05	TRUE	FALSE	FALSE	TRUE	2	3	-0.541058395070631	Quantitated in Elutriation Dataset
3608	Q99856	ARID3A	>sp|Q99856|ARI3A_HUMAN AT-rich interactive domain-containing protein 3A OS=Homo sapiens GN=ARID3A PE=1 SV=2	0.00519680385903338	0.108033544640809	NA	0.0013434474971775	TRUE	FALSE	FALSE	FALSE	4	1	0.0133779907990434	Quantitated in Elutriation Dataset
3618	Q9BPX5	ARPC5L	>sp|Q9BPX5|ARP5L_HUMAN Actin-related protein 2/3 complex subunit 5-like protein OS=Homo sapiens GN=ARPC5L PE=1 SV=1	0.00655041491004677	0.82223713416947	0.00576612858339458	0.000359375829856309	TRUE	FALSE	TRUE	TRUE	1	2	0.204492839422178	Quantitated in Elutriation Dataset
3624	Q9BQ61	C19orf43	>sp|Q9BQ61|CS043_HUMAN Uncharacterized protein C19orf43 OS=Homo sapiens GN=C19orf43 PE=1 SV=1	NA	0.578215677338489	0.0115166606775956	0.0041968650398687	FALSE	FALSE	TRUE	TRUE	2	3	0.731175961077311	Quantitated in Elutriation Dataset
3657	Q9BRT6	LLPH	>sp|Q9BRT6|LLPH_HUMAN Protein LLP homolog OS=Homo sapiens GN=LLPH PE=2 SV=1	0.00138337620847646	0.0879976195448722	NA	0.000115233548624297	TRUE	FALSE	FALSE	TRUE	1	2	NA	Quantitated in Elutriation Dataset
3675	Q9BT23	LIMD2	>sp|Q9BT23|LIMD2_HUMAN LIM domain-containing protein 2 OS=Homo sapiens GN=LIMD2 PE=1 SV=1	0.00314439991608346	0.0341351170685632	NA	0.000139674467379178	TRUE	FALSE	FALSE	TRUE	1	2	0.889162547631559	Quantitated in Elutriation Dataset
3682	Q9BTD8-4;Q9BTD8-2;Q9BTD8-3;Q9BTD8	RBM42;RBM4	>sp|Q9BTD8-4|RBM42_HUMAN Isoform 4 of RNA-binding protein 42 OS=Homo sapiens GN=RBM42;>sp|Q9BTD8-2|RBM42_HUMAN Isoform 2 of RNA-binding protein 42 OS=Homo sapiens GN=RBM42;>sp|Q9BTD8-3|RBM42_HUMAN Isoform 3 of RNA-binding protein 42 OS=Homo sapiens GN=RBM4	0.00639696812255022	0.271939882550098	NA	0.00277633881657683	TRUE	FALSE	FALSE	FALSE	2	3	0.731243480940068	Quantitated in Elutriation Dataset
3715	Q9BUV8-4;Q9BUV8-3;Q9BUV8-2;Q9BUV8;Q9BUV8-5	C20orf24	>sp|Q9BUV8-4|CT024_HUMAN Isoform 4 of Uncharacterized protein C20orf24 OS=Homo sapiens GN=C20orf24;>sp|Q9BUV8-3|CT024_HUMAN Isoform 3 of Uncharacterized protein C20orf24 OS=Homo sapiens GN=C20orf24;>sp|Q9BUV8-2|CT024_HUMAN Isoform 2 of Uncharacterized prot	0.69652020859089	0.00770497237019291	NA	0.00466589613592797	FALSE	FALSE	FALSE	TRUE	1	2	-0.853396142048846	Quantitated in Elutriation Dataset
3718	Q9BV57;Q9BV57-2	ADI1	>sp|Q9BV57|MTND_HUMAN 1,2-dihydroxy-3-keto-5-methylthiopentene dioxygenase OS=Homo sapiens GN=ADI1 PE=1 SV=1;>sp|Q9BV57-2|MTND_HUMAN Isoform 2 of 1,2-dihydroxy-3-keto-5-methylthiopentene dioxygenase OS=Homo sapiens GN=ADI1	NA	0.263333069658751	0.00354093468110527	0.00288721727878903	FALSE	FALSE	TRUE	TRUE	2	3	-0.526236789237114	Quantitated in Elutriation Dataset
3735	Q9BW19	KIFC1	>sp|Q9BW19|KIFC1_HUMAN Kinesin-like protein KIFC1 OS=Homo sapiens GN=KIFC1 PE=1 SV=2	0.0476000476799496	0.00298440459013994	0.00327224785906795	8.04569478585373e-05	FALSE	FALSE	FALSE	TRUE	1	2	0.967866953151261	Cell Cycle Regulated in Elutriation Dataset
3752	Q9BX40;Q9BX40-2	LSM14B	>sp|Q9BX40|LS14B_HUMAN Protein LSM14 homolog B OS=Homo sapiens GN=LSM14B PE=1 SV=1;>sp|Q9BX40-2|LS14B_HUMAN Isoform 2 of Protein LSM14 homolog B OS=Homo sapiens GN=LSM14B	0.0683697736445775	0.0824384215385747	NA	0.00735088313352313	FALSE	FALSE	FALSE	TRUE	1	2	-0.277258895953133	Quantitated in Elutriation Dataset
3760	Q9BXS6-3;Q9BXS6-5;Q9BXS6-2;Q9BXS6;Q9BXS6-4;Q9BXS6-6;Q9BXS6-7	NUSAP1	>sp|Q9BXS6-3|NUSAP_HUMAN Isoform 3 of Nucleolar and spindle-associated protein 1 OS=Homo sapiens GN=NUSAP1;>sp|Q9BXS6-5|NUSAP_HUMAN Isoform 5 of Nucleolar and spindle-associated protein 1 OS=Homo sapiens GN=NUSAP1;>sp|Q9BXS6-2|NUSAP_HUMAN Isoform 2 of Nucl	0.0379174639262578	0.172093098325511	0.231251952748034	0.210756877980793	TRUE	FALSE	FALSE	FALSE	2	3	0.998667018403332	Cell Cycle Regulated in Elutriation Dataset
3802	Q9GZP4;Q9GZP4-2	PITHD1	>sp|Q9GZP4|PITH1_HUMAN PITH domain-containing protein 1 OS=Homo sapiens GN=PITHD1 PE=1 SV=1;>sp|Q9GZP4-2|PITH1_HUMAN Isoform 2 of PITH domain-containing protein 1 OS=Homo sapiens GN=PITHD1	0.065838526693465	0.493723693576362	0.189050834602825	0.0301775105934573	FALSE	FALSE	FALSE	TRUE	1	2	-0.913842068757588	Quantitated in Elutriation Dataset
3805	Q9GZR2	REXO4	>sp|Q9GZR2|REXO4_HUMAN RNA exonuclease 4 OS=Homo sapiens GN=REXO4 PE=1 SV=2	0.00168408009471223	0.258871652778347	0.00073508696168239	1.25095907297356e-05	TRUE	FALSE	TRUE	TRUE	1	2	0.604811439252707	Quantitated in Elutriation Dataset
3831	Q9H0E9-2;Q9H0E9-4;Q9H0E9	BRD8	>sp|Q9H0E9-2|BRD8_HUMAN Isoform 2 of Bromodomain-containing protein 8 OS=Homo sapiens GN=BRD8;>sp|Q9H0E9-4|BRD8_HUMAN Isoform 4 of Bromodomain-containing protein 8 OS=Homo sapiens GN=BRD8;>sp|Q9H0E9|BRD8_HUMAN Bromodomain-containing protein 8 OS=Homo sapie	0.520684046661515	0.134884771400661	0.00408251925082118	0.00266250111189289	FALSE	FALSE	TRUE	TRUE	2	3	0.982094821219348	Quantitated in Elutriation Dataset
3834	Q9H0H5	RACGAP1	>sp|Q9H0H5|RGAP1_HUMAN Rac GTPase-activating protein 1 OS=Homo sapiens GN=RACGAP1 PE=1 SV=1	0.0514863636373881	0.598247266924895	0.00692248586250745	0.000162070415086556	FALSE	FALSE	TRUE	TRUE	2	3	0.978525929677924	Cell Cycle Regulated in Elutriation Dataset
3840	Q9H0P0-3;Q9H0P0-2;Q9H0P0-1;Q9H0P0	NT5C3A	>sp|Q9H0P0-3|5NT3A_HUMAN Isoform 4 of Cytosolic 5-nucleotidase 3A OS=Homo sapiens GN=NT5C3A;>sp|Q9H0P0-2|5NT3A_HUMAN Isoform 3 of Cytosolic 5-nucleotidase 3A OS=Homo sapiens GN=NT5C3A;>sp|Q9H0P0-1|5NT3A_HUMAN Isoform 1 of Cytosolic 5-nucleotidase 3A OS=	0.374480943513801	0.753435216835251	0.0228738694977616	0.00321418212409834	FALSE	FALSE	FALSE	TRUE	2	3	-0.803577034399867	Quantitated in Elutriation Dataset
3859	Q9H1K1;Q9H1K1-2	ISCU	>sp|Q9H1K1|ISCU_HUMAN Iron-sulfur cluster assembly enzyme ISCU, mitochondrial OS=Homo sapiens GN=ISCU PE=1 SV=2;>sp|Q9H1K1-2|ISCU_HUMAN Isoform 2 of Iron-sulfur cluster assembly enzyme ISCU, mitochondrial OS=Homo sapiens GN=ISCU	0.000635385989098594	0.304397546979024	0.00105565828908191	2.07259447794621e-06	TRUE	FALSE	TRUE	TRUE	1	2	0.904704378862941	Quantitated in Elutriation Dataset
3861	Q9H1Y0;Q9H1Y0-2	ATG5	>sp|Q9H1Y0|ATG5_HUMAN Autophagy protein 5 OS=Homo sapiens GN=ATG5 PE=1 SV=2;>sp|Q9H1Y0-2|ATG5_HUMAN Isoform Short of Autophagy protein 5 OS=Homo sapiens GN=ATG5	0.0628026600672435	0.463340759035646	0.00413877203408968	0.00279374533766414	FALSE	FALSE	TRUE	FALSE	3	1	-0.271615871742417	Quantitated in Elutriation Dataset
3876	Q9H2U1-2;Q9H2U1;Q9H2U1-3	DHX36	>sp|Q9H2U1-2|DHX36_HUMAN Isoform 2 of Probable ATP-dependent RNA helicase DHX36 OS=Homo sapiens GN=DHX36;>sp|Q9H2U1|DHX36_HUMAN Probable ATP-dependent RNA helicase DHX36 OS=Homo sapiens GN=DHX36 PE=1 SV=2;>sp|Q9H2U1-3|DHX36_HUMAN Isoform 3 of Probable ATP-	0.00644200533246335	0.503030905384194	0.19190720955476	0.0011501149400496	TRUE	FALSE	FALSE	TRUE	1	2	-0.331523314082033	Quantitated in Elutriation Dataset
3891	Q9H3R5	CENPH	>sp|Q9H3R5|CENPH_HUMAN Centromere protein H OS=Homo sapiens GN=CENPH PE=1 SV=1	0.0380750845400577	0.649806803112967	NA	0.0254038576885632	TRUE	FALSE	FALSE	TRUE	1	2	-0.355276250750263	Quantitated in Elutriation Dataset
3906	Q9H4D5	NXF3	>sp|Q9H4D5|NXF3_HUMAN Nuclear RNA export factor 3 OS=Homo sapiens GN=NXF3 PE=1 SV=1	NA	NA	NA	0.00533567580463477	FALSE	FALSE	FALSE	TRUE	2	3	0.996043174450461	Quantitated in Elutriation Dataset
3913	Q9H4W6-2;Q9H4W6;Q9HAK2;Q9UH73	EBF3;EBF2	>sp|Q9H4W6-2|COE3_HUMAN Isoform Short of Transcription factor COE3 OS=Homo sapiens GN=EBF3;>sp|Q9H4W6|COE3_HUMAN Transcription factor COE3 OS=Homo sapiens GN=EBF3 PE=1 SV=2;>sp|Q9HAK2|COE2_HUMAN Transcription factor COE2 OS=Homo sapiens GN=EBF2 PE=1 SV=4;>	0.000677090817366861	0.777111564447734	0.000424508341640155	6.35893769744086e-05	FALSE	FALSE	TRUE	FALSE	1	2	-0.964532160064057	Quantitated in Elutriation Dataset
3920	Q9H5X1;Q9H5X1-2	FAM96A	>sp|Q9H5X1|FA96A_HUMAN MIP18 family protein FAM96A OS=Homo sapiens GN=FAM96A PE=1 SV=1;>sp|Q9H5X1-2|FA96A_HUMAN Isoform 2 of MIP18 family protein FAM96A OS=Homo sapiens GN=FAM96A	0.0187638727957451	0.474624553621739	0.00889181072301513	0.00114490429690757	TRUE	FALSE	TRUE	TRUE	3	3	-0.247556198639634	Quantitated in Elutriation Dataset
3933	Q9H6W3;Q9H6W3-2	NO66;NO	>sp|Q9H6W3|NO66_HUMAN Bifunctional lysine-specific demethylase and histidyl-hydroxylase NO66 OS=Homo sapiens GN=NO66 PE=1 SV=2;>sp|Q9H6W3-2|NO66_HUMAN Isoform 2 of Bifunctional lysine-specific demethylase and histidyl-hydroxylase NO66 OS=Homo sapiens GN=NO	0.0192533720345214	0.878322867791174	0.852721296131596	0.076475877447062	TRUE	FALSE	FALSE	FALSE	1	2	-0.668378904961234	Quantitated in Elutriation Dataset
3945	Q9H7Z6;Q9H7Z6-2	KAT8	>sp|Q9H7Z6|KAT8_HUMAN Histone acetyltransferase KAT8 OS=Homo sapiens GN=KAT8 PE=1 SV=2;>sp|Q9H7Z6-2|KAT8_HUMAN Isoform 2 of Histone acetyltransferase KAT8 OS=Homo sapiens GN=KAT8	0.00572159351334866	0.611711707694199	0.00454454550016676	0.000216520669095789	TRUE	FALSE	TRUE	TRUE	1	2	0.432785746232688	Quantitated in Elutriation Dataset
3946	Q9H7Z7	PTGES2	>sp|Q9H7Z7|PGES2_HUMAN Prostaglandin E synthase 2 OS=Homo sapiens GN=PTGES2 PE=1 SV=1	0.0810902727392222	0.109733783912102	0.00697619375253437	0.00037117284417075	FALSE	FALSE	TRUE	TRUE	2	3	0.999734845049619	Quantitated in Elutriation Dataset
3966	Q9H974-2;Q9H974-3;Q9H974;Q9H974-4	QTRTD1	>sp|Q9H974-2|QTRD1_HUMAN Isoform 2 of Queuine tRNA-ribosyltransferase subunit QTRTD1 OS=Homo sapiens GN=QTRTD1;>sp|Q9H974-3|QTRD1_HUMAN Isoform 3 of Queuine tRNA-ribosyltransferase subunit QTRTD1 OS=Homo sapiens GN=QTRTD1;>sp|Q9H974|QTRD1_HUMAN Queuine tRN	0.0196683952556924	0.280104300327097	0.0929779078836276	0.0531957928999577	TRUE	FALSE	FALSE	FALSE	4	1	-0.445773239067791	Quantitated in Elutriation Dataset
3982	Q9H9T3-2;Q9H9T3	ELP3	>sp|Q9H9T3-2|ELP3_HUMAN Isoform 2 of Elongator complex protein 3 OS=Homo sapiens GN=ELP3;>sp|Q9H9T3|ELP3_HUMAN Elongator complex protein 3 OS=Homo sapiens GN=ELP3 PE=1 SV=2	0.0692485683748096	0.161867331020118	0.11722969658344	0.0126082646319523	FALSE	FALSE	FALSE	TRUE	2	3	0.952561108967229	Quantitated in Elutriation Dataset
3990	Q9HAS0	C17orf75	>sp|Q9HAS0|NJMU_HUMAN Protein Njmu-R1 OS=Homo sapiens GN=C17orf75 PE=1 SV=2	NA	NA	0.0181947912472389	0.0181947912472389	FALSE	FALSE	TRUE	FALSE	2	3	NA	Quantitated in Elutriation Dataset
3992	Q9HAV0	GNB4	>sp|Q9HAV0|GBB4_HUMAN Guanine nucleotide-binding protein subunit beta-4 OS=Homo sapiens GN=GNB4 PE=1 SV=3	0.0301876541898542	0.0860966281401562	NA	0.00338985289583289	FALSE	FALSE	FALSE	TRUE	4	1	NA	Quantitated in Elutriation Dataset
4011	Q9HBU6;Q9HBU6-2	ETNK1	>sp|Q9HBU6|EKI1_HUMAN Ethanolamine kinase 1 OS=Homo sapiens GN=ETNK1 PE=1 SV=1;>sp|Q9HBU6-2|EKI1_HUMAN Isoform 2 of Ethanolamine kinase 1 OS=Homo sapiens GN=ETNK1	0.00488823313713142	0.00928324161780951	0.00828134683811177	0.00108768049264792	FALSE	FALSE	TRUE	FALSE	1	2	-0.879542275057164	Quantitated in Elutriation Dataset
4012	Q9HC35;Q9HC35-2	EML4	>sp|Q9HC35|EMAL4_HUMAN Echinoderm microtubule-associated protein-like 4 OS=Homo sapiens GN=EML4 PE=1 SV=3;>sp|Q9HC35-2|EMAL4_HUMAN Isoform 2 of Echinoderm microtubule-associated protein-like 4 OS=Homo sapiens GN=EML4	0.0733627143034694	0.776547130634016	0.0250998615353054	0.00520433612248796	FALSE	FALSE	TRUE	TRUE	1	2	0.666692855057901	Quantitated in Elutriation Dataset
4014	Q9HC52	CBX8	>sp|Q9HC52|CBX8_HUMAN Chromobox protein homolog 8 OS=Homo sapiens GN=CBX8 PE=1 SV=3	0.846658032772957	0.012546894777761	0.0543590229579838	0.0153132005721042	FALSE	FALSE	FALSE	TRUE	3	3	0.0207651163822726	Quantitated in Elutriation Dataset
4024	Q9HCK8;Q9HCK8-2	CHD8	>sp|Q9HCK8|CHD8_HUMAN Chromodomain-helicase-DNA-binding protein 8 OS=Homo sapiens GN=CHD8 PE=1 SV=5;>sp|Q9HCK8-2|CHD8_HUMAN Isoform 2 of Chromodomain-helicase-DNA-binding protein 8 OS=Homo sapiens GN=CHD8	0.180114150058538	0.949880714266488	0.0122824576841609	0.00836902229310696	FALSE	FALSE	TRUE	TRUE	1	2	0.991832801732913	Quantitated in Elutriation Dataset
4026	Q9HCM7	FBRSL1	>sp|Q9HCM7|FBSL_HUMAN Fibrosin-1-like protein OS=Homo sapiens GN=FBRSL1 PE=1 SV=4	NA	0.0354444751477045	NA	0.0354444751477045	FALSE	TRUE	FALSE	FALSE	1	2	NA	Quantitated in Elutriation Dataset
4042	Q9NP66	HMG20A	>sp|Q9NP66|HM20A_HUMAN High mobility group protein 20A OS=Homo sapiens GN=HMG20A PE=1 SV=1	0.00310676895709354	0.921687337758	0.0130226007095296	0.00238551320319989	FALSE	FALSE	TRUE	TRUE	3	3	0.51508705482431	Quantitated in Elutriation Dataset
4050	Q9NPF0;Q9NPF0-2	CD320	>sp|Q9NPF0|CD320_HUMAN CD320 antigen OS=Homo sapiens GN=CD320 PE=1 SV=1;>sp|Q9NPF0-2|CD320_HUMAN Isoform 2 of CD320 antigen OS=Homo sapiens GN=CD320	0.0126226358717279	0.424896978416432	NA	0.00313974150265629	TRUE	FALSE	FALSE	TRUE	1	2	0.133140054084025	Quantitated in Elutriation Dataset
4057	Q9NPI6	DCP1A	>sp|Q9NPI6|DCP1A_HUMAN mRNA-decapping enzyme 1A OS=Homo sapiens GN=DCP1A PE=1 SV=2	0.341899840786574	0.293604802164548	0.0638284718225322	0.0301054916300512	FALSE	FALSE	FALSE	TRUE	2	3	0.461876268951393	Quantitated in Elutriation Dataset
4059	Q9NPJ6;Q9NPJ6-2	MED4	>sp|Q9NPJ6|MED4_HUMAN Mediator of RNA polymerase II transcription subunit 4 OS=Homo sapiens GN=MED4 PE=1 SV=1;>sp|Q9NPJ6-2|MED4_HUMAN Isoform 2 of Mediator of RNA polymerase II transcription subunit 4 OS=Homo sapiens GN=MED4	0.0182643848837696	0.35024674948769	0.000681246471026172	0.000779735369558149	FALSE	FALSE	TRUE	TRUE	3	1	-0.388687833500377	Quantitated in Elutriation Dataset
4065	Q9NQ48;Q9NQ48-3;Q9NQ48-2	LZTFL1	>sp|Q9NQ48|LZTL1_HUMAN Leucine zipper transcription factor-like protein 1 OS=Homo sapiens GN=LZTFL1 PE=1 SV=1;>sp|Q9NQ48-3|LZTL1_HUMAN Isoform 3 of Leucine zipper transcription factor-like protein 1 OS=Homo sapiens GN=LZTFL1;>sp|Q9NQ48-2|LZTL1_HUMAN Isofor	0.0289445865272273	0.29148966640646	0.0121006710801823	0.00731346276645947	TRUE	FALSE	FALSE	FALSE	4	1	-0.898179097024706	Quantitated in Elutriation Dataset
4079	Q9NQW6-2;Q9NQW6	ANLN	>sp|Q9NQW6-2|ANLN_HUMAN Isoform 2 of Actin-binding protein anillin OS=Homo sapiens GN=ANLN;>sp|Q9NQW6|ANLN_HUMAN Actin-binding protein anillin OS=Homo sapiens GN=ANLN PE=1 SV=2	0.044925969229355	0.209450152498018	0.0105582405278463	6.76395096470745e-05	FALSE	FALSE	FALSE	TRUE	2	3	0.995535165464993	Cell Cycle Regulated in Elutriation Dataset
4106	Q9NRR1	CYTL1	>sp|Q9NRR1|CYTL1_HUMAN Cytokine-like protein 1 OS=Homo sapiens GN=CYTL1 PE=1 SV=1	4.97376787099676e-05	0.149580362792562	NA	3.2612989212924e-05	TRUE	FALSE	FALSE	FALSE	1	2	NA	Quantitated in Elutriation Dataset
4113	Q9NRZ9-2;Q9NRZ9;Q9NRZ9-4;Q9NRZ9-3;Q9NRZ9-5;Q9NRZ9-6	HELLS	>sp|Q9NRZ9-2|HELLS_HUMAN Isoform 2 of Lymphoid-specific helicase OS=Homo sapiens GN=HELLS;>sp|Q9NRZ9|HELLS_HUMAN Lymphoid-specific helicase OS=Homo sapiens GN=HELLS PE=1 SV=1;>sp|Q9NRZ9-4|HELLS_HUMAN Isoform 4 of Lymphoid-specific helicase OS=Homo sapiens	NA	0.0661773724545537	0.000928564638752415	4.6272753890409e-05	FALSE	FALSE	TRUE	TRUE	1	2	0.892663381153209	Quantitated in Elutriation Dataset
4116	Q9NS86	LANCL2	>sp|Q9NS86|LANC2_HUMAN LanC-like protein 2 OS=Homo sapiens GN=LANCL2 PE=1 SV=1	0.730861406831989	0.568305949404311	0.0344802328551416	0.11274720040767	FALSE	FALSE	TRUE	FALSE	3	3	0.125580264799129	Quantitated in Elutriation Dataset
4119	Q9NSC5-2;Q9NSC5;Q9NSC5-5;Q9NSC5-4;Q9NSC5-3	HOMER3;HOME	>sp|Q9NSC5-2|HOME3_HUMAN Isoform 2 of Homer protein homolog 3 OS=Homo sapiens GN=HOMER3;>sp|Q9NSC5|HOME3_HUMAN Homer protein homolog 3 OS=Homo sapiens GN=HOMER3 PE=1 SV=2;>sp|Q9NSC5-5|HOME3_HUMAN Isoform 5 of Homer protein homolog 3 OS=Homo sapiens GN=HOME	0.0410366834930486	0.172681528416694	0.00271560248652595	0.00490583382916478	TRUE	FALSE	TRUE	TRUE	1	2	0.415120115435086	Quantitated in Elutriation Dataset
4125	Q9NSV4-5;Q9NSV4-4;Q9NSV4;Q9NSV4-7;Q9NSV4-6	DIAPH3	>sp|Q9NSV4-5|DIAP3_HUMAN Isoform 5 of Protein diaphanous homolog 3 OS=Homo sapiens GN=DIAPH3;>sp|Q9NSV4-4|DIAP3_HUMAN Isoform 4 of Protein diaphanous homolog 3 OS=Homo sapiens GN=DIAPH3;>sp|Q9NSV4|DIAP3_HUMAN Protein diaphanous homolog 3 OS=Homo sapiens GN	0.0619224176663956	0.49302433753779	NA	0.0334264564336333	FALSE	FALSE	FALSE	TRUE	1	2	NA	Quantitated in Elutriation Dataset
4140	Q9NUL7	DDX28	>sp|Q9NUL7|DDX28_HUMAN Probable ATP-dependent RNA helicase DDX28 OS=Homo sapiens GN=DDX28 PE=1 SV=2	0.284732153184697	0.0623944269226449	0.0473131538561979	0.0408589858254105	FALSE	FALSE	TRUE	TRUE	2	3	0.16462028028558	Quantitated in Elutriation Dataset
4151	Q9NV06	DCAF13	>sp|Q9NV06|DCA13_HUMAN DDB1- and CUL4-associated factor 13 OS=Homo sapiens GN=DCAF13 PE=1 SV=2	0.00428918803738847	0.75103162031564	NA	0.00060192389355813	FALSE	FALSE	FALSE	TRUE	1	2	0.975947970064293	Quantitated in Elutriation Dataset
4158	Q9NV96;Q9NV96-2;Q9NV96-3	TMEM30A	>sp|Q9NV96|CC50A_HUMAN Cell cycle control protein 50A OS=Homo sapiens GN=TMEM30A PE=1 SV=1;>sp|Q9NV96-2|CC50A_HUMAN Isoform 2 of Cell cycle control protein 50A OS=Homo sapiens GN=TMEM30A;>sp|Q9NV96-3|CC50A_HUMAN Isoform 3 of Cell cycle control protein 50A	0.0312800057627276	0.922603287068784	NA	0.0107367022431254	TRUE	FALSE	FALSE	TRUE	1	2	0.771426031001534	Quantitated in Elutriation Dataset
4160	Q9NVE7	PANK4	>sp|Q9NVE7|PANK4_HUMAN Pantothenate kinase 4 OS=Homo sapiens GN=PANK4 PE=1 SV=1	0.0437672690782268	0.507743576862085	NA	0.0153396442346992	FALSE	FALSE	FALSE	TRUE	4	1	0.870452317402175	Quantitated in Elutriation Dataset
4164	Q9NVH2-3;Q9NVH2-2;Q9NVH2;Q9NVH2-4	INTS7;INTS	>sp|Q9NVH2-3|INT7_HUMAN Isoform 3 of Integrator complex subunit 7 OS=Homo sapiens GN=INTS7;>sp|Q9NVH2-2|INT7_HUMAN Isoform 2 of Integrator complex subunit 7 OS=Homo sapiens GN=INTS7;>sp|Q9NVH2|INT7_HUMAN Integrator complex subunit 7 OS=Homo sapiens GN=INTS	0.0099231252441193	0.269996190424379	0.00187524412908496	0.00231640280971642	TRUE	FALSE	FALSE	TRUE	2	3	0.71126761140435	Quantitated in Elutriation Dataset
4173	Q9NVN8	GNL3L	>sp|Q9NVN8|GNL3L_HUMAN Guanine nucleotide-binding protein-like 3-like protein OS=Homo sapiens GN=GNL3L PE=1 SV=1	0.0588066117140171	0.0371863121109581	0.0710370004806679	0.00229106610625743	FALSE	FALSE	FALSE	TRUE	2	3	0.551056515508927	Quantitated in Elutriation Dataset
4175	Q9NVP2	ASF1B	>sp|Q9NVP2|ASF1B_HUMAN Histone chaperone ASF1B OS=Homo sapiens GN=ASF1B PE=1 SV=1	0.0345231132824297	0.160657901385719	0.00252168801408624	0.000357115181558383	FALSE	FALSE	TRUE	TRUE	2	3	-0.355217800627833	Quantitated in Elutriation Dataset
4217	Q9NX46	ADPRHL2	>sp|Q9NX46|ARHL2_HUMAN Poly(ADP-ribose) glycohydrolase ARH3 OS=Homo sapiens GN=ADPRHL2 PE=1 SV=1	0.213502399404312	0.107306660134407	NA	0.0446986870641364	FALSE	FALSE	FALSE	TRUE	1	2	-0.286491003642237	Quantitated in Elutriation Dataset
4221	Q9NX58	LYAR	>sp|Q9NX58|LYAR_HUMAN Cell growth-regulating nucleolar protein OS=Homo sapiens GN=LYAR PE=1 SV=2	0.0387898390582986	0.731961656143161	0.0134195805587799	0.00299795434504772	FALSE	FALSE	TRUE	FALSE	1	2	0.634226311924369	Quantitated in Elutriation Dataset
4234	Q9NXK8-2;Q9NXK8	FBXL12	>sp|Q9NXK8-2|FXL12_HUMAN Isoform 2 of F-box/LRR-repeat protein 12 OS=Homo sapiens GN=FBXL12;>sp|Q9NXK8|FXL12_HUMAN F-box/LRR-repeat protein 12 OS=Homo sapiens GN=FBXL12 PE=1 SV=1	0.000153452415347852	0.0218256778565049	0.00071856459051998	2.84716090796048e-05	TRUE	TRUE	TRUE	TRUE	4	1	0.946754489538109	Quantitated in Elutriation Dataset
4238	Q9NXR7;Q9NXR7-4;Q9NXR7-3;Q9NXR7-1	BRE	>sp|Q9NXR7|BRE_HUMAN BRCA1-A complex subunit BRE OS=Homo sapiens GN=BRE PE=1 SV=2;>sp|Q9NXR7-4|BRE_HUMAN Isoform 4 of BRCA1-A complex subunit BRE OS=Homo sapiens GN=BRE;>sp|Q9NXR7-3|BRE_HUMAN Isoform 3 of BRCA1-A complex subunit BRE OS=Homo sapiens GN=BRE;	0.00140007166325045	0.779470388416165	0.0258211347872482	0.00265312694339549	TRUE	FALSE	TRUE	TRUE	3	1	-0.890421139404898	Quantitated in Elutriation Dataset
4243	Q9NXW2;Q9NXW2-2	DNAJB12	>sp|Q9NXW2|DJB12_HUMAN DnaJ homolog subfamily B member 12 OS=Homo sapiens GN=DNAJB12 PE=1 SV=4;>sp|Q9NXW2-2|DJB12_HUMAN Isoform 2 of DnaJ homolog subfamily B member 12 OS=Homo sapiens GN=DNAJB12	NA	NA	NA	0.0488311019732738	FALSE	FALSE	FALSE	TRUE	2	3	0.253492518181895	Quantitated in Elutriation Dataset
4250	Q9NY93-2;Q9NY93	DDX56	>sp|Q9NY93-2|DDX56_HUMAN Isoform 2 of Probable ATP-dependent RNA helicase DDX56 OS=Homo sapiens GN=DDX56;>sp|Q9NY93|DDX56_HUMAN Probable ATP-dependent RNA helicase DDX56 OS=Homo sapiens GN=DDX56 PE=1 SV=1	0.000756230208279721	0.198277771093227	0.00852502093400652	0.000267076275099976	TRUE	FALSE	TRUE	TRUE	1	2	0.51465697744551	Quantitated in Elutriation Dataset
4252	Q9NYF8-2;Q9NYF8;Q9NYF8-4	BCLAF1	>sp|Q9NYF8-2|BCLF1_HUMAN Isoform 2 of Bcl-2-associated transcription factor 1 OS=Homo sapiens GN=BCLAF1;>sp|Q9NYF8|BCLF1_HUMAN Bcl-2-associated transcription factor 1 OS=Homo sapiens GN=BCLAF1 PE=1 SV=2;>sp|Q9NYF8-4|BCLF1_HUMAN Isoform 4 of Bcl-2-associate	0.0278209888026763	0.0500960016503171	3.34156543701898e-05	9.52251933059091e-07	FALSE	FALSE	TRUE	TRUE	1	2	0.909332729335317	Quantitated in Elutriation Dataset
4263	Q9NYV4-2;Q9NYV4;Q9NYV4-3	CDK12	>sp|Q9NYV4-2|CDK12_HUMAN Isoform 2 of Cyclin-dependent kinase 12 OS=Homo sapiens GN=CDK12;>sp|Q9NYV4|CDK12_HUMAN Cyclin-dependent kinase 12 OS=Homo sapiens GN=CDK12 PE=1 SV=2;>sp|Q9NYV4-3|CDK12_HUMAN Isoform 3 of Cyclin-dependent kinase 12 OS=Homo sapiens	0.663308065093919	0.954471765323437	0.0200008274231022	0.00380608448229501	FALSE	FALSE	TRUE	TRUE	2	3	-0.341065312963674	Quantitated in Elutriation Dataset
4264	Q9NYY8;Q9NYY8-2	FASTKD2	>sp|Q9NYY8|FAKD2_HUMAN FAST kinase domain-containing protein 2 OS=Homo sapiens GN=FASTKD2 PE=1 SV=1;>sp|Q9NYY8-2|FAKD2_HUMAN Isoform 2 of FAST kinase domain-containing protein 2 OS=Homo sapiens GN=FASTKD2	0.615970693442786	0.384730320896425	0.0844449533742536	0.0325457913427637	FALSE	FALSE	FALSE	TRUE	2	3	0.0768230593908717	Quantitated in Elutriation Dataset
4267	Q9NZ08;Q9NZ08-2	ERAP1	>sp|Q9NZ08|ERAP1_HUMAN Endoplasmic reticulum aminopeptidase 1 OS=Homo sapiens GN=ERAP1 PE=1 SV=3;>sp|Q9NZ08-2|ERAP1_HUMAN Isoform 2 of Endoplasmic reticulum aminopeptidase 1 OS=Homo sapiens GN=ERAP1	0.00422499086116838	0.0720241757025765	0.0121738015212173	0.00154730127141533	TRUE	FALSE	TRUE	TRUE	3	3	-0.125886677845829	Quantitated in Elutriation Dataset
4271	Q9NZ63	C9orf78	>sp|Q9NZ63|CI078_HUMAN Uncharacterized protein C9orf78 OS=Homo sapiens GN=C9orf78 PE=1 SV=1	0.00171505516484406	0.053917030662244	0.00939390646289678	0.000537121339067292	FALSE	FALSE	TRUE	TRUE	1	2	0.330490839828888	Quantitated in Elutriation Dataset
4274	Q9NZD2	GLTP	>sp|Q9NZD2|GLTP_HUMAN Glycolipid transfer protein OS=Homo sapiens GN=GLTP PE=1 SV=3	0.045501397383542	0.12150474978063	0.472506734143811	0.0857584151665167	TRUE	FALSE	FALSE	FALSE	1	2	0.966517085293769	Quantitated in Elutriation Dataset
4279	Q9NZJ9	NUDT4	>sp|Q9NZJ9|NUDT4_HUMAN Diphosphoinositol polyphosphate phosphohydrolase 2 OS=Homo sapiens GN=NUDT4 PE=1 SV=2	0.0288231839404016	0.401637947656986	0.0120571865804071	0.00441344532576254	FALSE	FALSE	TRUE	FALSE	3	1	-0.927554600545998	Quantitated in Elutriation Dataset
4281	Q9NZL4;Q9NZL4-2	HSPBP1	>sp|Q9NZL4|HPBP1_HUMAN Hsp70-binding protein 1 OS=Homo sapiens GN=HSPBP1 PE=1 SV=1;>sp|Q9NZL4-2|HPBP1_HUMAN Isoform 2 of Hsp70-binding protein 1 OS=Homo sapiens GN=HSPBP1	0.00306511807442892	0.806875236500494	0.00285602083881124	0.000156139523839269	TRUE	FALSE	TRUE	TRUE	3	3	-0.0279696558780273	Quantitated in Elutriation Dataset
4286	Q9NZM5	GLTSCR2	>sp|Q9NZM5|GSCR2_HUMAN Glioma tumor suppressor candidate region gene 2 protein OS=Homo sapiens GN=GLTSCR2 PE=1 SV=2	NA	0.0220503299778946	0.0091682921876639	0.00369882706245896	FALSE	TRUE	TRUE	TRUE	2	3	0.957387947129605	Quantitated in Elutriation Dataset
4291	Q9P000;Q9P000-2	COMMD9	>sp|Q9P000|COMD9_HUMAN COMM domain-containing protein 9 OS=Homo sapiens GN=COMMD9 PE=1 SV=2;>sp|Q9P000-2|COMD9_HUMAN Isoform 2 of COMM domain-containing protein 9 OS=Homo sapiens GN=COMMD9	0.628971297539535	0.124189487760156	0.000491636329242776	0.0103268336305637	FALSE	FALSE	TRUE	TRUE	2	3	-0.373660151200634	Quantitated in Elutriation Dataset
4295	Q9P035	PTPLAD1	>sp|Q9P035|HACD3_HUMAN Very-long-chain (3R)-3-hydroxyacyl-[acyl-carrier protein] dehydratase 3 OS=Homo sapiens GN=PTPLAD1 PE=1 SV=2	0.000377574792288747	0.99349500525138	0.0181351251103818	0.000664776868660234	TRUE	FALSE	FALSE	TRUE	3	1	-0.760962539031536	Quantitated in Elutriation Dataset
4298	Q9P0J0	NDUFA13	>sp|Q9P0J0|NDUAD_HUMAN NADH dehydrogenase [ubiquinone] 1 alpha subcomplex subunit 13 OS=Homo sapiens GN=NDUFA13 PE=1 SV=3	0.512409007144155	0.730289112480625	0.0950025365369186	0.0476706145197523	FALSE	FALSE	FALSE	TRUE	2	3	0.575961478038416	Quantitated in Elutriation Dataset
4303	Q9P107	GMIP	>sp|Q9P107|GMIP_HUMAN GEM-interacting protein OS=Homo sapiens GN=GMIP PE=1 SV=2	0.360502317402902	0.419097049762307	0.0437396738893518	0.0394833298162911	FALSE	FALSE	TRUE	TRUE	2	3	-0.790845096326238	Quantitated in Elutriation Dataset
4308	Q9P219;Q9P219-2;Q9P219-3	CCDC88C	>sp|Q9P219|DAPLE_HUMAN Protein Daple OS=Homo sapiens GN=CCDC88C PE=1 SV=3;>sp|Q9P219-2|DAPLE_HUMAN Isoform 2 of Protein Daple OS=Homo sapiens GN=CCDC88C;>sp|Q9P219-3|DAPLE_HUMAN Isoform 3 of Protein Daple OS=Homo sapiens GN=CCDC88C	0.0337074302858122	0.0579996312848391	NA	0.0027340672339792	FALSE	FALSE	FALSE	TRUE	1	2	0.305992072962183	Quantitated in Elutriation Dataset
4312	Q9P265	DIP2B	>sp|Q9P265|DIP2B_HUMAN Disco-interacting protein 2 homolog B OS=Homo sapiens GN=DIP2B PE=1 SV=3	0.27899431392791	0.153368259619474	0.129174012643083	0.0205804733857132	FALSE	FALSE	FALSE	TRUE	3	3	0.614673429540307	Quantitated in Elutriation Dataset
4336	Q9UBB5	MBD2	>sp|Q9UBB5|MBD2_HUMAN Methyl-CpG-binding domain protein 2 OS=Homo sapiens GN=MBD2 PE=1 SV=1	NA	0.00567519271739481	NA	0.00567519271739481	FALSE	TRUE	FALSE	FALSE	2	3	NA	Quantitated in Elutriation Dataset
4340	Q9UBD5-3;Q9UBD5;Q9UBD5-2	ORC3	>sp|Q9UBD5-3|ORC3_HUMAN Isoform 3 of Origin recognition complex subunit 3 OS=Homo sapiens GN=ORC3;>sp|Q9UBD5|ORC3_HUMAN Origin recognition complex subunit 3 OS=Homo sapiens GN=ORC3 PE=1 SV=1;>sp|Q9UBD5-2|ORC3_HUMAN Isoform 2 of Origin recognition complex s	0.0916138160911062	0.428190647716117	0.00675527398682283	0.00851233324384804	FALSE	FALSE	TRUE	TRUE	3	1	-0.13285731773134	Quantitated in Elutriation Dataset
4341	Q9UBF2	COPG2	>sp|Q9UBF2|COPG2_HUMAN Coatomer subunit gamma-2 OS=Homo sapiens GN=COPG2 PE=1 SV=1	0.000329879556556785	0.136978795043272	0.000341498617181224	2.33447888288901e-07	FALSE	FALSE	FALSE	TRUE	3	1	-0.628744713275143	Quantitated in Elutriation Dataset
4345	Q9UBI1	COMMD3	>sp|Q9UBI1|COMD3_HUMAN COMM domain-containing protein 3 OS=Homo sapiens GN=COMMD3 PE=1 SV=1	0.0125903504202667	0.552838406783186	0.00140184961169815	2.32048170111745e-05	FALSE	FALSE	TRUE	TRUE	2	3	-0.983501215840765	Quantitated in Elutriation Dataset
4349	Q9UBM7	DHCR7	>sp|Q9UBM7|DHCR7_HUMAN 7-dehydrocholesterol reductase OS=Homo sapiens GN=DHCR7 PE=1 SV=1	0.00260805490445058	0.727116348892918	0.287013087539411	0.000117966176496746	TRUE	FALSE	FALSE	TRUE	4	1	-0.780550002907942	Quantitated in Elutriation Dataset
4352	Q9UBQ7	GRHPR	>sp|Q9UBQ7|GRHPR_HUMAN Glyoxylate reductase/hydroxypyruvate reductase OS=Homo sapiens GN=GRHPR PE=1 SV=1	0.019568145844564	0.0380938187608798	0.000834348046660077	5.62101809826781e-05	FALSE	FALSE	TRUE	TRUE	2	3	0.560001502563905	Quantitated in Elutriation Dataset
4355	Q9UBS4	DNAJB11	>sp|Q9UBS4|DJB11_HUMAN DnaJ homolog subfamily B member 11 OS=Homo sapiens GN=DNAJB11 PE=1 SV=1	0.0609636771135272	0.262690468855495	0.0132494309647371	0.00103241140075653	FALSE	FALSE	TRUE	TRUE	1	2	-0.611143681392888	Quantitated in Elutriation Dataset
4359	Q9UBW5-2;Q9UBW5	BIN2	>sp|Q9UBW5-2|BIN2_HUMAN Isoform 2 of Bridging integrator 2 OS=Homo sapiens GN=BIN2;>sp|Q9UBW5|BIN2_HUMAN Bridging integrator 2 OS=Homo sapiens GN=BIN2 PE=1 SV=3	0.00556714383946934	0.495674780985178	0.0431907725201445	0.0146395109126911	FALSE	FALSE	TRUE	TRUE	3	3	0.711892762211246	Quantitated in Elutriation Dataset
4361	Q9UBX3;Q9UBX3-2	SLC25A10	>sp|Q9UBX3|DIC_HUMAN Mitochondrial dicarboxylate carrier OS=Homo sapiens GN=SLC25A10 PE=1 SV=2;>sp|Q9UBX3-2|DIC_HUMAN Isoform 2 of Mitochondrial dicarboxylate carrier OS=Homo sapiens GN=SLC25A10	0.0361431496139668	0.823764627738586	0.0321717402709542	0.0112176969071179	FALSE	FALSE	TRUE	TRUE	3	1	-0.639279514369379	Quantitated in Elutriation Dataset
4388	Q9UHA4;Q9UHA4-2	LAMTOR3	>sp|Q9UHA4|LTOR3_HUMAN Ragulator complex protein LAMTOR3 OS=Homo sapiens GN=LAMTOR3 PE=1 SV=1;>sp|Q9UHA4-2|LTOR3_HUMAN Isoform 2 of Ragulator complex protein LAMTOR3 OS=Homo sapiens GN=LAMTOR3	0.0121809665841436	0.46981605448442	0.0257580705314519	0.00405737302971936	FALSE	FALSE	TRUE	TRUE	3	3	0.584486681641508	Quantitated in Elutriation Dataset
4436	Q9UJX2;Q9UJX2-3	CDC23	>sp|Q9UJX2|CDC23_HUMAN Cell division cycle protein 23 homolog OS=Homo sapiens GN=CDC23 PE=1 SV=3;>sp|Q9UJX2-3|CDC23_HUMAN Isoform 3 of Cell division cycle protein 23 homolog OS=Homo sapiens GN=CDC23	0.0399533090394582	0.744295761670926	0.0520815319150234	0.021934640569661	FALSE	FALSE	FALSE	TRUE	3	3	0.0567718782032859	Quantitated in Elutriation Dataset
4451	Q9UK76;Q9UK76-3;Q9UK76-2	HN1	>sp|Q9UK76|HN1_HUMAN Hematological and neurological expressed 1 protein OS=Homo sapiens GN=HN1 PE=1 SV=3;>sp|Q9UK76-3|HN1_HUMAN Isoform 3 of Hematological and neurological expressed 1 protein OS=Homo sapiens GN=HN1;>sp|Q9UK76-2|HN1_HUMAN Isoform 2 of Hemat	0.0014038339104301	0.371099290717971	0.000274343858623162	7.20909392382571e-06	TRUE	FALSE	TRUE	TRUE	1	2	0.622490068326692	Quantitated in Elutriation Dataset
4452	Q9UKA4	AKAP11	>sp|Q9UKA4|AKA11_HUMAN A-kinase anchor protein 11 OS=Homo sapiens GN=AKAP11 PE=1 SV=1	0.0412024133865315	0.465034101429814	NA	0.0404010274242806	TRUE	FALSE	FALSE	TRUE	1	2	0.931145377364287	Quantitated in Elutriation Dataset
4458	Q9UKF6	CPSF3	>sp|Q9UKF6|CPSF3_HUMAN Cleavage and polyadenylation specificity factor subunit 3 OS=Homo sapiens GN=CPSF3 PE=1 SV=1	0.00334300624582801	0.220950479819062	0.00744551786670861	0.0001250860888507	TRUE	FALSE	FALSE	FALSE	2	3	0.954096955228789	Quantitated in Elutriation Dataset
4477	Q9UKV8-2;Q9UKV8	AGO2	>sp|Q9UKV8-2|AGO2_HUMAN Isoform 2 of Protein argonaute-2 OS=Homo sapiens GN=AGO2;>sp|Q9UKV8|AGO2_HUMAN Protein argonaute-2 OS=Homo sapiens GN=AGO2 PE=1 SV=3	0.000257806890106269	0.493993031262743	8.5545882331867e-05	3.69732676331818e-06	FALSE	FALSE	FALSE	TRUE	3	1	-0.976670725551874	Quantitated in Elutriation Dataset
4480	Q9UKY7;Q9UKY7-2	CDV3	>sp|Q9UKY7|CDV3_HUMAN Protein CDV3 homolog OS=Homo sapiens GN=CDV3 PE=1 SV=1;>sp|Q9UKY7-2|CDV3_HUMAN Isoform 2 of Protein CDV3 homolog OS=Homo sapiens GN=CDV3	0.0136877614284933	0.711232297524947	0.0112323004125358	0.00225605071797961	TRUE	FALSE	TRUE	TRUE	1	2	0.625279453721994	Quantitated in Elutriation Dataset
4497	Q9ULE6	PALD1	>sp|Q9ULE6|PALD_HUMAN Paladin OS=Homo sapiens GN=PALD1 PE=1 SV=3	0.539580264473725	0.425228831079425	0.0133544709575269	0.0213352747539956	FALSE	FALSE	TRUE	TRUE	4	1	-0.32084032880374	Quantitated in Elutriation Dataset
4508	Q9ULT8	HECTD1	>sp|Q9ULT8|HECD1_HUMAN E3 ubiquitin-protein ligase HECTD1 OS=Homo sapiens GN=HECTD1 PE=1 SV=3	0.0281409624462087	0.279760016168682	0.586040867878702	0.00991316419456459	TRUE	FALSE	FALSE	TRUE	1	2	0.995889914516909	Quantitated in Elutriation Dataset
4509	Q9ULU4-14;Q9ULU4-12;Q9ULU4-16;Q9ULU4-9;Q9ULU4-5;Q9ULU4;Q9ULU4-13;Q9ULU4-10;Q9ULU4-15;Q9ULU4-8;Q9ULU4-11;Q9ULU4-7;Q9ULU4-3;Q9ULU4-6;Q9ULU4-4	ZMYND8	>sp|Q9ULU4-14|PKCB1_HUMAN Isoform 14 of Protein kinase C-binding protein 1 OS=Homo sapiens GN=ZMYND8;>sp|Q9ULU4-12|PKCB1_HUMAN Isoform 12 of Protein kinase C-binding protein 1 OS=Homo sapiens GN=ZMYND8;>sp|Q9ULU4-16|PKCB1_HUMAN Isoform 16 of Protein kinase	0.005386593034066	0.0764066429435846	0.0288063668614805	0.00798830936156848	FALSE	FALSE	TRUE	FALSE	3	1	0.979412106282561	Quantitated in Elutriation Dataset
4513	Q9ULX3	NOB1	>sp|Q9ULX3|NOB1_HUMAN RNA-binding protein NOB1 OS=Homo sapiens GN=NOB1 PE=1 SV=1	0.00141373280809156	0.704922983429242	0.73214082814207	0.000435070301596664	TRUE	FALSE	FALSE	TRUE	2	3	0.352205573425216	Quantitated in Elutriation Dataset
4520	Q9UMR2;Q9UMR2-2;Q9UMR2-4;Q9UMR2-3	DDX19B	>sp|Q9UMR2|DD19B_HUMAN ATP-dependent RNA helicase DDX19B OS=Homo sapiens GN=DDX19B PE=1 SV=1;>sp|Q9UMR2-2|DD19B_HUMAN Isoform 2 of ATP-dependent RNA helicase DDX19B OS=Homo sapiens GN=DDX19B;>sp|Q9UMR2-4|DD19B_HUMAN Isoform 4 of ATP-dependent RNA helicase	0.0588674341924323	0.719437737302094	0.0596404697138045	0.0402193699693729	FALSE	FALSE	FALSE	TRUE	3	1	0.569830077444507	Quantitated in Elutriation Dataset
4530	Q9UNI6	DUSP12	>sp|Q9UNI6|DUS12_HUMAN Dual specificity protein phosphatase 12 OS=Homo sapiens GN=DUSP12 PE=1 SV=1	0.0362295651952186	0.49562931402159	0.0108063671231728	0.00313546436290299	TRUE	FALSE	TRUE	TRUE	3	1	0.838219465240341	Quantitated in Elutriation Dataset
4558	Q9Y221;Q9Y221-2	NIP7	>sp|Q9Y221|NIP7_HUMAN 60S ribosome subunit biogenesis protein NIP7 homolog OS=Homo sapiens GN=NIP7 PE=1 SV=1;>sp|Q9Y221-2|NIP7_HUMAN Isoform 2 of 60S ribosome subunit biogenesis protein NIP7 homolog OS=Homo sapiens GN=NIP7	0.00571592411269087	0.540637307925306	0.00339090630511084	0.000509602057777798	FALSE	FALSE	TRUE	TRUE	3	3	0.646143918260483	Quantitated in Elutriation Dataset
4566	Q9Y248	GINS2	>sp|Q9Y248|PSF2_HUMAN DNA replication complex GINS protein PSF2 OS=Homo sapiens GN=GINS2 PE=1 SV=1	0.0588146201185005	0.331328473120285	NA	0.0246380419039602	FALSE	FALSE	FALSE	TRUE	1	2	0.979131876773361	Quantitated in Elutriation Dataset
4571	Q9Y266	NUDC	>sp|Q9Y266|NUDC_HUMAN Nuclear migration protein nudC OS=Homo sapiens GN=NUDC PE=1 SV=1	0.000617631403129388	0.818302698607644	0.000554381454230703	6.58357395888031e-06	FALSE	FALSE	TRUE	TRUE	1	2	0.629228298213654	Quantitated in Elutriation Dataset
4597	Q9Y2S7	POLDIP2	>sp|Q9Y2S7|PDIP2_HUMAN Polymerase delta-interacting protein 2 OS=Homo sapiens GN=POLDIP2 PE=1 SV=1	0.00252945597728432	0.42522647796195	0.106064676337687	0.0152758877100311	TRUE	FALSE	FALSE	TRUE	1	2	0.626016212730637	Quantitated in Elutriation Dataset
4605	Q9Y2X3	NOP58	>sp|Q9Y2X3|NOP58_HUMAN Nucleolar protein 58 OS=Homo sapiens GN=NOP58 PE=1 SV=1	0.0551791475547556	0.798731636802635	0.00156961291284353	0.000507000205920772	FALSE	FALSE	TRUE	TRUE	1	2	-0.0695446284595406	Quantitated in Elutriation Dataset
4614	Q9Y312	AAR2	>sp|Q9Y312|AAR2_HUMAN Protein AAR2 homolog OS=Homo sapiens GN=AAR2 PE=1 SV=2	NA	0.415061333897018	0.00285186378209031	0.00132649407004101	FALSE	FALSE	TRUE	TRUE	2	3	NA	Quantitated in Elutriation Dataset
4616	Q9Y315	DERA	>sp|Q9Y315|DEOC_HUMAN Putative deoxyribose-phosphate aldolase OS=Homo sapiens GN=DERA PE=1 SV=2	0.00347135221021177	0.138878521648417	0.0165489649271934	0.000814446246308889	FALSE	FALSE	TRUE	TRUE	3	1	0.479728193675592	Quantitated in Elutriation Dataset
4619	Q9Y333	LSM2	>sp|Q9Y333|LSM2_HUMAN U6 snRNA-associated Sm-like protein LSm2 OS=Homo sapiens GN=LSM2 PE=1 SV=1	0.000431485423375021	0.00875618707344473	0.000173558895002231	7.86218606836935e-07	FALSE	FALSE	TRUE	TRUE	3	1	-0.458233848948768	Quantitated in Elutriation Dataset
4625	Q9Y3A3-2;Q9Y3A3-3;Q9Y3A3	MOB4	>sp|Q9Y3A3-2|PHOCN_HUMAN Isoform 2 of MOB-like protein phocein OS=Homo sapiens GN=MOB4;>sp|Q9Y3A3-3|PHOCN_HUMAN Isoform 3 of MOB-like protein phocein OS=Homo sapiens GN=MOB4;>sp|Q9Y3A3|PHOCN_HUMAN MOB-like protein phocein OS=Homo sapiens GN=MOB4 PE=1 SV=1	0.0163910982794034	0.263838845982703	0.00292882971319334	0.00815741523539787	TRUE	FALSE	FALSE	FALSE	2	3	0.908765557986672	Quantitated in Elutriation Dataset
4626	Q9Y3B2	EXOSC1	>sp|Q9Y3B2|EXOS1_HUMAN Exosome complex component CSL4 OS=Homo sapiens GN=EXOSC1 PE=1 SV=1	0.00383649152263579	0.298479273367131	0.00282327898552719	0.000175649531502253	TRUE	FALSE	TRUE	TRUE	3	1	-0.229922622958723	Quantitated in Elutriation Dataset
4631	Q9Y3C1;Q9Y3C1-2	NOP16	>sp|Q9Y3C1|NOP16_HUMAN Nucleolar protein 16 OS=Homo sapiens GN=NOP16 PE=1 SV=2;>sp|Q9Y3C1-2|NOP16_HUMAN Isoform 2 of Nucleolar protein 16 OS=Homo sapiens GN=NOP16	0.00758348477782364	0.149392769545736	0.0551029797836142	0.00642519188307505	TRUE	FALSE	FALSE	FALSE	2	3	0.540451916398238	Quantitated in Elutriation Dataset
4635	Q9Y3D6	FIS1	>sp|Q9Y3D6|FIS1_HUMAN Mitochondrial fission 1 protein OS=Homo sapiens GN=FIS1 PE=1 SV=2	0.0524247745311722	0.0646454257164694	NA	0.00373043690036807	FALSE	FALSE	FALSE	TRUE	4	1	-0.999812233285455	Quantitated in Elutriation Dataset
4638	Q9Y3E5	PTRH2	>sp|Q9Y3E5|PTH2_HUMAN Peptidyl-tRNA hydrolase 2, mitochondrial OS=Homo sapiens GN=PTRH2 PE=1 SV=1	0.00214962228086698	0.362735005105587	0.00168027747895708	8.47879300874423e-05	TRUE	FALSE	TRUE	TRUE	3	1	-0.393988537843318	Quantitated in Elutriation Dataset
4658	Q9Y4C8	RBM19	>sp|Q9Y4C8|RBM19_HUMAN Probable RNA-binding protein 19 OS=Homo sapiens GN=RBM19 PE=1 SV=3	0.00896686750405256	0.162219033881614	0.00383081752984109	0.000173684593147719	FALSE	FALSE	TRUE	TRUE	2	3	-0.773520610049297	Quantitated in Elutriation Dataset
4673	Q9Y4X5	ARIH1	>sp|Q9Y4X5|ARI1_HUMAN E3 ubiquitin-protein ligase ARIH1 OS=Homo sapiens GN=ARIH1 PE=1 SV=2	0.0178739685017766	0.108873701957218	0.0354056562544371	0.0114293166455539	TRUE	FALSE	FALSE	TRUE	2	3	-0.086212895866165	Quantitated in Elutriation Dataset
4674	Q9Y4Y9;Q9Y4Y9-2	LSM5	>sp|Q9Y4Y9|LSM5_HUMAN U6 snRNA-associated Sm-like protein LSm5 OS=Homo sapiens GN=LSM5 PE=1 SV=3;>sp|Q9Y4Y9-2|LSM5_HUMAN Isoform 2 of U6 snRNA-associated Sm-like protein LSm5 OS=Homo sapiens GN=LSM5	0.0117204480801056	0.086608163784249	NA	0.00155671841099908	TRUE	FALSE	FALSE	TRUE	4	1	NA	Detected in Elutriation Dataset
4676	Q9Y520-4;Q9Y520-5;Q9Y520;Q9Y520-7;Q9Y520-6;Q9Y520-3;Q9Y520-2	PRRC2C	>sp|Q9Y520-4|PRC2C_HUMAN Isoform 4 of Protein PRRC2C OS=Homo sapiens GN=PRRC2C;>sp|Q9Y520-5|PRC2C_HUMAN Isoform 5 of Protein PRRC2C OS=Homo sapiens GN=PRRC2C;>sp|Q9Y520|PRC2C_HUMAN Protein PRRC2C OS=Homo sapiens GN=PRRC2C PE=1 SV=4;>sp|Q9Y520-7|PRC2C_HUMAN	0.000310336820736199	0.427492230163269	0.000659789275252771	4.09787466523066e-06	TRUE	FALSE	FALSE	TRUE	1	2	0.986497494156493	Quantitated in Elutriation Dataset
4682	Q9Y580	RBM7	>sp|Q9Y580|RBM7_HUMAN RNA-binding protein 7 OS=Homo sapiens GN=RBM7 PE=1 SV=1	0.0830233344351303	0.257401552998682	0.000499661147358595	0.000824301915285511	FALSE	FALSE	TRUE	TRUE	3	3	-0.950671124301263	Quantitated in Elutriation Dataset
4686	Q9Y5A7-2;Q9Y5A7	NUB1	>sp|Q9Y5A7-2|NUB1_HUMAN Isoform 2 of NEDD8 ultimate buster 1 OS=Homo sapiens GN=NUB1;>sp|Q9Y5A7|NUB1_HUMAN NEDD8 ultimate buster 1 OS=Homo sapiens GN=NUB1 PE=1 SV=2	0.000700574350305902	0.0704090437168007	0.00869219730978087	0.000213378310843174	FALSE	FALSE	FALSE	TRUE	3	1	-0.37027377701705	Quantitated in Elutriation Dataset
4701	Q9Y5Z4;Q9Y5Z4-2	HEBP2	>sp|Q9Y5Z4|HEBP2_HUMAN Heme-binding protein 2 OS=Homo sapiens GN=HEBP2 PE=1 SV=1;>sp|Q9Y5Z4-2|HEBP2_HUMAN Isoform 2 of Heme-binding protein 2 OS=Homo sapiens GN=HEBP2	0.0300168406012411	0.767357614469587	0.102722140970859	0.0120341118967391	TRUE	FALSE	FALSE	TRUE	3	1	-0.893335435850287	Quantitated in Elutriation Dataset
4706	Q9Y618-5;Q9Y618-4;Q9Y618-3;Q9Y618	NCOR2	>sp|Q9Y618-5|NCOR2_HUMAN Isoform 5 of Nuclear receptor corepressor 2 OS=Homo sapiens GN=NCOR2;>sp|Q9Y618-4|NCOR2_HUMAN Isoform 4 of Nuclear receptor corepressor 2 OS=Homo sapiens GN=NCOR2;>sp|Q9Y618-3|NCOR2_HUMAN Isoform 3 of Nuclear receptor corepressor 2	0.0128278943929872	0.765635199146106	NA	0.00261555479607414	TRUE	FALSE	FALSE	TRUE	1	2	0.110833388648445	Quantitated in Elutriation Dataset
4723	Q9Y6D6	ARFGEF1	>sp|Q9Y6D6|BIG1_HUMAN Brefeldin A-inhibited guanine nucleotide-exchange protein 1 OS=Homo sapiens GN=ARFGEF1 PE=1 SV=2	0.0147106123164975	0.0523967303062676	0.0198930193376174	0.000192962263229447	FALSE	FALSE	FALSE	TRUE	3	1	0.785509649588109	Quantitated in Elutriation Dataset
4724	Q9Y6D9	MAD1L1	>sp|Q9Y6D9|MD1L1_HUMAN Mitotic spindle assembly checkpoint protein MAD1 OS=Homo sapiens GN=MAD1L1 PE=1 SV=2	0.0617811758535839	0.829714854428927	0.438063336378976	0.0145196802548502	FALSE	FALSE	FALSE	TRUE	2	3	0.407745944303346	Quantitated in Elutriation Dataset
